# Supplementary material for: Metagenomes from Coastal Sediments of Kuwait: Insights into the Microbiome, Metabolic Functions and Resistome
Source: Microorganisms. 2023 Feb 20;11(2):531. doi: 10.3390/microorganisms11020531 (PMC9960530; doi:10.3390/microorganisms11020531)
Supplement: Supplementary file 1 [file microorganisms-11-00531-s001.zip]

Archive with 3 entries (3 files):
- Supplementary Data.pdf
- Table S3.txt
- Table S4.csv
