# Supplementary material for: Metagenomes from Coastal Sediments of Kuwait: Insights into the Microbiome, Metabolic Functions and Resistome
Source: Microorganisms. 2023 Feb 20;11(2):531. doi: 10.3390/microorganisms11020531 (PMC9960530; doi:10.3390/microorganisms11020531)
Supplement: Supplementary file 1 [file microorganisms-11-00531-s001.zip › Table S3.txt]

Table S3: Relative Abundances of Microbial Communities of Marine Sediments of Kuwait
genus	S5	S12	S4	S1	S8	S7	S2	S3	S11	S9	S10	S6
f__Alteromonadaceae;g__Marinobacter	0.001630448	0.002088673	0.007899245	0.120676899	0.001683039	0.001253822	0.004339584	0.001096863	0.00125062	0.004263238	0.001365047	0.124677918	k__Bacteria;p__Proteobacteria;c__Gammaproteobacteria;o__Alteromonadales;f__Alteromonadaceae;g__Marinobacter
f__Woeseiaceae;g__Woeseia	0.065567704	0.069827506	0.071429659	0.002280019	0.094827452	0.051509497	0.029080511	0.073585843	0.105737105	0.04363963	0.083643325	0.033774737	k__Bacteria;p__Proteobacteria;c__Gammaproteobacteria;o__Chromatiales;f__Woeseiaceae;g__Woeseia
f__Pseudomonadaceae;g__Pseudomonas	0.001944648	0.00290688	0.002257068	0.006185631	0.002305752	0.001993815	0.003710814	0.001725779	0.002411004	0.001522572	0.002328518	0.06481983	k__Bacteria;p__Proteobacteria;c__Gammaproteobacteria;o__Pseudomonadales;f__Pseudomonadaceae;g__Pseudomonas
f__Vibrionaceae;g__Vibrio	0.000718143	0.000601544	0.00073462	0.000473879	0.000667057	0.000593765	0.046741128	0.000535156	0.000707282	0.000511505	0.000917008	0.003164244	k__Bacteria;p__Proteobacteria;c__Gammaproteobacteria;o__Vibrionales;f__Vibrionaceae;g__Vibrio
f__Unclassified;g__Candidatus Izimaplasma	0.000288583	0.000129874	5.79E-07	0.042273805	1.09E-05	0.000103621	0.000616544	0.000339951	0.0001419	0.000353693	2.25E-05	9.65E-05	k__Bacteria;p__Tenericutes;c__Unclassified;o__Unclassified;f__Unclassified;g__Candidatus Izimaplasma
f__Rhodobacteraceae;g__Loktanella	0.000604188	0.000729203	0.001101548	0.000387698	0.000465193	0.002195956	0.009208872	0.003500378	0.000792709	0.001079995	0.000947177	0.038264299	k__Bacteria;p__Proteobacteria;c__Alphaproteobacteria;o__Rhodobacterales;f__Rhodobacteraceae;g__Loktanella
f__Rubricoccaceae;g__Rubrivirga	0.000157015	0.001723523	0.036485432	0.000426689	0.000627784	0.000133638	0.000253759	0.002714401	0.000251352	0.000269474	0.000249852	8.54E-05	k__Bacteria;p__Rhodothermaeota;c__Rhodothermia;o__Rhodothermales;f__Rubricoccaceae;g__Rubrivirga
f__Flavobacteriaceae;g__Robiginitalea	0.003239084	0.001246131	0.002010248	0.010581044	0.004743268	0.012845484	0.030536982	0.019606628	0.010404867	0.036253185	0.005360762	0.003462984	k__Bacteria;p__Bacteroidetes;c__Flavobacteriia;o__Flavobacteriales;f__Flavobacteriaceae;g__Robiginitalea
f__Chromatiaceae;g__Rheinheimera	0.000165727	0.000218182	0.000455164	0.000190406	0.000254588	0.00014082	0.033698301	0.000122084	0.000160334	0.000138916	0.000182807	0.001020661	k__Bacteria;p__Proteobacteria;c__Gammaproteobacteria;o__Chromatiales;f__Chromatiaceae;g__Rheinheimera
f__Balneolaceae;g__Gracilimonas	6.33E-05	0.000388293	0.000880742	0.030484424	3.50E-05	9.27E-05	8.65E-05	0.000218221	0.000181478	0.002001988	6.73E-05	7.24E-05	k__Bacteria;p__Balneolaeota;c__Balneolia;o__Balneolales;f__Balneolaceae;g__Gracilimonas
f__Oceanospirillaceae;g__Oceanospirillum	9.94E-05	9.39E-05	6.81E-05	0.000226277	0.000109912	8.41E-05	0.026493863	7.40E-05	0.000103863	8.17E-05	0.000103903	0.009430277	k__Bacteria;p__Proteobacteria;c__Gammaproteobacteria;o__Oceanospirillales;f__Oceanospirillaceae;g__Oceanospirillum
f__Halomonadaceae;g__Halomonas	0.00070207	0.002061119	0.000943022	0.009015913	0.000921082	0.00063949	0.009195084	0.000774799	0.00122923	0.000631568	0.00084287	0.020481146	k__Bacteria;p__Proteobacteria;c__Gammaproteobacteria;o__Oceanospirillales;f__Halomonadaceae;g__Halomonas
f__Idiomarinaceae;g__Idiomarina	0.000142128	0.000486927	0.000335538	0.019041006	0.000174331	0.000110071	0.005436773	0.000121584	0.00022291	0.000586746	0.000218255	0.000722926	k__Bacteria;p__Proteobacteria;c__Gammaproteobacteria;o__Alteromonadales;f__Idiomarinaceae;g__Idiomarina
f__Gemmatimonadaceae;g__Gemmatimonas	0.003020284	0.011229329	0.007330208	0.001039742	0.004166459	0.002144367	0.001485957	0.002513951	0.011561736	0.018971107	0.005499967	0.001596761	k__Bacteria;p__Gemmatimonadetes;c__Gemmatimonadetes;o__Gemmatimonadales;f__Gemmatimonadaceae;g__Gemmatimonas
f__Erythrobacteraceae;g__Altererythrobacter	0.000141561	0.001692442	0.018830365	0.000250649	0.000944623	0.000160525	0.000789693	0.004285255	0.000253247	0.000243838	0.000391888	0.000100032	k__Bacteria;p__Proteobacteria;c__Alphaproteobacteria;o__Sphingomonadales;f__Erythrobacteraceae;g__Altererythrobacter
f__Flavobacteriaceae;g__Salegentibacter	0.000154907	0.000395193	6.26E-05	0.016426126	0.000114493	0.000209345	0.00016197	0.000211298	8.06E-05	0.000199123	0.000146501	0.000479231	k__Bacteria;p__Bacteroidetes;c__Flavobacteriia;o__Flavobacteriales;f__Flavobacteriaceae;g__Salegentibacter
f__Pseudoalteromonadaceae;g__Pseudoalteromonas	0.000440899	0.000446923	0.002669673	0.000300051	0.000562616	0.000398117	0.016414395	0.000444494	0.000479004	0.000313098	0.000514261	0.003700422	k__Bacteria;p__Proteobacteria;c__Gammaproteobacteria;o__Alteromonadales;f__Pseudoalteromonadaceae;g__Pseudoalteromonas
f__Flavobacteriaceae;g__Gramella	0.000176048	8.07E-05	0.00016951	0.000242779	0.000142666	0.000242837	0.000279501	0.000266549	9.67E-05	0.000324235	0.000140212	0.015940958	k__Bacteria;p__Bacteroidetes;c__Flavobacteriia;o__Flavobacteriales;f__Flavobacteriaceae;g__Gramella
f__Rhodothermaceae;g__Rhodothermus	0.000319012	0.004386821	0.015038836	0.000115398	0.001025444	0.000313404	8.31E-05	0.001114242	0.000358942	0.000351645	0.00069503	0.000214514	k__Bacteria;p__Bacteroidetes;c__Unclassified;o__Bacteroidetes Order II. Incertae sedis;f__Rhodothermaceae;g__Rhodothermus
f__Kangiellaceae;g__Kangiella	0.000417665	0.000577952	0.000610666	0.014579036	0.000463768	0.000311273	0.000330424	0.000390748	0.000524216	0.000445527	0.000457534	0.000188906	k__Bacteria;p__Proteobacteria;c__Gammaproteobacteria;o__Oceanospirillales;f__Kangiellaceae;g__Kangiella
f__Hyellaceae;g__Pleurocapsa	6.14E-05	6.98E-05	0.002461639	2.51E-05	0.000671025	0.002921017	0.006839504	0.014413808	0.001290268	0.001807365	0.000389455	4.75E-05	k__Bacteria;p__Cyanobacteria;c__Unclassified;o__Pleurocapsales;f__Hyellaceae;g__Pleurocapsa
f__Chroococcaceae;g__Geminocystis	0.000159452	3.28E-05	9.53E-05	2.10E-05	0.000286499	0.000920796	0.006499821	0.001650639	0.000561286	0.013531615	0.000112111	8.31E-05	k__Bacteria;p__Cyanobacteria;c__Unclassified;o__Chroococcales;f__Chroococcaceae;g__Geminocystis
f__Acidimicrobiaceae;g__Ilumatobacter	0.003608403	0.006708376	0.00859891	0.000159746	0.005898617	0.007812252	0.009973875	0.008862799	0.012584644	0.003489794	0.010201688	0.004669984	k__Bacteria;p__Actinobacteria;c__Acidimicrobiia;o__Acidimicrobiales;f__Acidimicrobiaceae;g__Ilumatobacter
f__Wenzhouxiangellaceae;g__Wenzhouxiangella	0.00161932	0.000775009	0.000609102	0.012543666	0.000875121	0.000900486	0.001599057	0.001268413	0.002864907	0.006053071	0.000999615	0.000525769	k__Bacteria;p__Proteobacteria;c__Gammaproteobacteria;o__Chromatiales;f__Wenzhouxiangellaceae;g__Wenzhouxiangella
f__Rhodobacteraceae;g__Marivita	0.000900927	0.000334254	0.00051668	0.004027113	0.000384963	0.001560088	0.010906832	0.003655555	0.000793533	0.002649617	0.000534354	0.00109645	k__Bacteria;p__Proteobacteria;c__Alphaproteobacteria;o__Rhodobacterales;f__Rhodobacteraceae;g__Marivita
f__Flammeovirgaceae;g__Marivirga	6.35E-05	0.000160172	4.98E-05	0.010858885	5.47E-05	0.000145216	0.000333751	0.000134228	0.000328712	0.000484047	6.27E-05	5.58E-05	k__Bacteria;p__Bacteroidetes;c__Cytophagia;o__Cytophagales;f__Flammeovirgaceae;g__Marivirga
f__Crocinitomicaceae;g__Fluviicola	0.000147706	0.00021881	0.000247251	0.01010359	7.94E-05	0.000360386	0.00015525	0.000273882	0.000116771	0.000198797	0.00010946	0.000137079	k__Bacteria;p__Bacteroidetes;c__Flavobacteriia;o__Flavobacteriales;f__Crocinitomicaceae;g__Fluviicola
f__Halomonadaceae;g__Cobetia	3.52E-05	5.83E-05	4.20E-05	5.66E-05	3.20E-05	2.49E-05	0.010050502	2.34E-05	3.91E-05	1.57E-05	6.01E-05	7.11E-05	k__Bacteria;p__Proteobacteria;c__Gammaproteobacteria;o__Oceanospirillales;f__Halomonadaceae;g__Cobetia
f__Spongiibacteraceae;g__Oceanicoccus	0.000272993	0.000400591	0.009975942	0.000747566	0.000327011	0.000356791	0.000165803	0.000309976	0.000645086	0.000267804	0.000653962	0.000148032	k__Bacteria;p__Proteobacteria;c__Gammaproteobacteria;o__Cellvibrionales;f__Spongiibacteraceae;g__Oceanicoccus
f__Rhodobacteraceae;g__Roseobacter	0.000306124	0.000248548	0.000308584	0.000249226	0.000361181	0.000474772	0.009035267	0.002927916	0.000311038	0.003530314	0.000408759	0.009936369	k__Bacteria;p__Proteobacteria;c__Alphaproteobacteria;o__Rhodobacterales;f__Rhodobacteraceae;g__Roseobacter
f__Rubricoccaceae;g__Rubricoccus	4.80E-05	0.000717997	0.009706116	0.000144906	0.000213322	7.31E-05	0.000174236	0.000740019	0.00015871	0.000153435	0.000129192	5.02E-05	k__Bacteria;p__Rhodothermaeota;c__Rhodothermia;o__Rhodothermales;f__Rubricoccaceae;g__Rubricoccus
f__Desulfobacteraceae;g__Desulfobacter	0.000387188	9.19E-05	4.97E-05	0.009262727	0.000488442	0.000350686	0.000240452	0.000244354	0.000308103	0.000617306	0.000265726	8.61E-05	k__Bacteria;p__Proteobacteria;c__Deltaproteobacteria;o__Desulfobacterales;f__Desulfobacteraceae;g__Desulfobacter
f__Spirochaetaceae;g__Alkalispirochaeta	0.004506034	0.000884164	0.000477088	0.000327921	0.005724968	0.003217783	0.000736023	0.001996498	0.008696917	0.002327967	0.002508277	0.000887336	k__Bacteria;p__Spirochaetes;c__Spirochaetia;o__Spirochaetales;f__Spirochaetaceae;g__Alkalispirochaeta
f__Helicobacteraceae;g__Sulfurimonas	6.74E-05	5.19E-05	5.12E-05	0.008517106	8.78E-05	5.70E-05	0.000103036	4.32E-05	1.55E-05	2.91E-05	6.02E-05	7.07E-05	k__Bacteria;p__Proteobacteria;c__Epsilonproteobacteria;o__Campylobacterales;f__Helicobacteraceae;g__Sulfurimonas
f__Flavobacteriaceae;g__Winogradskyella	0.002295012	0.000297241	0.00038606	0.006407574	0.001037903	0.004627529	0.004900325	0.00850255	0.000316008	0.002175905	0.001054753	0.001733795	k__Bacteria;p__Bacteroidetes;c__Flavobacteriia;o__Flavobacteriales;f__Flavobacteriaceae;g__Winogradskyella
f__Lewinellaceae;g__Lewinella	0.003026358	0.001416069	0.003362424	0.000860755	0.003305332	0.008477221	0.005561086	0.006669875	0.001424038	0.003109243	0.003511491	0.001873059	k__Bacteria;p__Bacteroidetes;c__Saprospiria;o__Saprospirales;f__Lewinellaceae;g__Lewinella
f__Cyanobacteriaceae;g__Cyanobacterium	7.79E-05	4.63E-06	4.12E-05	2.82E-05	0.000157916	0.000525212	0.004100598	0.000949709	0.000332682	0.008266113	4.67E-05	3.70E-05	k__Bacteria;p__Cyanobacteria;c__Unclassified;o__Chroococcales;f__Cyanobacteriaceae;g__Cyanobacterium
f__Ectothiorhodospiraceae;g__Thioalkalivibrio	0.004126562	0.008265371	0.002171463	0.005022059	0.004063882	0.002812411	0.001669946	0.002972933	0.004068012	0.002634612	0.003775279	0.001550153	k__Bacteria;p__Proteobacteria;c__Gammaproteobacteria;o__Chromatiales;f__Ectothiorhodospiraceae;g__Thioalkalivibrio
f__Unclassified;g__Sulfurovum	0.000240672	0.000101085	7.46E-05	0.008213679	0.000242038	0.000177052	9.14E-05	0.00015808	0.000145825	0.000378507	0.000187803	5.69E-05	k__Bacteria;p__Proteobacteria;c__Epsilonproteobacteria;o__Unclassified;f__Unclassified;g__Sulfurovum
f__Erythrobacteraceae;g__Erythrobacter	0.000165838	0.000713839	0.008196768	0.000864301	0.000487593	0.00030752	0.002854931	0.002893522	0.000366535	0.000355984	0.000540673	0.000156351	k__Bacteria;p__Proteobacteria;c__Alphaproteobacteria;o__Sphingomonadales;f__Erythrobacteraceae;g__Erythrobacter
f__Prolixibacteraceae;g__Tangfeifania	7.61E-05	5.33E-05	2.01E-05	0.008060135	7.66E-05	6.51E-05	0.000125542	7.84E-05	6.42E-05	0.001613033	3.79E-05	2.44E-05	k__Bacteria;p__Bacteroidetes;c__Bacteroidia;o__Marinilabiliales;f__Prolixibacteraceae;g__Tangfeifania
f__Halothiobacillaceae;g__Halothiobacillus	0.000130057	0.000237518	0.000108889	0.007997362	0.000200828	0.00017362	9.98E-05	0.000117275	0.000234165	0.000126459	0.000179615	7.11E-05	k__Bacteria;p__Proteobacteria;c__Gammaproteobacteria;o__Chromatiales;f__Halothiobacillaceae;g__Halothiobacillus
f__Flavobacteriaceae;g__Cloacibacterium	6.90E-06	5.60E-05	5.65E-06	0.007858733	1.36E-05	6.80E-06	4.69E-05	8.86E-06	4.66E-06	0.000192135	1.89E-05	4.93E-06	k__Bacteria;p__Bacteroidetes;c__Flavobacteriia;o__Flavobacteriales;f__Flavobacteriaceae;g__Cloacibacterium
f__Halieaceae;g__Halioglobus	0.001950542	0.001412393	0.001371935	0.000991981	0.002573666	0.003763229	0.002834202	0.002580259	0.005847971	0.006845394	0.007797642	0.001076568	k__Bacteria;p__Proteobacteria;c__Gammaproteobacteria;o__Cellvibrionales;f__Halieaceae;g__Halioglobus
f__Cyanothecaceae;g__Cyanothece	0.000590176	0.000240395	0.000436098	0.000107764	0.000453819	0.001474401	0.00479873	0.002545786	0.001011334	0.007646504	0.00026884	0.000657863	k__Bacteria;p__Cyanobacteria;c__Unclassified;o__Oscillatoriales;f__Cyanothecaceae;g__Cyanothece
f__Shewanellaceae;g__Shewanella	0.000584977	0.000411788	0.001012751	0.000256203	0.000811156	0.000571808	0.007430928	0.00055871	0.00141686	0.000513218	0.000794288	0.000961897	k__Bacteria;p__Proteobacteria;c__Gammaproteobacteria;o__Alteromonadales;f__Shewanellaceae;g__Shewanella
f__Planococcaceae;g__Paenisporosarcina	9.65E-07	2.67E-06	0	1.22E-05	1.93E-07	3.52E-07	0.001739343	1.10E-06	1.45E-06	4.65E-07	2.75E-07	0.007409257	k__Bacteria;p__Firmicutes;c__Bacilli;o__Bacillales;f__Planococcaceae;g__Paenisporosarcina
f__Sphingomonadaceae;g__Sphingomonas	0.000245651	0.000965889	0.007393281	0.000147652	0.000980155	0.000289051	0.00036221	0.003927958	0.000629364	0.000450181	0.000437659	0.000208574	k__Bacteria;p__Proteobacteria;c__Alphaproteobacteria;o__Sphingomonadales;f__Sphingomonadaceae;g__Sphingomonas
f__Rhodobacteraceae;g__Sulfitobacter	0.000395083	0.000399107	0.000594126	0.000225222	0.000333559	0.000715955	0.004074705	0.001351071	0.000380955	0.000852316	0.000691209	0.007386389	k__Bacteria;p__Proteobacteria;c__Alphaproteobacteria;o__Rhodobacterales;f__Rhodobacteraceae;g__Sulfitobacter
f__Rhodobacteraceae;g__Boseongicola	0.001420822	0.000424947	0.001139999	0.000195339	0.000668526	0.004470563	0.004338108	0.007138811	0.000871853	0.001080799	0.0012833	0.00364422	k__Bacteria;p__Proteobacteria;c__Alphaproteobacteria;o__Rhodobacterales;f__Rhodobacteraceae;g__Boseongicola
f__Unclassified;g__Thiohalobacter	0.00185534	0.0019532	0.000655241	0.007125521	0.002827441	0.001612708	0.000490942	0.001109805	0.001469954	0.001113376	0.002423684	0.000440401	k__Bacteria;p__Proteobacteria;c__Gammaproteobacteria;o__Unclassified;f__Unclassified;g__Thiohalobacter
f__Balneolaceae;g__Rhodohalobacter	4.14E-05	0.00010723	0.000219445	0.005425119	3.32E-05	3.46E-05	4.51E-05	4.69E-05	5.01E-05	0.007054538	5.75E-05	1.82E-05	k__Bacteria;p__Balneolaeota;c__Balneolia;o__Balneolales;f__Balneolaceae;g__Rhodohalobacter
f__Xenococcaceae;g__Xenococcus	0.000101197	5.66E-05	0.000568508	3.26E-05	0.000603145	0.002555658	0.006928183	0.004572009	0.000656871	0.001576123	0.00014182	3.89E-05	k__Bacteria;p__Cyanobacteria;c__Unclassified;o__Pleurocapsales;f__Xenococcaceae;g__Xenococcus
f__Rhodobacteraceae;g__Albimonas	8.40E-05	0.000374867	0.000878677	0.000103783	0.000278653	0.006627503	0.00023959	0.000504765	0.000690713	0.000462323	0.00172347	0.000719653	k__Bacteria;p__Proteobacteria;c__Alphaproteobacteria;o__Rhodobacterales;f__Rhodobacteraceae;g__Albimonas
f__Desulfobacteraceae;g__Desulfosarcina	0.004735388	0.000386479	0.000162799	0.003388773	0.005593609	0.002915374	0.000773777	0.002103395	0.001616656	0.006576202	0.001924865	0.000468926	k__Bacteria;p__Proteobacteria;c__Deltaproteobacteria;o__Desulfobacterales;f__Desulfobacteraceae;g__Desulfosarcina
f__Dermocarpellaceae;g__Stanieria	3.99E-05	6.44E-05	0.000980447	1.79E-05	0.000584957	0.002640174	0.006368047	0.006535931	0.000808816	0.002594058	0.000195802	3.63E-05	k__Bacteria;p__Cyanobacteria;c__Unclassified;o__Pleurocapsales;f__Dermocarpellaceae;g__Stanieria
f__Flavobacteriaceae;g__Eudoraea	0.006446246	0.00112386	0.002835946	0.000349676	0.00405927	0.004538883	0.001947072	0.005431855	0.001148297	0.002160707	0.006137436	0.004231039	k__Bacteria;p__Bacteroidetes;c__Flavobacteriia;o__Flavobacteriales;f__Flavobacteriaceae;g__Eudoraea
f__Unclassified;g__Candidatus Thiodiazotropha	0.005062576	0.001826437	0.000762372	0.000400818	0.0064311	0.005446368	0.001893529	0.003244453	0.002364405	0.002472639	0.005121498	0.00109394	k__Bacteria;p__Proteobacteria;c__Gammaproteobacteria;o__Unclassified;f__Unclassified;g__Candidatus Thiodiazotropha
f__Nitrosopumilaceae;g__Nitrosopumilus	1.15E-05	0.00638207	0.002810375	4.99E-07	0.00014619	1.97E-05	7.30E-06	0.000373344	0.000813774	2.08E-05	0.002745113	7.10E-06	k__Archaea;p__Thaumarchaeota;c__Unclassified;o__Nitrosopumilales;f__Nitrosopumilaceae;g__Nitrosopumilus
f__Acholeplasmataceae;g__Acholeplasma	2.78E-06	2.66E-05	0	0.006135018	6.57E-07	1.51E-06	4.42E-05	2.99E-06	2.53E-07	2.22E-05	2.57E-07	2.63E-06	k__Bacteria;p__Tenericutes;c__Mollicutes;o__Acholeplasmatales;f__Acholeplasmataceae;g__Acholeplasma
f__Desulfobacteraceae;g__Desulfatitalea	0.006054356	0.000337756	0.00020018	0.001737313	0.004805647	0.005321835	0.001231192	0.004318152	0.00245192	0.003840977	0.002066244	0.001722726	k__Bacteria;p__Proteobacteria;c__Deltaproteobacteria;o__Desulfobacterales;f__Desulfobacteraceae;g__Desulfatitalea
f__Flavobacteriaceae;g__Muricauda	0.003165072	0.001290294	0.005959334	0.000575537	0.002483741	0.00294639	0.002094193	0.005165526	0.000891714	0.002265979	0.004463028	0.002039019	k__Bacteria;p__Bacteroidetes;c__Flavobacteriia;o__Flavobacteriales;f__Flavobacteriaceae;g__Muricauda
f__Desulfobacteraceae;g__Desulfotignum	0.000526267	5.35E-05	2.24E-05	0.005671849	0.00051323	0.000359787	0.000165689	0.000250605	0.000384505	0.000691791	0.000213477	7.38E-05	k__Bacteria;p__Proteobacteria;c__Deltaproteobacteria;o__Desulfobacterales;f__Desulfobacteraceae;g__Desulfotignum
f__Rhodobacteraceae;g__Roseovarius	0.003861088	0.001360728	0.001600238	0.001087794	0.001973702	0.002264856	0.004448237	0.002963999	0.001855721	0.005533622	0.005034106	0.001650627	k__Bacteria;p__Proteobacteria;c__Alphaproteobacteria;o__Rhodobacterales;f__Rhodobacteraceae;g__Roseovarius
f__Microcoleaceae;g__Arthrospira	8.86E-06	2.51E-05	3.34E-05	0.005518843	2.45E-05	1.93E-05	8.22E-05	3.88E-05	1.84E-05	0.000157558	1.23E-05	1.06E-05	k__Bacteria;p__Cyanobacteria;c__Unclassified;o__Oscillatoriales;f__Microcoleaceae;g__Arthrospira
f__Oceanospirillaceae;g__Marinospirillum	4.52E-05	7.10E-05	2.50E-05	0.005376299	6.71E-05	3.14E-05	0.000521719	4.49E-05	2.89E-05	1.53E-05	8.66E-05	7.77E-05	k__Bacteria;p__Proteobacteria;c__Gammaproteobacteria;o__Oceanospirillales;f__Oceanospirillaceae;g__Marinospirillum
f__Microcystaceae;g__Microcystis	7.55E-05	5.10E-05	0.000416788	4.20E-05	0.000204676	0.000649044	0.002896794	0.001694718	0.000544176	0.005263882	5.76E-05	3.60E-05	k__Bacteria;p__Cyanobacteria;c__Unclassified;o__Chroococcales;f__Microcystaceae;g__Microcystis
f__Flavobacteriaceae;g__Maribacter	0.003420647	0.00103514	0.002862424	0.000554924	0.002738848	0.00344354	0.00226372	0.00419634	0.000850037	0.00237345	0.005241578	0.002486686	k__Bacteria;p__Bacteroidetes;c__Flavobacteriia;o__Flavobacteriales;f__Flavobacteriaceae;g__Maribacter
f__Oceanospirillaceae;g__Marinobacterium	0.000700515	0.000827377	0.0006893	0.005155968	0.000866189	0.000742741	0.001487824	0.000608752	0.000773082	0.000705581	0.000924582	0.000917895	k__Bacteria;p__Proteobacteria;c__Gammaproteobacteria;o__Oceanospirillales;f__Oceanospirillaceae;g__Marinobacterium
f__Flammeovirgaceae;g__Fulvivirga	0.000137916	0.000125424	0.00023481	0.000186244	0.000174106	0.000292143	0.004630445	0.0003842	0.001581951	0.00366573	0.000157085	8.14E-05	k__Bacteria;p__Bacteroidetes;c__Cytophagia;o__Cytophagales;f__Flammeovirgaceae;g__Fulvivirga
f__Prolixibacteraceae;g__Draconibacterium	0.000266266	3.47E-05	4.57E-05	0.004579978	0.000264356	0.000266133	0.000237638	0.000279503	0.000186282	0.004596518	0.000186177	0.000107102	k__Bacteria;p__Bacteroidetes;c__Bacteroidia;o__Marinilabiliales;f__Prolixibacteraceae;g__Draconibacterium
f__Unclassified;g__Sedimenticola	0.003231427	0.001821328	0.000677934	0.000330576	0.003580191	0.004310138	0.00134735	0.001852873	0.001314672	0.00164025	0.002760507	0.000660721	k__Bacteria;p__Proteobacteria;c__Gammaproteobacteria;o__Unclassified;f__Unclassified;g__Sedimenticola
f__Hyellaceae;g__Myxosarcina	3.59E-05	3.02E-05	0.001001405	2.81E-05	0.000364705	0.001416824	0.00360569	0.004080601	0.000623534	0.000866572	0.000107503	3.37E-05	k__Bacteria;p__Cyanobacteria;c__Unclassified;o__Pleurocapsales;f__Hyellaceae;g__Myxosarcina
f__Desulfuromonadaceae;g__Malonomonas	0.000119921	9.32E-05	4.20E-05	0.004045742	0.000107377	0.000106582	5.73E-05	0.000230456	0.000134242	0.000500325	0.000142034	2.82E-05	k__Bacteria;p__Proteobacteria;c__Deltaproteobacteria;o__Desulfuromonadales;f__Desulfuromonadaceae;g__Malonomonas
f__Desulfomicrobiaceae;g__Desulfoplanes	5.43E-05	2.37E-05	1.02E-06	0.004022593	3.28E-05	4.41E-05	3.42E-05	2.96E-05	2.54E-05	3.81E-05	2.65E-05	1.00E-05	k__Bacteria;p__Proteobacteria;c__Deltaproteobacteria;o__Desulfovibrionales;f__Desulfomicrobiaceae;g__Desulfoplanes
f__Rhodobacteraceae;g__Lutimaribacter	0.000377021	0.000149526	0.000283704	0.002633305	0.000242397	0.000404808	0.003708137	0.000523835	0.000295239	0.003353617	0.000433187	0.000290453	k__Bacteria;p__Proteobacteria;c__Alphaproteobacteria;o__Rhodobacterales;f__Rhodobacteraceae;g__Lutimaribacter
f__Rhodospirillaceae;g__Inquilinus	0.000119475	0.00358288	0.00032284	3.73E-05	0.000255495	0.000223492	9.74E-05	0.000235248	0.000561139	6.79E-05	0.000487662	6.89E-05	k__Bacteria;p__Proteobacteria;c__Alphaproteobacteria;o__Rhodospirillales;f__Rhodospirillaceae;g__Inquilinus
f__Desulfobulbaceae;g__Desulfofustis	0.00132805	0.00035224	0.000128893	0.000255298	0.001171967	0.001542225	0.000534358	0.00251299	0.003560873	0.001004568	0.000680166	0.001101562	k__Bacteria;p__Proteobacteria;c__Deltaproteobacteria;o__Desulfobacterales;f__Desulfobulbaceae;g__Desulfofustis
f__Flavobacteriaceae;g__Xanthomarina	0.000394338	4.99E-05	3.31E-05	0.000755895	0.000255293	0.000550822	0.003391497	0.000428284	2.69E-05	6.51E-05	0.000193164	0.002508982	k__Bacteria;p__Bacteroidetes;c__Flavobacteriia;o__Flavobacteriales;f__Flavobacteriaceae;g__Xanthomarina
f__Campylobacteraceae;g__Arcobacter	0.000119576	2.81E-05	8.79E-05	0.003372685	0.0001466	0.000103101	0.000124233	0.000102986	0.000109894	0.000203358	0.000101562	7.66E-05	k__Bacteria;p__Proteobacteria;c__Epsilonproteobacteria;o__Campylobacterales;f__Campylobacteraceae;g__Arcobacter
f__Cenarchaeaceae;g__Cenarchaeum	0	0.003262681	0.000798603	3.70E-07	2.65E-05	0	2.10E-06	0.000151555	5.66E-05	0	1.82E-06	1.06E-06	k__Archaea;p__Thaumarchaeota;c__Unclassified;o__Cenarchaeales;f__Cenarchaeaceae;g__Cenarchaeum
f__Unclassified;g__Candidatus Entotheonella	0.000998219	0.003262581	0.001770292	6.49E-05	0.001202748	0.000837617	0.000414083	0.000740413	0.001120813	0.000679852	0.001251471	0.000395719	k__Bacteria;p__Candidatus Tectomicrobia;c__Unclassified;o__Unclassified;f__Unclassified;g__Candidatus Entotheonella
f__Unclassified;g__Micavibrio	3.45E-05	0.000107677	0.003248693	1.50E-05	3.89E-05	5.10E-05	1.27E-05	2.24E-05	4.72E-05	8.66E-06	4.21E-05	1.95E-05	k__Bacteria;p__Proteobacteria;c__Alphaproteobacteria;o__Unclassified;f__Unclassified;g__Micavibrio
f__Clostridiaceae;g__Clostridium	0.000116782	0.000103025	0.00013141	0.002952802	0.000143645	0.000181748	0.003159105	0.000118196	0.000203762	0.000175848	0.000139511	0.000805361	k__Bacteria;p__Firmicutes;c__Clostridia;o__Clostridiales;f__Clostridiaceae;g__Clostridium
f__Chromatiaceae;g__Candidatus Thiosymbion	0.003137438	0.00024286	0.000108089	4.81E-05	0.001672411	0.000910285	0.000308787	0.000517454	0.00056778	0.000449016	0.000695812	0.000316077	k__Bacteria;p__Proteobacteria;c__Gammaproteobacteria;o__Chromatiales;f__Chromatiaceae;g__Candidatus Thiosymbion
f__Nitriliruptoraceae;g__Nitriliruptor	0.000856664	0.001339179	0.003062237	0.000106085	0.0012069	0.000828542	0.000701763	0.001835606	0.000829695	0.000295115	0.001476226	0.000991138	k__Bacteria;p__Actinobacteria;c__Nitriliruptoria;o__Nitriliruptorales;f__Nitriliruptoraceae;g__Nitriliruptor
f__Chromatiaceae;g__Thiohalocapsa	0.003006693	0.000642694	0.000437839	0.000128438	0.002967683	0.002358115	0.001272855	0.001944291	0.001954494	0.001922526	0.001439427	0.000590725	k__Bacteria;p__Proteobacteria;c__Gammaproteobacteria;o__Chromatiales;f__Chromatiaceae;g__Thiohalocapsa
f__Desulfobacteraceae;g__Desulfococcus	0.002833535	0.000249518	0.0001501	0.002259732	0.002402784	0.002330865	0.000679436	0.001394325	0.001555524	0.002251018	0.001531357	0.000397444	k__Bacteria;p__Proteobacteria;c__Deltaproteobacteria;o__Desulfobacterales;f__Desulfobacteraceae;g__Desulfococcus
f__Rhodothermaceae;g__Longibacter	0.000117093	0.000853265	0.002832211	5.06E-05	0.000280215	0.000107321	6.10E-05	0.000279171	0.00013188	0.000119087	0.000211695	8.14E-05	k__Bacteria;p__Bacteroidetes;c__Unclassified;o__Bacteroidetes Order II. Incertae sedis;f__Rhodothermaceae;g__Longibacter
f__Peptostreptococcaceae;g__Tepidibacter	8.03E-06	4.13E-06	2.70E-06	0.000126531	4.16E-06	1.55E-05	0.001356796	1.24E-05	1.21E-05	1.64E-06	5.54E-06	0.00268916	k__Bacteria;p__Firmicutes;c__Clostridia;o__Clostridiales;f__Peptostreptococcaceae;g__Tepidibacter
f__Rhodobacteraceae;g__Ruegeria	0.000894413	0.001269995	0.001196087	0.000278639	0.001145943	0.00173609	0.002504003	0.002195249	0.002638601	0.001732243	0.001801041	0.001276557	k__Bacteria;p__Proteobacteria;c__Alphaproteobacteria;o__Rhodobacterales;f__Rhodobacteraceae;g__Ruegeria
f__Zoogloeaceae;g__Thauera	0.000244904	0.000385316	0.000176549	0.002622932	0.000263814	0.000264765	0.000230125	0.000219353	0.000207381	0.000234147	0.000249769	9.04E-05	k__Bacteria;p__Proteobacteria;c__Betaproteobacteria;o__Rhodocyclales;f__Zoogloeaceae;g__Thauera
f__Geobacteraceae;g__Geoalkalibacter	0.000125779	0.000257961	0.000119386	0.002613539	0.000209696	0.000108686	7.66E-05	0.000138652	0.000147346	0.000437071	0.00014931	4.92E-05	k__Bacteria;p__Proteobacteria;c__Deltaproteobacteria;o__Desulfuromonadales;f__Geobacteraceae;g__Geoalkalibacter
f__Unclassified;g__Thermoanaerobaculum	0.000347284	0.002612938	0.000758495	0.00030125	0.000649158	0.000172005	6.10E-05	0.000143333	0.00040304	0.000173573	0.000535303	0.000178466	k__Bacteria;p__Acidobacteria;c__Unclassified;o__Unclassified;f__Unclassified;g__Thermoanaerobaculum
f__Cytophagaceae;g__Candidatus Nephrothrix	0.002413841	0.000103009	0.000100993	4.16E-06	0.00026801	2.41E-05	2.92E-06	7.24E-05	6.30E-05	7.27E-05	0.000111617	8.34E-06	k__Bacteria;p__Bacteroidetes;c__Cytophagia;o__Cytophagales;f__Cytophagaceae;g__Candidatus Nephrothrix
f__Aphanothecaceae;g__Crocosphaera	4.00E-05	2.66E-05	0.000121948	1.09E-05	0.000108334	0.000466935	0.001774789	0.001013395	0.00040673	0.00236545	5.17E-05	5.37E-05	k__Bacteria;p__Cyanobacteria;c__Unclassified;o__Chroococcales;f__Aphanothecaceae;g__Crocosphaera
f__Haliscomenobacteraceae;g__Phaeodactylibacter	0.000921975	0.000342246	0.000756859	0.000454321	0.000957218	0.002324354	0.001769175	0.001989939	0.00047787	0.001061421	0.000877117	0.000528606	k__Bacteria;p__Bacteroidetes;c__Saprospiria;o__Saprospirales;f__Haliscomenobacteraceae;g__Phaeodactylibacter
f__Balneolaceae;g__Aliifodinibius	0.000113158	0.000315233	0.000668216	0.002263516	0.000134268	0.000123976	0.000100223	0.000149079	0.00013586	0.000832084	0.000141486	6.23E-05	k__Bacteria;p__Balneolaeota;c__Balneolia;o__Balneolales;f__Balneolaceae;g__Aliifodinibius
f__Halieaceae;g__Pseudohaliea	0.000408948	0.000351406	0.000235686	0.000536541	0.000434253	0.000574973	0.000570134	0.000707055	0.001307662	0.002250271	0.000491266	0.000235192	k__Bacteria;p__Proteobacteria;c__Gammaproteobacteria;o__Cellvibrionales;f__Halieaceae;g__Pseudohaliea
f__Rhodospirillaceae;g__Tistlia	0.000108313	0.002247649	0.000430863	0.000115838	0.00019489	0.000269832	0.00011881	0.000206264	0.001154972	0.000117158	0.001296704	9.41E-05	k__Bacteria;p__Proteobacteria;c__Alphaproteobacteria;o__Rhodospirillales;f__Rhodospirillaceae;g__Tistlia
f__Balneolaceae;g__Balneola	0.000203245	0.000266984	0.001679397	0.002217452	0.000139341	0.000340793	0.00013723	0.000580518	0.000358241	0.001443573	0.00021957	0.000195964	k__Bacteria;p__Balneolaeota;c__Balneolia;o__Balneolales;f__Balneolaceae;g__Balneola
f__Nitrosopumilaceae;g__Candidatus Nitrosoarchaeum	4.57E-06	0.002207732	0.00069455	0	2.57E-05	1.28E-06	8.56E-06	0.000100151	0.000368285	7.72E-06	0.000154322	1.66E-06	k__Archaea;p__Thaumarchaeota;c__Unclassified;o__Nitrosopumilales;f__Nitrosopumilaceae;g__Candidatus Nitrosoarchaeum
f__Planococcaceae;g__Sporosarcina	9.25E-06	5.38E-06	2.28E-07	2.19E-05	6.20E-06	8.56E-06	0.000380913	3.96E-06	1.17E-06	5.30E-06	1.53E-05	0.002197691	k__Bacteria;p__Firmicutes;c__Bacilli;o__Bacillales;f__Planococcaceae;g__Sporosarcina
f__Flavobacteriaceae;g__Psychroflexus	8.61E-05	3.90E-05	5.26E-05	0.00215225	7.40E-05	0.000150125	0.00016655	0.000144623	6.43E-05	0.000282508	0.000109958	7.08E-05	k__Bacteria;p__Bacteroidetes;c__Flavobacteriia;o__Flavobacteriales;f__Flavobacteriaceae;g__Psychroflexus
f__Jiangellaceae;g__Jiangella	0.000481463	0.000223102	0.000171526	3.94E-05	0.000458435	0.000241896	0.000729153	0.000460725	0.002093378	0.001804397	0.00023233	0.00021003	k__Bacteria;p__Actinobacteria;c__Actinobacteria;o__Jiangellales;f__Jiangellaceae;g__Jiangella
f__Spongiibacteraceae;g__Dasania	0.000212584	0.000384204	0.002083962	0.0003402	0.000228073	0.000181037	8.42E-05	0.000220068	0.000360156	9.90E-05	0.000287201	0.000178525	k__Bacteria;p__Proteobacteria;c__Gammaproteobacteria;o__Cellvibrionales;f__Spongiibacteraceae;g__Dasania
f__Rhodospirillaceae;g__Azospirillum	0.00022791	0.002067771	0.000609839	6.03E-05	0.000293793	0.000467126	0.000150908	0.000269758	0.000879999	0.000223195	0.000727597	0.000143568	k__Bacteria;p__Proteobacteria;c__Alphaproteobacteria;o__Rhodospirillales;f__Rhodospirillaceae;g__Azospirillum
f__Thiotrichaceae;g__Achromatium	0.000532742	0.000150391	5.93E-05	3.21E-05	0.001125168	0.001080472	0.000226	0.000540646	0.000811795	0.000416719	0.002053348	0.000264352	k__Bacteria;p__Proteobacteria;c__Gammaproteobacteria;o__Thiotrichales;f__Thiotrichaceae;g__Achromatium
f__Rivulariaceae;g__Calothrix	0.000181042	0.000173491	0.000396395	0.000100668	0.000283118	0.000507367	0.001600927	0.00119922	0.000400191	0.002044556	0.000163487	0.000119813	k__Bacteria;p__Cyanobacteria;c__Unclassified;o__Nostocales;f__Rivulariaceae;g__Calothrix
f__Chromatiaceae;g__Thiocapsa	0.002039297	0.000578846	0.00032022	0.000128257	0.002022036	0.001578993	0.000853301	0.001204099	0.001059674	0.001279323	0.001151765	0.000392848	k__Bacteria;p__Proteobacteria;c__Gammaproteobacteria;o__Chromatiales;f__Chromatiaceae;g__Thiocapsa
f__Colwelliaceae;g__Colwellia	0.000656844	0.000632712	0.001381067	0.000135617	0.000942847	0.00061252	0.002037104	0.000639926	0.000803665	0.000548041	0.000919401	0.001275495	k__Bacteria;p__Proteobacteria;c__Gammaproteobacteria;o__Alteromonadales;f__Colwelliaceae;g__Colwellia
f__Rhodothermaceae;g__Salisaeta	5.27E-05	0.00056651	0.00203504	4.07E-05	0.00014161	4.17E-05	3.77E-05	0.000165709	8.93E-05	7.90E-05	7.73E-05	3.81E-05	k__Bacteria;p__Bacteroidetes;c__Unclassified;o__Bacteroidetes Order II. Incertae sedis;f__Rhodothermaceae;g__Salisaeta
f__Chroococcaceae;g__Chondrocystis	1.13E-05	1.43E-05	0.000570659	4.12E-06	0.000118363	0.000452819	0.001114129	0.002012046	0.000221336	0.000320294	6.46E-05	4.28E-06	k__Bacteria;p__Cyanobacteria;c__Unclassified;o__Chroococcales;f__Chroococcaceae;g__Chondrocystis
f__Microbulbiferaceae;g__Microbulbifer	0.001442767	0.00157291	0.002004297	0.000648072	0.001790526	0.001170591	0.000902586	0.001321761	0.001955422	0.001212744	0.001797103	0.000717892	k__Bacteria;p__Proteobacteria;c__Gammaproteobacteria;o__Cellvibrionales;f__Microbulbiferaceae;g__Microbulbifer
f__Bacillaceae;g__Bacillus	0.000342735	0.000318382	0.000335066	0.001277778	0.000307819	0.000234136	0.001098042	0.000281197	0.000240362	0.000206921	0.000229724	0.001942013	k__Bacteria;p__Firmicutes;c__Bacilli;o__Bacillales;f__Bacillaceae;g__Bacillus
f__Rhodospirillaceae;g__Skermanella	0.000115175	0.001934263	0.00031404	3.19E-05	0.000188366	0.000212426	8.97E-05	0.000192065	0.000502212	9.90E-05	0.000431964	5.51E-05	k__Bacteria;p__Proteobacteria;c__Alphaproteobacteria;o__Rhodospirillales;f__Rhodospirillaceae;g__Skermanella
f__Planctomycetaceae;g__Rhodopirellula	0.001015771	0.001933851	0.000792462	6.76E-05	0.00108003	0.001098094	0.00060651	0.000731914	0.00144551	0.000606103	0.001031948	0.000565727	k__Bacteria;p__Planctomycetes;c__Planctomycetia;o__Planctomycetales;f__Planctomycetaceae;g__Rhodopirellula
f__Halieaceae;g__Haliea	0.000499476	0.00038851	0.000310893	0.001191101	0.000611295	0.000942207	0.000446366	0.00068056	0.001590816	0.00192353	0.000692154	0.000258486	k__Bacteria;p__Proteobacteria;c__Gammaproteobacteria;o__Cellvibrionales;f__Halieaceae;g__Haliea
f__Hyphomonadaceae;g__Robiginitomaculum	0.000671372	0.000541769	0.000593567	8.23E-05	0.000887156	0.000556397	0.000332568	0.000694728	0.000965805	0.000583538	0.001921119	0.000369522	k__Bacteria;p__Proteobacteria;c__Alphaproteobacteria;o__Rhodobacterales;f__Hyphomonadaceae;g__Robiginitomaculum
f__Unclassified;g__Pseudohongiella	0.000176814	0.000283236	0.000257894	0.001921109	0.000266053	0.000148206	0.000146201	0.000154305	0.000233606	0.00027212	0.000267328	8.76E-05	k__Bacteria;p__Proteobacteria;c__Gammaproteobacteria;o__Unclassified;f__Unclassified;g__Pseudohongiella
f__Desulfuromonadaceae;g__Desulfuromonas	0.000477344	0.000463769	0.00029523	0.001528145	0.000552784	0.000386762	0.000196202	0.000451638	0.000547489	0.001908731	0.000508265	0.000232783	k__Bacteria;p__Proteobacteria;c__Deltaproteobacteria;o__Desulfuromonadales;f__Desulfuromonadaceae;g__Desulfuromonas
f__Unclassified;g__Geotoga	0	2.50E-06	0	0.001886826	1.42E-07	2.08E-07	2.71E-05	2.47E-06	4.06E-07	4.11E-06	0	1.74E-06	k__Bacteria;p__Thermotogae;c__Thermotogae;o__Petrotogales;f__Unclassified;g__Geotoga
f__Unclassified;g__Methyloceanibacter	0.00014576	0.000299453	0.000128547	1.47E-05	0.000219436	0.000149219	0.00013308	0.00015276	0.00186639	0.000304277	0.000225302	6.59E-05	k__Bacteria;p__Proteobacteria;c__Alphaproteobacteria;o__Rhizobiales;f__Unclassified;g__Methyloceanibacter
f__Flavobacteriaceae;g__Arenibacter	0.001521891	0.000445296	0.001261693	0.00029715	0.001131108	0.001347279	0.000826293	0.00166075	0.000296767	0.000954818	0.001859988	0.001025386	k__Bacteria;p__Bacteroidetes;c__Flavobacteriia;o__Flavobacteriales;f__Flavobacteriaceae;g__Arenibacter
f__Microthrixaceae;g__Candidatus Microthrix	0.000458301	0.000794109	0.001483592	3.52E-05	0.000742657	0.000593372	0.000659639	0.000609368	0.000645464	8.48E-05	0.00185621	0.000575231	k__Bacteria;p__Actinobacteria;c__Acidimicrobiia;o__Acidimicrobiales;f__Microthrixaceae;g__Candidatus Microthrix
f__Flavobacteriaceae;g__Lutibacter	0.00105272	0.000167627	0.000244594	0.000412458	0.000885347	0.001794022	0.001134311	0.001634848	0.000370437	0.001291749	0.001066336	0.000934624	k__Bacteria;p__Bacteroidetes;c__Flavobacteriia;o__Flavobacteriales;f__Flavobacteriaceae;g__Lutibacter
f__Rhodothermaceae;g__Salinibacter	5.16E-05	0.000412856	0.001791608	3.86E-05	0.000125769	4.34E-05	1.39E-05	0.000114041	6.50E-05	8.95E-05	7.34E-05	3.74E-05	k__Bacteria;p__Bacteroidetes;c__Unclassified;o__Bacteroidetes Order II. Incertae sedis;f__Rhodothermaceae;g__Salinibacter
f__Streptomycetaceae;g__Streptomyces	0.001014431	0.001527884	0.00159141	0.000107891	0.001391975	0.000972782	0.001088492	0.001116863	0.001756964	0.00114322	0.001486618	0.000951845	k__Bacteria;p__Actinobacteria;c__Actinobacteria;o__Streptomycetales;f__Streptomycetaceae;g__Streptomyces
f__Acidithiobacillaceae;g__Acidithiobacillus	0.000200085	0.001751432	0.000456488	4.18E-05	0.000315282	0.000318657	7.45E-05	0.000255089	0.000872602	0.000116596	0.000633366	0.00018439	k__Bacteria;p__Proteobacteria;c__Acidithiobacillia;o__Acidithiobacillales;f__Acidithiobacillaceae;g__Acidithiobacillus
f__Clostridiales Family XII. Incertae Sedis;g__Fusibacter	8.79E-06	3.69E-06	4.68E-07	0.000374517	1.16E-05	5.78E-06	0.001735418	3.66E-06	3.01E-06	2.00E-06	3.09E-06	0.000326578	k__Bacteria;p__Firmicutes;c__Clostridia;o__Clostridiales;f__Clostridiales Family XII. Incertae Sedis;g__Fusibacter
f__Flavobacteriaceae;g__Psychroserpens	0.000923296	0.000112023	0.000155393	0.000247888	0.000538964	0.001722793	0.000500567	0.001465394	0.000108444	0.000248351	0.000739001	0.000851519	k__Bacteria;p__Bacteroidetes;c__Flavobacteriia;o__Flavobacteriales;f__Flavobacteriaceae;g__Psychroserpens
f__Spirochaetaceae;g__Sphaerochaeta	6.05E-06	8.08E-07	0	0.001689725	2.61E-06	5.61E-06	9.74E-06	0	1.84E-06	5.38E-06	2.38E-06	4.09E-07	k__Bacteria;p__Spirochaetes;c__Spirochaetia;o__Spirochaetales;f__Spirochaetaceae;g__Sphaerochaeta
f__Sandaracinaceae;g__Sandaracinus	0.001685448	0.000366394	0.000200586	4.43E-05	0.000599755	0.000737834	0.000978109	0.000562469	0.000906484	0.00023191	0.000611439	0.000716541	k__Bacteria;p__Proteobacteria;c__Deltaproteobacteria;o__Myxococcales;f__Sandaracinaceae;g__Sandaracinus
f__Desulfobacteraceae;g__Desulfobacterium	0.001684649	9.04E-05	6.38E-05	0.001254186	0.001505236	0.001091616	0.000295459	0.00069235	0.000956878	0.001319315	0.000683634	0.000220558	k__Bacteria;p__Proteobacteria;c__Deltaproteobacteria;o__Desulfobacterales;f__Desulfobacteraceae;g__Desulfobacterium
f__Thiotrichaceae;g__Thiothrix	0.001288248	0.001455379	0.000488269	0.000413867	0.001461487	0.001245349	0.00051487	0.001021074	0.001086722	0.001071053	0.001680691	0.000333629	k__Bacteria;p__Proteobacteria;c__Gammaproteobacteria;o__Thiotrichales;f__Thiotrichaceae;g__Thiothrix
f__Salinivirgaceae;g__Salinivirga	0.000118754	3.55E-05	2.85E-05	0.001677366	8.57E-05	9.16E-05	6.48E-05	8.26E-05	6.31E-05	0.000172903	5.78E-05	3.86E-05	k__Bacteria;p__Bacteroidetes;c__Bacteroidia;o__Marinilabiliales;f__Salinivirgaceae;g__Salinivirga
f__Leptolyngbyaceae;g__Leptolyngbya	0.000629216	0.000852498	0.000971911	0.001520825	0.000811071	0.001277164	0.001415141	0.001423684	0.001203913	0.00166942	0.000693212	0.000303012	k__Bacteria;p__Cyanobacteria;c__Unclassified;o__Synechococcales;f__Leptolyngbyaceae;g__Leptolyngbya
f__Phyllobacteriaceae;g__Mesorhizobium	0.000283633	0.0016533	0.000699778	3.20E-05	0.00046774	0.000447083	0.0003025	0.00040806	0.001203137	0.000328924	0.000883233	0.000333212	k__Bacteria;p__Proteobacteria;c__Alphaproteobacteria;o__Rhizobiales;f__Phyllobacteriaceae;g__Mesorhizobium
f__Desulfovibrionaceae;g__Desulfovibrio	0.00107314	0.000648087	0.000377743	0.001652117	0.001006659	0.00082404	0.000325308	0.000641395	0.000837322	0.0006776	0.000708729	0.000324155	k__Bacteria;p__Proteobacteria;c__Deltaproteobacteria;o__Desulfovibrionales;f__Desulfovibrionaceae;g__Desulfovibrio
f__Bacteroidaceae;g__Bacteroides	0.001251526	0.000158262	0.000229423	0.001476624	0.00111272	0.00039224	0.000409227	0.000494766	0.000586353	0.001606428	0.000268569	0.000184905	k__Bacteria;p__Bacteroidetes;c__Bacteroidia;o__Bacteroidales;f__Bacteroidaceae;g__Bacteroides
f__Flavobacteriaceae;g__Mangrovimonas	0.000901742	0.000105866	0.000101738	0.000225183	0.000616142	0.001605185	0.000580042	0.001120138	0.000106989	0.000433199	0.00066906	0.000780122	k__Bacteria;p__Bacteroidetes;c__Flavobacteriia;o__Flavobacteriales;f__Flavobacteriaceae;g__Mangrovimonas
f__Rhodobacteraceae;g__Jannaschia	0.00019962	0.000170348	0.000308536	0.000255873	0.000150725	0.000613188	0.001581737	0.00100765	0.000305116	0.000540812	0.000214777	0.000697478	k__Bacteria;p__Proteobacteria;c__Alphaproteobacteria;o__Rhodobacterales;f__Rhodobacteraceae;g__Jannaschia
f__Mycobacteriaceae;g__Mycobacterium	0.001220869	0.001227327	0.0012409	9.83E-05	0.001162848	0.000931141	0.000815519	0.000947785	0.001348157	0.000586939	0.001580763	0.000868791	k__Bacteria;p__Actinobacteria;c__Actinobacteria;o__Corynebacteriales;f__Mycobacteriaceae;g__Mycobacterium
f__Oscillatoriaceae;g__Moorea	9.75E-05	0.000143448	0.000289901	6.48E-05	0.000185869	0.000433828	0.001439352	0.000990193	0.000330619	0.001580384	0.000164493	5.09E-05	k__Bacteria;p__Cyanobacteria;c__Unclassified;o__Oscillatoriales;f__Oscillatoriaceae;g__Moorea
f__Flavobacteriaceae;g__Lacinutrix	0.001001087	9.57E-05	0.000153738	0.000164501	0.000729906	0.001565391	0.000417272	0.001189621	5.36E-05	0.000117534	0.000450554	0.000845719	k__Bacteria;p__Bacteroidetes;c__Flavobacteriia;o__Flavobacteriales;f__Flavobacteriaceae;g__Lacinutrix
f__Alteromonadaceae;g__Aliiglaciecola	6.15E-05	9.66E-05	0.000158577	1.54E-05	8.68E-05	8.01E-05	0.000122963	0.000111239	0.000102558	5.27E-05	0.000113453	0.001544654	k__Bacteria;p__Proteobacteria;c__Gammaproteobacteria;o__Alteromonadales;f__Alteromonadaceae;g__Aliiglaciecola
f__Kiloniellaceae;g__Kiloniella	0.000132938	0.001524064	0.000990734	0.000147111	0.000221754	0.000191351	9.69E-05	0.00022499	0.000646845	0.000103134	0.000943308	0.000116836	k__Bacteria;p__Proteobacteria;c__Alphaproteobacteria;o__Kiloniellales;f__Kiloniellaceae;g__Kiloniella
f__Flavobacteriaceae;g__Formosa	0.00075148	9.29E-05	0.00011645	0.000197511	0.000475244	0.001505629	0.000416492	0.001099648	0.000159942	0.000314823	0.0005663	0.000714125	k__Bacteria;p__Bacteroidetes;c__Flavobacteriia;o__Flavobacteriales;f__Flavobacteriaceae;g__Formosa
f__Hahellaceae;g__Endozoicomonas	0.000268073	0.000257644	0.000359411	0.000385196	0.000362562	0.000287205	0.00017016	0.000220379	0.000447764	0.000196032	0.000327817	0.001505524	k__Bacteria;p__Proteobacteria;c__Gammaproteobacteria;o__Oceanospirillales;f__Hahellaceae;g__Endozoicomonas
f__Alteromonadaceae;g__Agarivorans	3.69E-05	5.24E-05	9.32E-05	2.61E-05	5.01E-05	5.16E-05	9.93E-05	1.75E-05	3.68E-05	1.76E-05	5.18E-05	0.001502157	k__Bacteria;p__Proteobacteria;c__Gammaproteobacteria;o__Alteromonadales;f__Alteromonadaceae;g__Agarivorans
f__Haloplasmataceae;g__Haloplasma	1.74E-06	9.74E-07	5.85E-07	0.001494843	4.91E-06	8.79E-06	0.0001584	1.67E-05	7.75E-06	1.05E-05	2.77E-06	2.83E-05	k__Bacteria;p__Unclassified;c__Unclassified;o__Haloplasmatales;f__Haloplasmataceae;g__Haloplasma
f__Flavobacteriaceae;g__Aquimarina	0.000760938	0.000343654	0.000721778	0.00031746	0.000673879	0.001448012	0.00080566	0.001488564	0.000279228	0.000672795	0.001126143	0.000709229	k__Bacteria;p__Bacteroidetes;c__Flavobacteriia;o__Flavobacteriales;f__Flavobacteriaceae;g__Aquimarina
f__Bradyrhizobiaceae;g__Bradyrhizobium	0.000440928	0.001472295	0.000727454	9.10E-05	0.000645962	0.000621768	0.000366439	0.000518843	0.001373996	0.000382076	0.000883004	0.000340677	k__Bacteria;p__Proteobacteria;c__Alphaproteobacteria;o__Rhizobiales;f__Bradyrhizobiaceae;g__Bradyrhizobium
f__Helicobacteraceae;g__Sulfuricurvum	1.76E-05	3.10E-05	1.96E-05	0.001463477	2.15E-05	1.11E-05	6.12E-06	1.04E-05	1.70E-06	1.46E-05	1.94E-05	2.20E-05	k__Bacteria;p__Proteobacteria;c__Epsilonproteobacteria;o__Campylobacterales;f__Helicobacteraceae;g__Sulfuricurvum
f__Flavobacteriaceae;g__Flavobacterium	0.000694726	0.0002838	0.000513266	0.000963266	0.000566128	0.001455787	0.000742556	0.001334129	0.000395768	0.000970158	0.000922959	0.000703275	k__Bacteria;p__Bacteroidetes;c__Flavobacteriia;o__Flavobacteriales;f__Flavobacteriaceae;g__Flavobacterium
f__Chromatiaceae;g__Nitrosococcus	0.001016319	0.001453458	0.000576988	0.000163233	0.001187334	0.000878434	0.000362971	0.00073441	0.000993653	0.000538599	0.000956061	0.00025967	k__Bacteria;p__Proteobacteria;c__Gammaproteobacteria;o__Chromatiales;f__Chromatiaceae;g__Nitrosococcus
f__Rhodobacteraceae;g__Leisingera	0.000105728	0.000374613	0.000275109	3.65E-05	0.000148602	0.000176726	0.00020644	0.000227324	0.000286017	0.00016198	0.000384257	0.00145254	k__Bacteria;p__Proteobacteria;c__Alphaproteobacteria;o__Rhodobacterales;f__Rhodobacteraceae;g__Leisingera
f__Unclassified;g__Dethiosulfatibacter	5.48E-06	6.46E-06	0	0.001449899	8.14E-06	2.09E-06	0.000520618	1.80E-06	7.19E-07	1.10E-05	5.87E-06	8.00E-05	k__Bacteria;p__Firmicutes;c__Tissierellia;o__Unclassified;f__Unclassified;g__Dethiosulfatibacter
f__Unclassified;g__Candidatus Nitrosotenuis	1.20E-06	0.001430387	0.000330771	1.83E-06	1.42E-05	2.53E-06	1.03E-06	5.58E-05	8.32E-05	3.83E-07	2.25E-05	4.23E-07	k__Archaea;p__Thaumarchaeota;c__Unclassified;o__Unclassified;f__Unclassified;g__Candidatus Nitrosotenuis
f__Alteromonadaceae;g__Alteromonas	0.000233099	0.000284629	0.000553188	0.000156055	0.000294684	0.000251587	0.001422571	0.000279924	0.00041966	0.000216195	0.0003156	0.001365555	k__Bacteria;p__Proteobacteria;c__Gammaproteobacteria;o__Alteromonadales;f__Alteromonadaceae;g__Alteromonas
f__Desulfobulbaceae;g__Desulfopila	0.000390138	9.08E-05	5.21E-05	0.000109918	0.000413604	0.000410361	0.00016276	0.001418607	0.000460356	0.000209092	0.000205946	0.000177948	k__Bacteria;p__Proteobacteria;c__Deltaproteobacteria;o__Desulfobacterales;f__Desulfobulbaceae;g__Desulfopila
f__Unclassified;g__Thiolapillus	0.001058257	0.000396399	0.000250188	0.000128363	0.001234972	0.001400026	0.000482762	0.001053397	0.000374125	0.000822604	0.001041488	0.000253465	k__Bacteria;p__Proteobacteria;c__Gammaproteobacteria;o__Unclassified;f__Unclassified;g__Thiolapillus
f__Cyclobacteriaceae;g__Algoriphagus	0.000346093	0.000216332	0.000342322	0.000608428	0.000372616	0.000654319	0.000876416	0.000619553	0.000642725	0.001387295	0.000359844	0.000277721	k__Bacteria;p__Bacteroidetes;c__Cytophagia;o__Cytophagales;f__Cyclobacteriaceae;g__Algoriphagus
f__Rhodothermaceae;g__Longimonas	3.43E-05	0.000383528	0.001382335	4.31E-05	9.28E-05	2.52E-05	1.61E-05	0.000117343	7.55E-05	6.45E-05	6.75E-05	2.97E-05	k__Bacteria;p__Bacteroidetes;c__Unclassified;o__Bacteroidetes Order II. Incertae sedis;f__Rhodothermaceae;g__Longimonas
f__Glomeraceae;g__Rhizophagus	0.001368021	4.06E-05	0.000184584	0	0.000817772	0.000255819	3.02E-05	0.000223642	0.000441834	6.52E-05	0.000140539	0.000376441	k__Eukaryota;p__Mucoromycota;c__Glomeromycetes;o__Glomerales;f__Glomeraceae;g__Rhizophagus
f__Nostocaceae;g__Nostoc	0.000116014	0.000182421	0.000450017	0.000107945	0.000203476	0.000398352	0.001173194	0.000787892	0.000250685	0.0013545	9.81E-05	6.98E-05	k__Bacteria;p__Cyanobacteria;c__Unclassified;o__Nostocales;f__Nostocaceae;g__Nostoc
f__Flavobacteriaceae;g__Spongiibacterium	0.000747531	0.000316592	0.001211483	9.92E-05	0.000722801	0.000912864	0.000465291	0.001326647	0.000258128	0.000468072	0.001341246	0.000546077	k__Bacteria;p__Bacteroidetes;c__Flavobacteriia;o__Flavobacteriales;f__Flavobacteriaceae;g__Spongiibacterium
f__Pyrinomonadaceae;g__Pyrinomonas	0.000106537	0.000507772	0.001338576	7.10E-06	0.000140299	6.29E-05	3.37E-05	6.86E-05	0.000172891	8.27E-05	9.25E-05	5.23E-05	k__Bacteria;p__Acidobacteria;c__Blastocatellia;o__Unclassified;f__Pyrinomonadaceae;g__Pyrinomonas
f__Halieaceae;g__Congregibacter	0.000765922	0.000581226	0.000495124	0.000165544	0.000678196	0.000741427	0.000783664	0.001123566	0.001229252	0.001333485	0.000565956	0.000273853	k__Bacteria;p__Proteobacteria;c__Gammaproteobacteria;o__Cellvibrionales;f__Halieaceae;g__Congregibacter
f__Rhodobacteraceae;g__Oceanicella	1.87E-05	0.000236825	0.001151564	4.88E-05	0.000211623	0.001324579	0.00015147	0.000260033	0.000327216	0.000284029	0.000573029	0.00015841	k__Bacteria;p__Proteobacteria;c__Alphaproteobacteria;o__Rhodobacterales;f__Rhodobacteraceae;g__Oceanicella
f__Prolixibacteraceae;g__Mariniphaga	3.34E-05	1.42E-05	7.35E-06	0.001320595	5.58E-05	4.69E-05	4.88E-05	3.50E-05	3.05E-05	0.001149741	3.87E-05	1.52E-05	k__Bacteria;p__Bacteroidetes;c__Bacteroidia;o__Marinilabiliales;f__Prolixibacteraceae;g__Mariniphaga
f__Chromatiaceae;g__Candidatus Tenderia	0.000985458	0.00091177	0.000372619	0.00032352	0.001313959	0.000790116	0.000256272	0.000651439	0.000598777	0.000404016	0.000912054	0.000197713	k__Bacteria;p__Proteobacteria;c__Gammaproteobacteria;o__Chromatiales;f__Chromatiaceae;g__Candidatus Tenderia
f__Rhodospirillaceae;g__Oceanibaculum	9.15E-05	0.001304738	0.000371048	5.62E-05	0.000170429	0.000158549	7.49E-05	0.000167107	0.000546087	7.78E-05	0.000462369	9.88E-05	k__Bacteria;p__Proteobacteria;c__Alphaproteobacteria;o__Rhodospirillales;f__Rhodospirillaceae;g__Oceanibaculum
f__Colwelliaceae;g__Thalassotalea	0.000330816	0.000296698	0.00060542	7.54E-05	0.000546516	0.000290852	0.001290353	0.000343115	0.000480948	0.00042422	0.000501247	0.000716804	k__Bacteria;p__Proteobacteria;c__Gammaproteobacteria;o__Alteromonadales;f__Colwelliaceae;g__Thalassotalea
f__Coleofasciculaceae;g__Coleofasciculus	3.63E-05	2.85E-05	0.000137197	0.000101576	6.84E-05	0.00015196	0.000637694	0.000310732	0.000136507	0.00128226	2.65E-05	1.21E-05	k__Bacteria;p__Cyanobacteria;c__Unclassified;o__Oscillatoriales;f__Coleofasciculaceae;g__Coleofasciculus
f__Streptococcaceae;g__Streptococcus	7.24E-06	2.38E-05	3.98E-05	0.001277646	1.21E-05	5.47E-06	3.15E-05	8.54E-06	3.85E-06	1.11E-05	5.19E-06	9.16E-06	k__Bacteria;p__Firmicutes;c__Bacilli;o__Lactobacillales;f__Streptococcaceae;g__Streptococcus
f__Synechococcaceae;g__Synechococcus	0.000654039	0.000408189	0.00046221	7.04E-05	0.000469261	0.001273972	0.000492867	0.00067219	0.001077902	0.000789377	0.000596542	0.000460079	k__Bacteria;p__Cyanobacteria;c__Unclassified;o__Synechococcales;f__Synechococcaceae;g__Synechococcus
f__Prolixibacteraceae;g__Sunxiuqinia	0.00016437	4.12E-05	5.36E-05	0.001262972	0.000145138	0.000125693	0.000123896	0.000127349	7.30E-05	0.00043882	7.35E-05	5.02E-05	k__Bacteria;p__Bacteroidetes;c__Bacteroidia;o__Marinilabiliales;f__Prolixibacteraceae;g__Sunxiuqinia
f__Desulfobulbaceae;g__Desulfobulbus	0.000730753	0.000286643	0.000144945	0.000269197	0.000707916	0.000699728	0.000238273	0.00124125	0.000639922	0.000997478	0.000554828	0.000205312	k__Bacteria;p__Proteobacteria;c__Deltaproteobacteria;o__Desulfobacterales;f__Desulfobulbaceae;g__Desulfobulbus
f__Rhodobacteraceae;g__Aestuariivita	0.000314899	0.000286336	0.00043222	0.000183952	0.000233548	0.000742347	0.001169297	0.001220562	0.000466607	0.000829846	0.000414535	0.000470813	k__Bacteria;p__Proteobacteria;c__Alphaproteobacteria;o__Rhodobacterales;f__Rhodobacteraceae;g__Aestuariivita
f__Granulosicoccaceae;g__Granulosicoccus	0.000680103	0.001215419	0.000963357	4.96E-05	0.00094403	0.00086492	0.000417813	0.000797788	0.000753359	0.000349093	0.00092145	0.000278648	k__Bacteria;p__Proteobacteria;c__Gammaproteobacteria;o__Chromatiales;f__Granulosicoccaceae;g__Granulosicoccus
f__Rhodobacteraceae;g__Maritimibacter	0.001209587	0.000180555	0.000221801	0.000100348	0.000680585	0.001159473	0.000730496	0.000987756	0.000196512	0.00044173	0.000581568	0.000782524	k__Bacteria;p__Proteobacteria;c__Alphaproteobacteria;o__Rhodobacterales;f__Rhodobacteraceae;g__Maritimibacter
f__Kofleriaceae;g__Haliangium	0.000869265	0.001191132	0.000792076	4.61E-05	0.000482192	0.000521293	0.000285247	0.000567277	0.000606665	0.000404367	0.00052915	0.000912325	k__Bacteria;p__Proteobacteria;c__Deltaproteobacteria;o__Myxococcales;f__Kofleriaceae;g__Haliangium
f__Nitrospiraceae;g__Nitrospira	0.000400001	0.00118043	0.000586304	4.47E-05	0.000424618	0.000320394	0.000166744	0.00029467	0.000348265	0.000253663	0.0003823	0.000145025	k__Bacteria;p__Nitrospirae;c__Nitrospira;o__Nitrospirales;f__Nitrospiraceae;g__Nitrospira
f__Rhodobacteraceae;g__Octadecabacter	8.75E-05	4.75E-05	6.96E-05	2.21E-05	7.65E-05	0.000254196	0.001165167	0.000348329	0.000138543	0.000118951	0.00012299	0.000457669	k__Bacteria;p__Proteobacteria;c__Alphaproteobacteria;o__Rhodobacterales;f__Rhodobacteraceae;g__Octadecabacter
f__Thiotrichaceae;g__Leucothrix	0.000400258	0.001131628	0.000382181	4.50E-05	0.000435518	0.000427018	0.000141641	0.000384986	0.000757273	0.000253513	0.000704891	0.000130342	k__Bacteria;p__Proteobacteria;c__Gammaproteobacteria;o__Thiotrichales;f__Thiotrichaceae;g__Leucothrix
f__Thiotrichaceae;g__Beggiatoa	0.000586131	0.001126808	0.000417672	0.000123138	0.000774627	0.000630729	0.000300091	0.00056355	0.000567526	0.000320413	0.000593241	0.000247171	k__Bacteria;p__Proteobacteria;c__Gammaproteobacteria;o__Thiotrichales;f__Thiotrichaceae;g__Beggiatoa
f__Spongiibacteraceae;g__Spongiibacter	0.000191285	0.00016353	0.000379966	0.001116386	0.000184397	0.000177132	9.42E-05	0.000137009	0.000172495	0.000150712	0.000187987	8.70E-05	k__Bacteria;p__Proteobacteria;c__Gammaproteobacteria;o__Cellvibrionales;f__Spongiibacteraceae;g__Spongiibacter
f__Clostridiaceae;g__Caminicella	9.92E-07	1.40E-06	5.66E-06	0.000157134	3.88E-07	4.64E-07	0.001112815	4.20E-06	1.13E-06	2.58E-06	0	0.000212013	k__Bacteria;p__Firmicutes;c__Clostridia;o__Clostridiales;f__Clostridiaceae;g__Caminicella
f__Trueperaceae;g__Truepera	0.001109351	0.00034389	0.0006768	0.000809958	0.000243092	0.000129099	0.000122305	0.000224952	0.000158268	0.00110895	0.000200849	0.000133252	k__Bacteria;p__Deinococcus-Thermus;c__Deinococci;o__Deinococcales;f__Trueperaceae;g__Truepera
f__Ectothiorhodospiraceae;g__Acidihalobacter	0.000766707	0.001107738	0.000398212	0.00088742	0.000893847	0.000610733	0.000312783	0.000574372	0.000706512	0.000427257	0.000792807	0.0001867	k__Bacteria;p__Proteobacteria;c__Gammaproteobacteria;o__Chromatiales;f__Ectothiorhodospiraceae;g__Acidihalobacter
f__Alcanivoracaceae;g__Alcanivorax	0.000393687	0.000447895	0.000271096	0.001107313	0.000490434	0.000371743	0.000257613	0.000326504	0.000394606	0.000900158	0.0004623	0.000440007	k__Bacteria;p__Proteobacteria;c__Gammaproteobacteria;o__Oceanospirillales;f__Alcanivoracaceae;g__Alcanivorax
f__Nitrosomonadaceae;g__Nitrosomonas	0.00105014	0.000689017	0.000482905	0.000267735	0.001092648	0.000925651	0.000411812	0.000692233	0.000655824	0.000608004	0.000869505	0.000294235	k__Bacteria;p__Proteobacteria;c__Betaproteobacteria;o__Nitrosomonadales;f__Nitrosomonadaceae;g__Nitrosomonas
f__Rhodobacteraceae;g__Rhodobacter	0.000298583	0.000479493	0.001087577	0.000123976	0.000297179	0.000638174	0.000717988	0.000825959	0.000411513	0.000604908	0.0005087	0.000472792	k__Bacteria;p__Proteobacteria;c__Alphaproteobacteria;o__Rhodobacterales;f__Rhodobacteraceae;g__Rhodobacter
f__Flavobacteriaceae;g__Sediminicola	0.000977305	0.000330882	0.000834467	0.000120086	0.000652789	0.000869513	0.000481124	0.001084013	0.00023809	0.000527748	0.001071798	0.000732605	k__Bacteria;p__Bacteroidetes;c__Flavobacteriia;o__Flavobacteriales;f__Flavobacteriaceae;g__Sediminicola
f__Rhodobacteraceae;g__Rhodovulum	0.000219177	0.000246468	0.000350801	0.000237884	0.000162853	0.000450819	0.000665978	0.000572429	0.000308165	0.001078289	0.000244456	0.000380132	k__Bacteria;p__Proteobacteria;c__Alphaproteobacteria;o__Rhodobacterales;f__Rhodobacteraceae;g__Rhodovulum
f__Sneathiellaceae;g__Oceanibacterium	0.000110509	0.001051688	0.00025337	2.58E-05	0.000194668	0.000236358	9.88E-05	0.000177105	0.000566575	9.81E-05	0.000546359	6.20E-05	k__Bacteria;p__Proteobacteria;c__Alphaproteobacteria;o__Sneathiellales;f__Sneathiellaceae;g__Oceanibacterium
f__Flavobacteriaceae;g__Cellulophaga	0.000693457	0.000212788	0.000611412	0.000155653	0.000485417	0.000729072	0.000389389	0.000830674	0.00016451	0.000365955	0.001045633	0.000550409	k__Bacteria;p__Bacteroidetes;c__Flavobacteriia;o__Flavobacteriales;f__Flavobacteriaceae;g__Cellulophaga
f__Chromatiaceae;g__Thioflavicoccus	0.000974254	0.000469933	0.000214759	8.15E-05	0.001041466	0.0006145	0.000351231	0.000533274	0.000738725	0.000533462	0.000554295	0.000194489	k__Bacteria;p__Proteobacteria;c__Gammaproteobacteria;o__Chromatiales;f__Chromatiaceae;g__Thioflavicoccus
f__Desulfomicrobiaceae;g__Desulfomicrobium	0.00013551	7.31E-05	2.58E-05	0.001030944	0.000149562	0.000132405	6.42E-05	0.000107181	9.37E-05	9.91E-05	0.000113107	4.49E-05	k__Bacteria;p__Proteobacteria;c__Deltaproteobacteria;o__Desulfovibrionales;f__Desulfomicrobiaceae;g__Desulfomicrobium
f__Clostridiaceae;g__Alkaliphilus	1.06E-05	3.58E-06	1.07E-05	0.000528807	9.34E-06	8.09E-06	0.001029755	1.14E-06	6.83E-06	1.43E-05	4.07E-06	0.000198595	k__Bacteria;p__Firmicutes;c__Clostridia;o__Clostridiales;f__Clostridiaceae;g__Alkaliphilus
f__Williamwhitmaniaceae;g__Williamwhitmania	3.10E-05	7.01E-06	5.06E-06	0.001029277	3.38E-05	1.93E-05	2.90E-05	1.60E-05	6.69E-06	4.49E-05	6.94E-06	9.03E-06	k__Bacteria;p__Bacteroidetes;c__Bacteroidia;o__Bacteroidales;f__Williamwhitmaniaceae;g__Williamwhitmania
f__Hyphomonadaceae;g__Hyphomonas	0.000455664	0.000412299	0.000579202	7.50E-05	0.000547321	0.000474894	0.00030102	0.00102286	0.00068895	0.00031741	0.000670505	0.000268073	k__Bacteria;p__Proteobacteria;c__Alphaproteobacteria;o__Rhodobacterales;f__Hyphomonadaceae;g__Hyphomonas
f__Flavobacteriaceae;g__Flaviramulus	0.000659387	6.45E-05	6.18E-05	5.80E-05	0.000399829	0.001020305	0.000257855	0.000737704	2.82E-05	8.40E-05	0.000349991	0.00056772	k__Bacteria;p__Bacteroidetes;c__Flavobacteriia;o__Flavobacteriales;f__Flavobacteriaceae;g__Flaviramulus
f__Clostridiaceae;g__Anaeromicrobium	1.53E-05	0	3.07E-07	7.12E-05	1.03E-05	1.01E-05	0.000403245	3.79E-06	9.16E-06	1.30E-06	1.93E-06	0.00101958	k__Bacteria;p__Firmicutes;c__Clostridia;o__Clostridiales;f__Clostridiaceae;g__Anaeromicrobium
f__Unclassified;g__Gallaecimonas	3.81E-05	7.94E-05	9.21E-05	6.86E-05	5.11E-05	3.82E-05	6.03E-05	4.83E-05	0.000108646	7.51E-05	5.18E-05	0.001015304	k__Bacteria;p__Proteobacteria;c__Gammaproteobacteria;o__Unclassified;f__Unclassified;g__Gallaecimonas
f__Flavobacteriaceae;g__Chryseobacterium	7.90E-05	4.92E-05	8.84E-05	0.001007642	7.78E-05	0.000217778	0.000149523	0.000178141	8.49E-05	0.000195105	0.000129236	8.43E-05	k__Bacteria;p__Bacteroidetes;c__Flavobacteriia;o__Flavobacteriales;f__Flavobacteriaceae;g__Chryseobacterium
f__Ectothiorhodospiraceae;g__Thiohalomonas	0.000643012	0.00098544	0.000272747	0.000550682	0.000823371	0.000482741	0.000231965	0.000402296	0.000732148	0.00045182	0.000623375	0.000154672	k__Bacteria;p__Proteobacteria;c__Gammaproteobacteria;o__Chromatiales;f__Ectothiorhodospiraceae;g__Thiohalomonas
f__Ectothiorhodospiraceae;g__Ectothiorhodospira	0.000617039	0.00098302	0.000336569	0.000776023	0.000578304	0.000475665	0.000261628	0.000504723	0.000664135	0.000363268	0.00063252	0.000167769	k__Bacteria;p__Proteobacteria;c__Gammaproteobacteria;o__Chromatiales;f__Ectothiorhodospiraceae;g__Ectothiorhodospira
f__Cryomorphaceae;g__Owenweeksia	4.47E-05	2.38E-05	5.61E-05	9.52E-05	4.47E-05	0.000143083	0.000171711	0.00016387	3.63E-05	0.000981567	2.56E-05	2.42E-05	k__Bacteria;p__Bacteroidetes;c__Flavobacteriia;o__Flavobacteriales;f__Cryomorphaceae;g__Owenweeksia
f__Flavobacteriaceae;g__Altibacter	0.000321326	9.89E-06	9.48E-05	0.000103224	6.72E-05	0.000236962	0.000234383	0.000200221	2.16E-05	0.000974374	0.000237515	0.000455542	k__Bacteria;p__Bacteroidetes;c__Flavobacteriia;o__Flavobacteriales;f__Flavobacteriaceae;g__Altibacter
f__Haliscomenobacteraceae;g__Haliscomenobacter	0.000343127	0.000111051	0.000286793	0.000156208	0.000413601	0.000967416	0.00068757	0.000822672	0.000162742	0.000437063	0.000413257	0.000216246	k__Bacteria;p__Bacteroidetes;c__Saprospiria;o__Saprospirales;f__Haliscomenobacteraceae;g__Haliscomenobacter
f__Flavobacteriaceae;g__Gaetbulibacter	0.00054089	8.17E-05	0.000112466	6.53E-05	0.000353631	0.000955798	0.000245801	0.000656003	0.000354874	0.000154984	0.000338183	0.000472699	k__Bacteria;p__Bacteroidetes;c__Flavobacteriia;o__Flavobacteriales;f__Flavobacteriaceae;g__Gaetbulibacter
f__Psychromonadaceae;g__Psychromonas	0.000240834	0.000103505	0.000198134	9.42E-05	0.000261112	0.000205404	0.000176966	0.00014835	0.000121277	5.60E-05	0.000156617	0.000954164	k__Bacteria;p__Proteobacteria;c__Gammaproteobacteria;o__Alteromonadales;f__Psychromonadaceae;g__Psychromonas
f__Flavobacteriaceae;g__Aequorivita	0.000338973	8.84E-05	0.000188846	0.000181528	0.000160157	0.000435724	0.000305866	0.000330465	0.000101874	0.000945655	0.000327721	0.000436615	k__Bacteria;p__Bacteroidetes;c__Flavobacteriia;o__Flavobacteriales;f__Flavobacteriaceae;g__Aequorivita
f__Rhodospirillaceae;g__Fodinicurvata	5.22E-05	0.000934434	0.00019583	7.48E-05	0.000102307	0.000124265	6.07E-05	0.000108389	0.000632397	7.34E-05	0.00054524	4.13E-05	k__Bacteria;p__Proteobacteria;c__Alphaproteobacteria;o__Rhodospirillales;f__Rhodospirillaceae;g__Fodinicurvata
f__Ectothiorhodospiraceae;g__Halofilum	0.000188414	0.000921683	0.000258494	0.000129059	0.00024947	0.000161642	9.96E-05	0.000212962	0.000901475	0.00014162	0.000319936	8.23E-05	k__Bacteria;p__Proteobacteria;c__Gammaproteobacteria;o__Chromatiales;f__Ectothiorhodospiraceae;g__Halofilum
f__Unclassified;g__Candidatus Accumulibacter	0.000652865	0.000558754	0.000324735	7.38E-05	0.00091142	0.000674481	0.000370836	0.000509166	0.000417807	0.000437175	0.000659366	0.000249703	k__Bacteria;p__Proteobacteria;c__Betaproteobacteria;o__Unclassified;f__Unclassified;g__Candidatus Accumulibacter
f__Rhodobacteraceae;g__Oceanicola	0.000168805	0.000211898	0.00035758	0.000246126	0.00012731	0.000385844	0.000905472	0.000520375	0.000171491	0.000677822	0.00023176	0.000340176	k__Bacteria;p__Proteobacteria;c__Alphaproteobacteria;o__Rhodobacterales;f__Rhodobacteraceae;g__Oceanicola
f__Piscirickettsiaceae;g__Methylophaga	0.000646432	0.000896564	0.000477657	0.000307088	0.000834587	0.00061479	0.000269977	0.000539256	0.000710754	0.000366063	0.000829362	0.000411065	k__Bacteria;p__Proteobacteria;c__Gammaproteobacteria;o__Thiotrichales;f__Piscirickettsiaceae;g__Methylophaga
f__Clostridiaceae;g__Maledivibacter	1.32E-05	9.74E-06	5.63E-06	0.000148349	1.17E-05	1.25E-05	0.000887684	5.80E-06	2.25E-05	4.78E-06	3.71E-06	0.000166033	k__Bacteria;p__Firmicutes;c__Clostridia;o__Clostridiales;f__Clostridiaceae;g__Maledivibacter
f__Desulfobacteraceae;g__Desulforegula	6.87E-05	2.10E-05	1.41E-05	0.000885442	5.74E-05	5.56E-05	2.24E-05	3.55E-05	5.39E-05	7.04E-05	5.37E-05	1.38E-05	k__Bacteria;p__Proteobacteria;c__Deltaproteobacteria;o__Desulfobacterales;f__Desulfobacteraceae;g__Desulforegula
f__Flavobacteriaceae;g__Zobellia	0.000597046	0.000214869	0.000591261	7.11E-05	0.000452446	0.000565197	0.000317629	0.000672626	0.000102507	0.000302606	0.000876324	0.00039104	k__Bacteria;p__Bacteroidetes;c__Flavobacteriia;o__Flavobacteriales;f__Flavobacteriaceae;g__Zobellia
f__Rhodobacteraceae;g__Roseivivax	0.000264206	0.000241688	0.000457662	0.000232886	0.000209408	0.000552745	0.000799087	0.000874988	0.00040312	0.00078557	0.000279106	0.000584045	k__Bacteria;p__Proteobacteria;c__Alphaproteobacteria;o__Rhodobacterales;f__Rhodobacteraceae;g__Roseivivax
f__Acidiferrobacteraceae;g__Sulfurifustis	0.000421567	0.000867787	0.000300324	0.000100522	0.000511218	0.00030162	0.000123805	0.000293315	0.000495692	0.000200154	0.000498185	0.000164688	k__Bacteria;p__Proteobacteria;c__Gammaproteobacteria;o__Acidiferrobacterales;f__Acidiferrobacteraceae;g__Sulfurifustis
f__Piscirickettsiaceae;g__Thiomicrospira	0.000202811	0.000150623	9.44E-05	0.000850176	0.000202761	0.000202768	0.000127738	0.000176341	0.000169542	0.000105882	0.000149194	0.000101773	k__Bacteria;p__Proteobacteria;c__Gammaproteobacteria;o__Thiotrichales;f__Piscirickettsiaceae;g__Thiomicrospira
f__Campylobacteraceae;g__Sulfurospirillum	1.71E-05	3.67E-05	4.66E-05	0.000850076	2.41E-05	2.73E-05	1.82E-05	2.86E-05	2.89E-05	8.93E-06	1.33E-05	1.27E-05	k__Bacteria;p__Proteobacteria;c__Epsilonproteobacteria;o__Campylobacterales;f__Campylobacteraceae;g__Sulfurospirillum
f__Rhodobacteraceae;g__Pseudoruegeria	0.000444522	0.000416568	0.000419927	0.000120465	0.000598573	0.00084606	0.000705222	0.000802975	0.000774343	0.000806207	0.000757153	0.000549472	k__Bacteria;p__Proteobacteria;c__Alphaproteobacteria;o__Rhodobacterales;f__Rhodobacteraceae;g__Pseudoruegeria
f__Microcoleaceae;g__Planktothrix	4.12E-05	4.40E-05	8.98E-05	0.000421691	5.75E-05	0.000116116	0.00050668	0.000248668	0.000100241	0.000838783	4.13E-05	2.27E-05	k__Bacteria;p__Cyanobacteria;c__Unclassified;o__Oscillatoriales;f__Microcoleaceae;g__Planktothrix
f__Cyclobacteriaceae;g__Cyclobacterium	0.000209754	0.000179984	0.000158152	0.000217355	0.00016453	0.000383604	0.000234914	0.000276581	0.000830414	0.000330404	0.000229833	0.000191971	k__Bacteria;p__Bacteroidetes;c__Cytophagia;o__Cytophagales;f__Cyclobacteriaceae;g__Cyclobacterium
f__Moraxellaceae;g__Psychrobacter	2.21E-05	2.73E-05	1.47E-05	4.65E-05	4.14E-05	4.88E-05	0.00082995	3.74E-05	6.02E-05	2.71E-05	3.18E-05	5.95E-05	k__Bacteria;p__Proteobacteria;c__Gammaproteobacteria;o__Pseudomonadales;f__Moraxellaceae;g__Psychrobacter
f__Clostridiaceae;g__Paramaledivibacter	6.09E-06	9.29E-07	0	9.00E-05	0	1.03E-06	0.000826279	4.47E-07	0	1.27E-05	3.03E-07	0.0001463	k__Bacteria;p__Firmicutes;c__Clostridia;o__Clostridiales;f__Clostridiaceae;g__Paramaledivibacter
f__Rhodobacteraceae;g__Tranquillimonas	0.000105417	0.000157585	0.000374453	0.000152359	9.93E-05	0.000226071	0.000413324	0.000388373	0.000183907	0.00082478	0.000116699	0.000306941	k__Bacteria;p__Proteobacteria;c__Alphaproteobacteria;o__Rhodobacterales;f__Rhodobacteraceae;g__Tranquillimonas
f__Unclassified;g__Candidatus Thioglobus	0.000134305	0.000822002	0.000259454	6.30E-06	0.000246723	0.00018528	4.14E-05	0.000191729	0.000526416	7.96E-05	0.000481779	6.65E-05	k__Bacteria;p__Proteobacteria;c__Gammaproteobacteria;o__Unclassified;f__Unclassified;g__Candidatus Thioglobus
f__Halieaceae;g__Luminiphilus	0.000363934	0.000321493	0.0003297	5.98E-05	0.00043316	0.000383561	0.000299696	0.000481157	0.000821875	0.000597453	0.000409101	0.000186958	k__Bacteria;p__Proteobacteria;c__Gammaproteobacteria;o__Cellvibrionales;f__Halieaceae;g__Luminiphilus
f__Rhodobacteraceae;g__Pelagicola	0.000334246	0.000188997	0.000124025	5.00E-05	0.000151779	0.000118165	0.000301572	0.000155958	0.000208421	0.000405532	0.000821828	0.000106388	k__Bacteria;p__Proteobacteria;c__Alphaproteobacteria;o__Rhodobacterales;f__Rhodobacteraceae;g__Pelagicola
f__Rhodobacteraceae;g__Pseudooctadecabacter	3.70E-05	1.93E-05	4.67E-05	1.42E-05	2.14E-05	0.0001571	0.000818237	0.000215233	3.68E-05	6.12E-05	4.28E-05	0.000107235	k__Bacteria;p__Proteobacteria;c__Alphaproteobacteria;o__Rhodobacterales;f__Rhodobacteraceae;g__Pseudooctadecabacter
f__Oceanospirillaceae;g__Neptunomonas	0.000679839	0.000393449	0.000260722	7.36E-05	0.000809704	0.000656779	0.0003839	0.000511289	0.000334737	0.000305042	0.000682753	0.00037281	k__Bacteria;p__Proteobacteria;c__Gammaproteobacteria;o__Oceanospirillales;f__Oceanospirillaceae;g__Neptunomonas
f__Flammeovirgaceae;g__Flexithrix	0.000118266	0.000147206	0.000166956	0.000189088	0.000190478	0.000309836	0.000504381	0.000272492	0.000605493	0.000799203	0.000186498	9.53E-05	k__Bacteria;p__Bacteroidetes;c__Cytophagia;o__Cytophagales;f__Flammeovirgaceae;g__Flexithrix
f__Desulfobacteraceae;g__Desulfatibacillum	0.000770306	9.88E-05	8.90E-05	0.000501061	0.000728122	0.000556868	0.000178888	0.000404909	0.000788284	0.000590816	0.000367689	0.000138935	k__Bacteria;p__Proteobacteria;c__Deltaproteobacteria;o__Desulfobacterales;f__Desulfobacteraceae;g__Desulfatibacillum
f__Flavobacteriaceae;g__Polaribacter	0.000416341	9.27E-05	0.000162566	0.000210491	0.000391885	0.000779796	0.000446691	0.000728248	9.00E-05	0.000369826	0.000416236	0.000365696	k__Bacteria;p__Bacteroidetes;c__Flavobacteriia;o__Flavobacteriales;f__Flavobacteriaceae;g__Polaribacter
f__Sinobacteraceae;g__Steroidobacter	0.000244836	0.000771101	0.00074045	3.02E-05	0.000441816	0.000267062	0.000228701	0.000407109	0.000563813	0.000327425	0.00054101	0.000160468	k__Bacteria;p__Proteobacteria;c__Gammaproteobacteria;o__Nevskiales;f__Sinobacteraceae;g__Steroidobacter
f__Alcanivoracaceae;g__Marinicella	0.000499255	0.000677795	0.000576536	0.000121974	0.000601455	0.000398319	0.000319703	0.000464149	0.000647987	0.000770554	0.000458786	0.000231072	k__Bacteria;p__Proteobacteria;c__Gammaproteobacteria;o__Oceanospirillales;f__Alcanivoracaceae;g__Marinicella
f__Flavobacteriaceae;g__Kordia	0.00025225	7.32E-05	0.000399598	9.20E-05	0.000201281	0.000531065	0.000177637	0.000766281	4.18E-05	0.000185169	0.000308837	0.000242472	k__Bacteria;p__Bacteroidetes;c__Flavobacteriia;o__Flavobacteriales;f__Flavobacteriaceae;g__Kordia
f__Cellvibrionaceae;g__Agarilytica	0.000189072	0.000369251	0.000737545	5.32E-05	0.000327114	0.000227391	0.000133905	0.000226264	0.000299333	0.000156218	0.000375551	0.00017857	k__Bacteria;p__Proteobacteria;c__Gammaproteobacteria;o__Cellvibrionales;f__Cellvibrionaceae;g__Agarilytica
f__Enterocytozoonidae;g__Hepatospora	0.000176362	6.93E-06	5.64E-07	9.74E-07	4.05E-05	0.000199959	3.16E-05	0.000280084	0.000735494	2.55E-05	2.71E-05	0.00017027	k__Eukaryota;p__Microsporidia;c__Unclassified;o__Unclassified;f__Enterocytozoonidae;g__Hepatospora
f__Desulfobacteraceae;g__Desulfobacula	0.000629719	4.54E-05	5.40E-05	0.000729763	0.000668699	0.000483548	0.000127749	0.000344768	0.000441615	0.00038759	0.00032576	0.000103277	k__Bacteria;p__Proteobacteria;c__Deltaproteobacteria;o__Desulfobacterales;f__Desulfobacteraceae;g__Desulfobacula
f__Desulfobacteraceae;g__Desulfospira	0.000721588	6.15E-05	4.97E-05	0.00051067	0.000721427	0.000489887	0.000110466	0.000369468	0.000444791	0.000453964	0.000266064	0.000124625	k__Bacteria;p__Proteobacteria;c__Deltaproteobacteria;o__Desulfobacterales;f__Desulfobacteraceae;g__Desulfospira
f__Chroococcaceae;g__Gloeocapsa	1.65E-05	5.47E-06	4.23E-05	1.02E-05	7.20E-05	0.000133073	0.00050604	0.000317262	0.000104484	0.000720212	2.01E-05	1.45E-05	k__Bacteria;p__Cyanobacteria;c__Unclassified;o__Chroococcales;f__Chroococcaceae;g__Gloeocapsa
f__Oceanospirillaceae;g__Motiliproteus	0.000346908	0.000717876	0.000355727	4.37E-05	0.000431177	0.000292938	0.000185923	0.000321709	0.000403132	0.000202861	0.000459878	0.000202108	k__Bacteria;p__Proteobacteria;c__Gammaproteobacteria;o__Oceanospirillales;f__Oceanospirillaceae;g__Motiliproteus
f__Planctomycetaceae;g__Blastopirellula	0.000131237	0.000705254	0.000191868	0.000144099	0.000109969	0.000196339	0.00010731	8.82E-05	0.000326601	0.000133676	0.000211219	0.000106981	k__Bacteria;p__Planctomycetes;c__Planctomycetia;o__Planctomycetales;f__Planctomycetaceae;g__Blastopirellula
f__Prolixibacteraceae;g__Prolixibacter	0.000114038	6.03E-05	3.83E-05	0.000702651	0.000117195	6.47E-05	7.83E-05	6.71E-05	7.65E-05	0.000238225	6.76E-05	3.25E-05	k__Bacteria;p__Bacteroidetes;c__Bacteroidia;o__Marinilabiliales;f__Prolixibacteraceae;g__Prolixibacter
f__Rhodobacteraceae;g__Labrenzia	0.000264896	0.00069742	0.000456883	7.22E-05	0.00042373	0.000560128	0.000494667	0.000535422	0.000634108	0.000395165	0.00064355	0.000369338	k__Bacteria;p__Proteobacteria;c__Alphaproteobacteria;o__Rhodobacterales;f__Rhodobacteraceae;g__Labrenzia
f__Rhodobacteraceae;g__Roseibacterium	8.13E-05	6.25E-05	0.00012151	0.000510213	6.24E-05	0.000222542	0.000697373	0.000264483	0.000124465	0.000466893	9.44E-05	0.000184902	k__Bacteria;p__Proteobacteria;c__Alphaproteobacteria;o__Rhodobacterales;f__Rhodobacteraceae;g__Roseibacterium
f__Flavobacteriaceae;g__Arenitalea	0.000417869	5.91E-05	4.87E-05	4.44E-05	0.00025118	0.000696047	0.000151645	0.000477123	3.56E-05	4.21E-05	0.000262967	0.000392397	k__Bacteria;p__Bacteroidetes;c__Flavobacteriia;o__Flavobacteriales;f__Flavobacteriaceae;g__Arenitalea
f__Flammeovirgaceae;g__Reichenbachiella	7.15E-05	7.66E-05	0.000135144	0.000113509	0.0001084	0.000222406	0.000338784	0.000182668	0.000471718	0.000688463	9.64E-05	5.76E-05	k__Bacteria;p__Bacteroidetes;c__Cytophagia;o__Cytophagales;f__Flammeovirgaceae;g__Reichenbachiella
f__Phycodnaviridae;g__Coccolithovirus	3.21E-06	0.000685136	4.85E-07	0	0	2.13E-06	2.07E-07	2.95E-06	1.86E-05	0	0	7.93E-06	k__Viruses;p__Unclassified;c__Unclassified;o__Unclassified;f__Phycodnaviridae;g__Coccolithovirus
f__Alteromonadaceae;g__Paraglaciecola	0.000263776	0.000326492	0.000487468	4.60E-05	0.000345319	0.00024918	0.000471056	0.000240266	0.000334436	0.000190447	0.000353275	0.000681586	k__Bacteria;p__Proteobacteria;c__Gammaproteobacteria;o__Alteromonadales;f__Alteromonadaceae;g__Paraglaciecola
f__Flavobacteriaceae;g__Algibacter	0.000424748	8.48E-05	0.000111344	5.38E-05	0.000272011	0.000676508	0.000173777	0.000512497	4.82E-05	9.54E-05	0.000232906	0.000387482	k__Bacteria;p__Bacteroidetes;c__Flavobacteriia;o__Flavobacteriales;f__Flavobacteriaceae;g__Algibacter
f__Verrucomicrobiaceae;g__Roseibacillus	3.29E-05	0.000670339	0.000106982	1.09E-05	3.34E-05	6.14E-05	3.83E-05	4.79E-05	0.000312072	8.33E-05	6.09E-05	6.57E-05	k__Bacteria;p__Verrucomicrobia;c__Verrucomicrobiae;o__Verrucomicrobiales;f__Verrucomicrobiaceae;g__Roseibacillus
f__Hyphomonadaceae;g__Hellea	2.50E-05	3.58E-05	9.20E-05	9.75E-08	3.25E-05	7.73E-05	1.78E-05	5.03E-05	2.37E-06	1.61E-05	0.000667928	1.97E-05	k__Bacteria;p__Proteobacteria;c__Alphaproteobacteria;o__Rhodobacterales;f__Hyphomonadaceae;g__Hellea
f__Kordiimonadaceae;g__Kordiimonas	0.000364358	0.000462404	0.000531438	2.63E-05	0.000459935	0.00031372	0.000227197	0.000402511	0.0006634	0.000434802	0.000492238	0.000224785	k__Bacteria;p__Proteobacteria;c__Alphaproteobacteria;o__Kordiimonadales;f__Kordiimonadaceae;g__Kordiimonas
f__Nocardioidaceae;g__Nocardioides	0.000327167	0.000416608	0.000383592	4.21E-05	0.000430125	0.000318068	0.000397772	0.000361713	0.000663156	0.000450685	0.000478303	0.000287469	k__Bacteria;p__Actinobacteria;c__Actinobacteria;o__Propionibacteriales;f__Nocardioidaceae;g__Nocardioides
f__Clostridiales Family XII. Incertae Sedis;g__Acidaminobacter	1.86E-05	1.03E-05	1.32E-06	0.00019414	1.62E-05	1.37E-05	0.00065837	6.79E-06	1.17E-06	5.35E-06	4.04E-06	0.000131232	k__Bacteria;p__Firmicutes;c__Clostridia;o__Clostridiales;f__Clostridiales Family XII. Incertae Sedis;g__Acidaminobacter
f__Anaerolineaceae;g__Brevefilum	9.87E-06	1.16E-05	1.56E-05	0.000653409	2.83E-05	1.19E-05	8.96E-06	1.24E-05	7.81E-06	0.000346243	1.04E-05	7.35E-06	k__Bacteria;p__Chloroflexi;c__Anaerolineae;o__Anaerolineales;f__Anaerolineaceae;g__Brevefilum
f__Alteromonadaceae;g__Lacimicrobium	0.000195433	0.000189269	0.000330131	7.36E-05	0.000281365	0.000132277	0.000651944	0.000214183	0.000257948	0.000153269	0.000184996	0.000306518	k__Bacteria;p__Proteobacteria;c__Gammaproteobacteria;o__Alteromonadales;f__Alteromonadaceae;g__Lacimicrobium
f__Flavobacteriaceae;g__Tenacibaculum	0.000306647	6.74E-05	0.000177209	0.000197292	0.000243179	0.000636842	0.000313469	0.000650923	0.000110418	0.000281731	0.00041432	0.000269293	k__Bacteria;p__Bacteroidetes;c__Flavobacteriia;o__Flavobacteriales;f__Flavobacteriaceae;g__Tenacibaculum
f__Nostocaceae;g__Anabaena	3.75E-05	2.26E-05	9.72E-05	1.25E-05	2.85E-05	9.02E-05	0.000453897	0.000209171	3.37E-05	0.000649676	2.57E-05	2.45E-05	k__Bacteria;p__Cyanobacteria;c__Unclassified;o__Nostocales;f__Nostocaceae;g__Anabaena
f__Gemmatimonadaceae;g__Gemmatirosa	9.87E-05	0.000523647	0.000506884	3.25E-05	0.000171152	7.72E-05	6.61E-05	0.000106718	0.000395904	0.000647879	0.000147047	5.68E-05	k__Bacteria;p__Gemmatimonadetes;c__Gemmatimonadetes;o__Gemmatimonadales;f__Gemmatimonadaceae;g__Gemmatirosa
f__Acidimicrobiaceae;g__Acidimicrobium	0.000177586	0.000385839	0.000491732	9.04E-06	0.000303373	0.000343153	0.000266087	0.00030117	0.000354918	8.67E-05	0.000647712	0.000275388	k__Bacteria;p__Actinobacteria;c__Acidimicrobiia;o__Acidimicrobiales;f__Acidimicrobiaceae;g__Acidimicrobium
f__Flavobacteriaceae;g__Seonamhaeicola	0.000378863	3.95E-05	2.17E-05	5.72E-05	0.00026936	0.00064631	0.000161305	0.000417223	2.57E-05	6.01E-05	0.000150338	0.000292599	k__Bacteria;p__Bacteroidetes;c__Flavobacteriia;o__Flavobacteriales;f__Flavobacteriaceae;g__Seonamhaeicola
f__Polyangiaceae;g__Sorangium	0.000330996	0.000641322	0.000536166	4.19E-05	0.00031713	0.000211732	0.000191744	0.000212692	0.000370958	0.000202036	0.000305247	0.000164306	k__Bacteria;p__Proteobacteria;c__Deltaproteobacteria;o__Myxococcales;f__Polyangiaceae;g__Sorangium
f__Alteromonadaceae;g__Catenovulum	5.84E-05	4.02E-05	0.000298742	3.08E-05	0.000118238	3.86E-05	0.000639079	6.44E-05	3.73E-05	3.67E-05	0.000114065	0.000346436	k__Bacteria;p__Proteobacteria;c__Gammaproteobacteria;o__Alteromonadales;f__Alteromonadaceae;g__Catenovulum
f__Paenibacillaceae;g__Paenibacillus	0.000286558	0.000362946	0.000484812	0.000514918	0.000317257	0.0002602	0.000632755	0.000238233	0.000251529	0.000243201	0.000251618	0.000355696	k__Bacteria;p__Firmicutes;c__Bacilli;o__Bacillales;f__Paenibacillaceae;g__Paenibacillus
f__Planctomycetaceae;g__Pirellula	5.56E-05	0.000628893	7.82E-05	1.56E-05	5.77E-05	5.55E-05	4.39E-05	4.87E-05	0.000142661	4.23E-05	7.07E-05	3.18E-05	k__Bacteria;p__Planctomycetes;c__Planctomycetia;o__Planctomycetales;f__Planctomycetaceae;g__Pirellula
f__Microcoleaceae;g__Hydrocoleum	2.81E-05	8.86E-06	3.72E-05	4.39E-05	4.64E-05	0.00011491	0.000415961	0.000219157	6.53E-05	0.000625166	2.10E-05	9.10E-06	k__Bacteria;p__Cyanobacteria;c__Unclassified;o__Oscillatoriales;f__Microcoleaceae;g__Hydrocoleum
f__Methylococcaceae;g__Methylomonas	0.000444601	0.000399745	0.000240696	0.000110576	0.000623656	0.000487041	0.000234127	0.000352592	0.000285166	0.000420482	0.000623361	0.00017617	k__Bacteria;p__Proteobacteria;c__Gammaproteobacteria;o__Methylococcales;f__Methylococcaceae;g__Methylomonas
f__Rhodospirillaceae;g__Rhodovibrio	2.78E-05	0.000622366	0.000124909	4.39E-05	4.64E-05	0.00012084	3.70E-05	6.57E-05	0.00048825	2.97E-05	0.000421728	2.84E-05	k__Bacteria;p__Proteobacteria;c__Alphaproteobacteria;o__Rhodospirillales;f__Rhodospirillaceae;g__Rhodovibrio
f__Aphanizomenonaceae;g__Aphanizomenon	0.000427541	3.57E-05	7.94E-05	1.14E-05	0.000386495	0.00061825	0.000176617	0.000372602	0.000308755	0.000185542	0.000494721	0.000437812	k__Bacteria;p__Cyanobacteria;c__Unclassified;o__Nostocales;f__Aphanizomenonaceae;g__Aphanizomenon
f__Desulfobacteraceae;g__Desulfofaba	0.000614735	8.24E-05	6.84E-05	0.00040598	0.000574549	0.000574167	0.000161778	0.000358263	0.000408176	0.000469208	0.000394576	9.45E-05	k__Bacteria;p__Proteobacteria;c__Deltaproteobacteria;o__Desulfobacterales;f__Desulfobacteraceae;g__Desulfofaba
f__Unclassified;g__Hydrogenimonas	9.55E-06	5.77E-06	9.13E-06	0.00061236	4.81E-06	8.61E-06	7.92E-06	5.01E-06	1.39E-06	3.53E-06	4.67E-06	5.77E-06	k__Bacteria;p__Proteobacteria;c__Epsilonproteobacteria;o__Campylobacterales;f__Unclassified;g__Hydrogenimonas
f__Hahellaceae;g__Hahella	0.000322364	0.000563174	0.000603621	0.000285378	0.000442709	0.000377373	0.000191265	0.000358353	0.000376613	0.000196373	0.000488699	0.000176448	k__Bacteria;p__Proteobacteria;c__Gammaproteobacteria;o__Oceanospirillales;f__Hahellaceae;g__Hahella
f__Trichocomaceae;g__Talaromyces	3.34E-05	8.65E-06	3.82E-07	1.70E-06	6.78E-05	0.000153465	1.27E-05	1.80E-05	4.91E-06	8.95E-06	0.000602138	2.28E-05	k__Eukaryota;p__Ascomycota;c__Eurotiomycetes;o__Eurotiales;f__Trichocomaceae;g__Talaromyces
f__Rhodobacteraceae;g__Pseudooceanicola	0.000284092	0.000225093	0.000370005	0.000102512	0.000203192	0.000491216	0.000591803	0.000563	0.000214584	0.000414723	0.000343803	0.000335873	k__Bacteria;p__Proteobacteria;c__Alphaproteobacteria;o__Rhodobacterales;f__Rhodobacteraceae;g__Pseudooceanicola
f__Caldilineaceae;g__Caldilinea	0.000300262	0.000587246	0.000518223	2.46E-05	0.000454606	0.000266428	0.000164299	0.000360944	0.000248906	0.000114031	0.000381528	0.000265211	k__Bacteria;p__Chloroflexi;c__Caldilineae;o__Caldilineales;f__Caldilineaceae;g__Caldilinea
f__Scytonemataceae;g__Scytonema	5.10E-05	0.000132313	0.000201762	2.68E-05	0.00010053	0.000189594	0.000584969	0.000460525	0.000137925	0.000472753	5.37E-05	2.71E-05	k__Bacteria;p__Cyanobacteria;c__Unclassified;o__Nostocales;f__Scytonemataceae;g__Scytonema
f__Anaeromyxobacteraceae;g__Anaeromyxobacter	0.00020458	0.000584918	0.000206837	4.23E-05	0.000273482	0.000144961	9.44E-05	0.000165027	0.000344582	0.000210177	0.000211521	0.00013518	k__Bacteria;p__Proteobacteria;c__Deltaproteobacteria;o__Myxococcales;f__Anaeromyxobacteraceae;g__Anaeromyxobacter
f__Rhodospirillaceae;g__Thalassobaculum	6.13E-05	0.00058382	0.000186583	1.59E-05	0.000127221	0.000136505	4.80E-05	0.000114568	0.000317989	7.91E-05	0.000260213	4.03E-05	k__Bacteria;p__Proteobacteria;c__Alphaproteobacteria;o__Rhodospirillales;f__Rhodospirillaceae;g__Thalassobaculum
f__Methylococcaceae;g__Methylocaldum	0.000494322	0.000527286	0.000330254	8.70E-05	0.000581059	0.000429303	0.000221718	0.000361497	0.000464724	0.000323332	0.000456636	0.000114598	k__Bacteria;p__Proteobacteria;c__Gammaproteobacteria;o__Methylococcales;f__Methylococcaceae;g__Methylocaldum
f__Oleiphilaceae;g__Oleiphilus	0.000409263	0.000275177	0.000318566	0.000295005	0.000466356	0.000473673	0.000580179	0.000335848	0.000367416	0.000233287	0.000498825	0.000521404	k__Bacteria;p__Proteobacteria;c__Gammaproteobacteria;o__Oceanospirillales;f__Oleiphilaceae;g__Oleiphilus
f__Rhizobiaceae;g__Rhizobium	0.000174658	0.000579028	0.000313925	4.61E-05	0.000217759	0.000235594	0.000178626	0.00021969	0.000515895	0.000234901	0.00033176	0.000243496	k__Bacteria;p__Proteobacteria;c__Alphaproteobacteria;o__Rhizobiales;f__Rhizobiaceae;g__Rhizobium
f__Rhodobacteraceae;g__Actibacterium	0.000253699	0.000134971	0.00017725	8.71E-05	0.000140651	0.000402701	0.000486977	0.000576437	0.000180731	0.000408039	0.000302792	0.000331394	k__Bacteria;p__Proteobacteria;c__Alphaproteobacteria;o__Rhodobacterales;f__Rhodobacteraceae;g__Actibacterium
f__Rhodospirillaceae;g__Dongia	2.94E-05	0.000573968	0.000173856	9.00E-06	6.51E-05	5.44E-05	2.96E-05	5.73E-05	0.000214817	2.38E-05	0.000222083	1.77E-05	k__Bacteria;p__Proteobacteria;c__Alphaproteobacteria;o__Rhodospirillales;f__Rhodospirillaceae;g__Dongia
f__Xanthomonadaceae;g__Arenimonas	0.000312173	0.000280282	0.000317551	0.000104963	0.000357792	0.000200834	0.00022006	0.000331986	0.000450596	0.000572615	0.000333399	0.000120634	k__Bacteria;p__Proteobacteria;c__Gammaproteobacteria;o__Xanthomonadales;f__Xanthomonadaceae;g__Arenimonas
f__Desulfobacteraceae;g__Desulfoluna	0.000309355	2.71E-05	2.14E-05	0.000571816	0.000282773	0.000276168	0.000108481	0.000170389	0.000149796	0.000226699	0.000207106	7.16E-05	k__Bacteria;p__Proteobacteria;c__Deltaproteobacteria;o__Desulfobacterales;f__Desulfobacteraceae;g__Desulfoluna
f__Sphingomonadaceae;g__Sphingopyxis	0.000127939	0.000269539	0.000569617	3.39E-05	0.000187251	0.000154714	8.28E-05	0.000279338	0.0002954	0.000101299	0.000214363	7.85E-05	k__Bacteria;p__Proteobacteria;c__Alphaproteobacteria;o__Sphingomonadales;f__Sphingomonadaceae;g__Sphingopyxis
f__Flavobacteriaceae;g__Kriegella	0.00045066	0.000185404	0.000541274	5.14E-05	0.000314097	0.000392593	0.000224717	0.000536334	4.78E-05	0.000266829	0.000568328	0.000299351	k__Bacteria;p__Bacteroidetes;c__Flavobacteriia;o__Flavobacteriales;f__Flavobacteriaceae;g__Kriegella
f__Rhodospirillaceae;g__Nisaea	9.46E-05	0.000520529	0.000564691	1.95E-05	0.000168896	0.000194793	6.13E-05	0.000111217	0.000295406	0.000106045	0.00034221	4.49E-05	k__Bacteria;p__Proteobacteria;c__Alphaproteobacteria;o__Rhodospirillales;f__Rhodospirillaceae;g__Nisaea
f__Flammeovirgaceae;g__Fabibacter	0.000219732	0.000146498	0.000256587	0.000114004	0.000223131	0.000446164	0.000392377	0.000411848	0.000388743	0.00056451	0.000271659	0.000166734	k__Bacteria;p__Bacteroidetes;c__Cytophagia;o__Cytophagales;f__Flammeovirgaceae;g__Fabibacter
f__Myxococcaceae;g__Myxococcus	0.000334479	0.000560873	0.000434935	4.82E-05	0.00027868	0.000189347	0.000107933	0.00022829	0.000377345	0.000248801	0.00024929	0.000197732	k__Bacteria;p__Proteobacteria;c__Deltaproteobacteria;o__Myxococcales;f__Myxococcaceae;g__Myxococcus
f__Alteromonadaceae;g__Alishewanella	1.99E-05	1.71E-05	6.66E-05	8.55E-05	1.74E-05	1.71E-05	0.000560571	3.05E-05	3.25E-05	2.86E-05	2.69E-05	8.67E-05	k__Bacteria;p__Proteobacteria;c__Gammaproteobacteria;o__Alteromonadales;f__Alteromonadaceae;g__Alishewanella
f__Pseudonocardiaceae;g__Pseudonocardia	0.000216336	0.0003761	0.000431846	1.04E-05	0.000317494	0.000206386	0.000244773	0.000272023	0.000378342	0.000147643	0.000560214	0.000270026	k__Bacteria;p__Actinobacteria;c__Actinobacteria;o__Pseudonocardiales;f__Pseudonocardiaceae;g__Pseudonocardia
f__Phycisphaeraceae;g__Phycisphaera	0.000143047	0.000559008	0.000532395	3.26E-05	0.000128787	0.000115267	6.90E-05	0.000126343	0.000384576	8.83E-05	0.000129383	0.000120971	k__Bacteria;p__Planctomycetes;c__Phycisphaerae;o__Phycisphaerales;f__Phycisphaeraceae;g__Phycisphaera
f__Ardenticatenaceae;g__Candidatus Promineofilum	0.000224189	0.000297502	0.000477199	4.03E-05	0.000417803	0.000231494	0.000189248	0.000554805	0.000134296	0.000227629	0.000220736	0.000183307	k__Bacteria;p__Chloroflexi;c__Ardenticatenia;o__Ardenticatenales;f__Ardenticatenaceae;g__Candidatus Promineofilum
f__Flavobacteriaceae;g__Croceitalea	0.000190629	7.26E-05	0.000526214	0.000112463	0.000128293	0.000244931	0.000394647	0.000546948	5.48E-05	0.000430483	0.000220125	0.000157494	k__Bacteria;p__Bacteroidetes;c__Flavobacteriia;o__Flavobacteriales;f__Flavobacteriaceae;g__Croceitalea
f__Microcoleaceae;g__Microcoleus	4.91E-05	4.20E-05	0.000124699	5.63E-05	4.48E-05	0.000143979	0.000391099	0.000294407	0.000104256	0.000545403	3.91E-05	2.07E-05	k__Bacteria;p__Cyanobacteria;c__Unclassified;o__Oscillatoriales;f__Microcoleaceae;g__Microcoleus
f__Oscillatoriaceae;g__Oscillatoria	4.61E-05	7.46E-05	0.000111769	0.000543447	8.45E-05	0.00011681	0.000282443	0.000190253	8.25E-05	0.000423882	4.46E-05	3.37E-05	k__Bacteria;p__Cyanobacteria;c__Unclassified;o__Oscillatoriales;f__Oscillatoriaceae;g__Oscillatoria
f__Methylococcaceae;g__Methylomarinum	0.000505847	0.00021043	0.000101884	4.89E-05	0.0005434	0.000452282	0.000174406	0.000272681	0.000221532	0.00025462	0.000403149	9.76E-05	k__Bacteria;p__Proteobacteria;c__Gammaproteobacteria;o__Methylococcales;f__Methylococcaceae;g__Methylomarinum
f__Flavobacteriaceae;g__Flagellimonas	0.000275411	0.000112395	0.000519926	4.02E-05	0.000237475	0.000337841	0.000198769	0.000543075	0.000127433	0.000178187	0.000471519	0.000218689	k__Bacteria;p__Bacteroidetes;c__Flavobacteriia;o__Flavobacteriales;f__Flavobacteriaceae;g__Flagellimonas
f__Colwelliaceae;g__Thalassomonas	0.000116886	0.000160347	0.000538705	3.22E-05	0.00014256	9.72E-05	0.000348178	8.78E-05	0.000154947	8.62E-05	0.00016623	0.00023483	k__Bacteria;p__Proteobacteria;c__Gammaproteobacteria;o__Alteromonadales;f__Colwelliaceae;g__Thalassomonas
f__Ardenticatenaceae;g__Ardenticatena	0.000229663	0.000538469	0.000517742	2.94E-05	0.000306407	0.000192878	0.000117648	0.000252415	0.000169801	0.000116743	0.000260664	0.000202137	k__Bacteria;p__Chloroflexi;c__Ardenticatenia;o__Ardenticatenales;f__Ardenticatenaceae;g__Ardenticatena
f__Rhodospirillaceae;g__Candidatus Endolissoclinum	3.70E-05	0.000537941	0.000161627	2.37E-05	0.000104003	0.000114186	4.18E-05	7.57E-05	0.000160272	0.000107542	0.000250669	3.48E-05	k__Bacteria;p__Proteobacteria;c__Alphaproteobacteria;o__Rhodospirillales;f__Rhodospirillaceae;g__Candidatus Endolissoclinum
f__Flavobacteriaceae;g__Bizionia	0.000307334	4.79E-05	7.23E-05	9.48E-05	0.000213743	0.000537734	0.000218986	0.000429899	2.80E-05	8.69E-05	0.0001941	0.000310667	k__Bacteria;p__Bacteroidetes;c__Flavobacteriia;o__Flavobacteriales;f__Flavobacteriaceae;g__Bizionia
f__Competibacteraceae;g__Candidatus Contendobacter	0.000378603	0.000489521	0.000202059	5.19E-05	0.000358616	0.000455852	0.00017857	0.000263212	0.000537207	0.000242048	0.000431021	0.000101358	k__Bacteria;p__Proteobacteria;c__Gammaproteobacteria;o__Unclassified;f__Competibacteraceae;g__Candidatus Contendobacter
f__Sphingomonadaceae;g__Sphingorhabdus	0.000112056	0.000161982	0.000308448	2.00E-05	0.000161007	0.000285814	8.67E-05	0.000310017	0.000207804	0.000114536	0.000532854	0.00012285	k__Bacteria;p__Proteobacteria;c__Alphaproteobacteria;o__Sphingomonadales;f__Sphingomonadaceae;g__Sphingorhabdus
f__Oscillatoriaceae;g__Lyngbya	7.89E-05	6.86E-05	0.00012815	0.000530152	0.000106403	0.00014977	0.00027266	0.000224824	0.000157197	0.000318702	0.000134894	3.07E-05	k__Bacteria;p__Cyanobacteria;c__Unclassified;o__Oscillatoriales;f__Oscillatoriaceae;g__Lyngbya
f__Flavobacteriaceae;g__Ulvibacter	0.000245763	2.46E-05	7.86E-05	6.75E-05	3.72E-05	0.000171667	0.000152638	0.000178856	1.51E-05	0.00052947	0.00015083	0.000359789	k__Bacteria;p__Bacteroidetes;c__Flavobacteriia;o__Flavobacteriales;f__Flavobacteriaceae;g__Ulvibacter
f__Rhodobacteraceae;g__Thalassobius	0.000292241	0.000162309	0.000157471	6.51E-05	0.00021166	0.000422606	0.000394643	0.000521008	0.000179056	0.000375579	0.000528733	0.000290952	k__Bacteria;p__Proteobacteria;c__Alphaproteobacteria;o__Rhodobacterales;f__Rhodobacteraceae;g__Thalassobius
f__Desulfuromonadaceae;g__Pelobacter	0.000465834	0.000303702	0.000168687	0.000363682	0.000506463	0.000366749	0.000141687	0.000386276	0.00049509	0.000527265	0.000341491	0.000153775	k__Bacteria;p__Proteobacteria;c__Deltaproteobacteria;o__Desulfuromonadales;f__Desulfuromonadaceae;g__Pelobacter
f__Hymenobacteraceae;g__Pontibacter	0.000185839	0.000146161	0.00051801	0.000248417	0.000257934	0.000294013	0.000264283	0.000290198	0.000272427	0.000403405	0.000228249	0.000104724	k__Bacteria;p__Bacteroidetes;c__Cytophagia;o__Cytophagales;f__Hymenobacteraceae;g__Pontibacter
f__Tissierellaceae;g__Tissierella	1.62E-06	9.02E-06	2.22E-07	0.000515486	5.92E-07	3.80E-06	0.000172425	7.97E-07	1.52E-06	1.47E-06	2.86E-06	4.10E-05	k__Bacteria;p__Firmicutes;c__Tissierellia;o__Tissierellales;f__Tissierellaceae;g__Tissierella
f__Geobacteraceae;g__Geobacter	0.000514479	0.000511292	0.000280408	0.000217157	0.000502971	0.000380243	0.000191691	0.000291115	0.000359902	0.000356495	0.000370616	0.000135459	k__Bacteria;p__Proteobacteria;c__Deltaproteobacteria;o__Desulfuromonadales;f__Geobacteraceae;g__Geobacter
f__Desulfobacteraceae;g__Desulfatirhabdium	0.000514185	2.21E-05	2.53E-05	0.000165166	0.000449066	0.000365925	9.63E-05	0.000214264	0.000142678	0.000363989	0.000209713	6.20E-05	k__Bacteria;p__Proteobacteria;c__Deltaproteobacteria;o__Desulfobacterales;f__Desulfobacteraceae;g__Desulfatirhabdium
f__Thiotrichaceae;g__Thiomargarita	0.000372473	0.000239015	0.000144941	5.45E-05	0.000512968	0.000316018	0.000106047	0.000227586	0.000267341	0.000197785	0.000354975	8.87E-05	k__Bacteria;p__Proteobacteria;c__Gammaproteobacteria;o__Thiotrichales;f__Thiotrichaceae;g__Thiomargarita
f__Acaryochloridaceae;g__Acaryochloris	0.000116611	0.00015168	0.000152376	2.58E-05	0.000145506	0.000225772	0.000510409	0.000454969	0.00021527	0.000419128	0.000102408	5.27E-05	k__Bacteria;p__Cyanobacteria;c__Unclassified;o__Synechococcales;f__Acaryochloridaceae;g__Acaryochloris
f__Rhodobacteraceae;g__Tateyamaria	0.000155078	0.000102555	0.000150556	4.99E-05	0.000158058	0.000304325	0.000489721	0.000509555	0.000330444	0.000290217	0.000168829	0.000278031	k__Bacteria;p__Proteobacteria;c__Alphaproteobacteria;o__Rhodobacterales;f__Rhodobacteraceae;g__Tateyamaria
f__Desulfobulbaceae;g__Desulfocapsa	0.000209602	2.50E-05	1.68E-05	8.62E-05	0.000237282	0.000183342	5.33E-05	0.000506481	0.000124485	0.000180549	8.85E-05	5.40E-05	k__Bacteria;p__Proteobacteria;c__Deltaproteobacteria;o__Desulfobacterales;f__Desulfobulbaceae;g__Desulfocapsa
f__Marinilabiliaceae;g__Marinilabilia	3.27E-05	8.64E-06	1.05E-05	0.000505189	2.02E-05	1.52E-05	2.92E-05	1.79E-05	6.11E-06	6.93E-05	7.49E-06	1.03E-05	k__Bacteria;p__Bacteroidetes;c__Bacteroidia;o__Marinilabiliales;f__Marinilabiliaceae;g__Marinilabilia
f__Pseudoalteromonadaceae;g__Algicola	4.82E-05	2.43E-05	0.000153451	5.69E-06	2.19E-05	3.32E-05	0.000502727	2.37E-05	2.24E-05	1.08E-05	4.20E-05	0.000210457	k__Bacteria;p__Proteobacteria;c__Gammaproteobacteria;o__Alteromonadales;f__Pseudoalteromonadaceae;g__Algicola
f__Tilletiaceae;g__Tilletia	6.02E-05	3.49E-06	9.02E-07	9.37E-07	2.89E-05	0.000202968	2.21E-05	0.000164995	0.000261046	1.01E-05	0.000501763	5.45E-05	k__Eukaryota;p__Basidiomycota;c__Exobasidiomycetes;o__Tilletiales;f__Tilletiaceae;g__Tilletia
f__Marinilabiliaceae;g__Geofilum	4.93E-05	2.97E-06	9.04E-06	0.000499541	2.83E-05	1.27E-05	2.35E-05	2.61E-05	1.77E-05	8.67E-05	9.56E-06	6.27E-06	k__Bacteria;p__Bacteroidetes;c__Bacteroidia;o__Marinilabiliales;f__Marinilabiliaceae;g__Geofilum
f__Syntrophobacteraceae;g__Desulfacinum	0.00046087	0.00020822	0.000138839	0.000172804	0.00043334	0.000327516	9.62E-05	0.000226228	0.000312478	0.000495242	0.000225583	7.10E-05	k__Bacteria;p__Proteobacteria;c__Deltaproteobacteria;o__Syntrophobacterales;f__Syntrophobacteraceae;g__Desulfacinum
f__Cellvibrionaceae;g__Cellvibrio	0.000347314	0.000339238	0.000415701	0.000442989	0.000436424	0.000329955	0.00025963	0.000318273	0.000296351	0.000196677	0.000495096	0.000198066	k__Bacteria;p__Proteobacteria;c__Gammaproteobacteria;o__Cellvibrionales;f__Cellvibrionaceae;g__Cellvibrio
f__Tolypothrichaceae;g__Tolypothrix	3.24E-05	3.94E-05	0.000127819	4.22E-05	8.32E-05	0.000121606	0.000456291	0.000302678	9.01E-05	0.000493522	3.93E-05	1.76E-05	k__Bacteria;p__Cyanobacteria;c__Unclassified;o__Nostocales;f__Tolypothrichaceae;g__Tolypothrix
f__Unclassified;g__Candidatus Vecturithrix	0.000463025	0.000185838	0.000206044	7.30E-05	0.000492883	0.000304042	9.60E-05	0.000239135	0.000335436	0.00026762	0.000233361	8.44E-05	k__Bacteria;p__Unclassified;c__Unclassified;o__Unclassified;f__Unclassified;g__Candidatus Vecturithrix
f__Planctomycetaceae;g__Fuerstia	9.62E-05	0.000491486	0.000164734	1.21E-05	8.86E-05	0.000107612	6.69E-05	9.66E-05	0.000143039	9.91E-05	0.000129715	6.08E-05	k__Bacteria;p__Planctomycetes;c__Planctomycetia;o__Planctomycetales;f__Planctomycetaceae;g__Fuerstia
f__Piscirickettsiaceae;g__Cycloclasticus	0.000263663	0.000359971	0.00026321	3.56E-05	0.000354062	0.000269854	7.28E-05	0.000214756	0.000265139	0.000110872	0.000490119	9.75E-05	k__Bacteria;p__Proteobacteria;c__Gammaproteobacteria;o__Thiotrichales;f__Piscirickettsiaceae;g__Cycloclasticus
f__Amoebophilaceae;g__Candidatus Amoebophilus	2.84E-06	0	3.86E-07	1.19E-06	2.36E-06	4.87E-06	5.72E-06	0.000486272	2.43E-06	7.06E-06	3.09E-06	9.12E-07	k__Bacteria;p__Bacteroidetes;c__Cytophagia;o__Cytophagales;f__Amoebophilaceae;g__Candidatus Amoebophilus
f__Flavobacteriaceae;g__Hyunsoonleella	0.000275399	6.63E-05	2.12E-05	4.53E-05	0.000172142	0.000486129	0.000156718	0.000352939	3.63E-05	0.000119449	0.000166463	0.000244776	k__Bacteria;p__Bacteroidetes;c__Flavobacteriia;o__Flavobacteriales;f__Flavobacteriaceae;g__Hyunsoonleella
f__Coleofasciculaceae;g__Roseofilum	3.20E-05	2.01E-05	2.86E-05	0.000110185	1.87E-05	5.14E-05	0.000237382	8.99E-05	4.18E-05	0.000485976	1.88E-05	5.34E-06	k__Bacteria;p__Cyanobacteria;c__Unclassified;o__Oscillatoriales;f__Coleofasciculaceae;g__Roseofilum
f__Ectothiorhodospiraceae;g__Arhodomonas	0.000102174	0.000484413	0.000125125	5.35E-05	0.000154171	9.93E-05	7.32E-05	0.00010161	0.000308604	9.96E-05	0.000109991	3.48E-05	k__Bacteria;p__Proteobacteria;c__Gammaproteobacteria;o__Chromatiales;f__Ectothiorhodospiraceae;g__Arhodomonas
f__Rhodobacteraceae;g__Salipiger	2.36E-05	3.32E-05	2.51E-05	2.05E-05	2.94E-05	6.64E-05	6.86E-05	6.23E-05	2.08E-05	8.94E-05	3.17E-05	0.00048416	k__Bacteria;p__Proteobacteria;c__Alphaproteobacteria;o__Rhodobacterales;f__Rhodobacteraceae;g__Salipiger
f__Alteromonadaceae;g__Aestuariibacter	0.000194461	0.000176987	0.000258587	4.88E-05	0.000292205	0.000160931	0.000480319	0.000242058	0.000413149	0.000206395	0.000221369	0.00030505	k__Bacteria;p__Proteobacteria;c__Gammaproteobacteria;o__Alteromonadales;f__Alteromonadaceae;g__Aestuariibacter
f__Chromatiaceae;g__Thiorhodovibrio	0.000434033	0.000224175	8.80E-05	4.28E-05	0.000478558	0.000427555	0.000112809	0.00022164	0.000292883	0.000209739	0.000365801	8.91E-05	k__Bacteria;p__Proteobacteria;c__Gammaproteobacteria;o__Chromatiales;f__Chromatiaceae;g__Thiorhodovibrio
f__Hydrococcaceae;g__Hydrococcus	8.79E-06	3.39E-06	1.69E-05	9.30E-06	3.63E-05	8.85E-05	0.000328347	0.000237179	5.31E-05	0.000476697	5.32E-06	2.93E-06	k__Bacteria;p__Cyanobacteria;c__Unclassified;o__Pleurocapsales;f__Hydrococcaceae;g__Hydrococcus
f__Desulfobulbaceae;g__Desulforhopalus	0.000287059	5.79E-05	3.80E-05	9.01E-05	0.000296749	0.000238364	7.36E-05	0.000473941	0.000150731	0.000191621	0.000200388	8.13E-05	k__Bacteria;p__Proteobacteria;c__Deltaproteobacteria;o__Desulfobacterales;f__Desulfobulbaceae;g__Desulforhopalus
f__Deinococcaceae;g__Deinococcus	0.000293877	0.000406604	0.000472644	9.92E-05	0.000258955	0.000147971	0.000120923	0.000189784	0.000151459	0.000212255	0.000275394	0.000167448	k__Bacteria;p__Deinococcus-Thermus;c__Deinococci;o__Deinococcales;f__Deinococcaceae;g__Deinococcus
f__Chromatiaceae;g__Arsukibacterium	7.00E-06	5.24E-06	3.69E-05	1.24E-05	6.76E-06	8.18E-06	0.000471563	9.56E-06	1.80E-05	1.61E-05	3.50E-06	3.66E-05	k__Bacteria;p__Proteobacteria;c__Gammaproteobacteria;o__Chromatiales;f__Chromatiaceae;g__Arsukibacterium
f__Flavobacteriaceae;g__Pseudozobellia	0.000379287	0.000114306	0.000424306	4.69E-05	0.000289256	0.000298755	0.000242897	0.000468888	4.40E-05	0.000267515	0.000406911	0.000281222	k__Bacteria;p__Bacteroidetes;c__Flavobacteriia;o__Flavobacteriales;f__Flavobacteriaceae;g__Pseudozobellia
f__Solibacteraceae;g__Candidatus Solibacter	8.58E-05	0.000467696	0.000220451	1.24E-05	0.000160229	9.89E-05	4.06E-05	7.38E-05	0.000218282	9.63E-05	0.000189416	6.77E-05	k__Bacteria;p__Acidobacteria;c__Solibacteres;o__Solibacterales;f__Solibacteraceae;g__Candidatus Solibacter
f__Chromatiaceae;g__Lamprocystis	0.000467107	0.000110642	6.43E-05	1.97E-05	0.000461718	0.000333447	0.000171115	0.000216475	0.000220531	0.000217151	0.000316425	7.30E-05	k__Bacteria;p__Proteobacteria;c__Gammaproteobacteria;o__Chromatiales;f__Chromatiaceae;g__Lamprocystis
f__Methylococcaceae;g__Methylobacter	0.000342196	0.00030996	0.000168343	0.000119057	0.00045162	0.000343665	0.000157305	0.000261589	0.000234887	0.000213933	0.000465558	0.000123925	k__Bacteria;p__Proteobacteria;c__Gammaproteobacteria;o__Methylococcales;f__Methylococcaceae;g__Methylobacter
f__Vibrionaceae;g__Photobacterium	0.000241615	0.000281297	0.000385929	0.000199992	0.000310971	0.000287661	0.000454389	0.000214561	0.00046292	0.000280617	0.000337933	0.000402731	k__Bacteria;p__Proteobacteria;c__Gammaproteobacteria;o__Vibrionales;f__Vibrionaceae;g__Photobacterium
f__Oscillatoriaceae;g__Phormidium	0.000178303	0.000374087	0.000246386	0.000176783	0.000172473	0.000319425	0.000274585	0.000236192	0.00017926	0.00046223	0.000162983	8.94E-05	k__Bacteria;p__Cyanobacteria;c__Unclassified;o__Oscillatoriales;f__Oscillatoriaceae;g__Phormidium
f__Lentimicrobiaceae;g__Lentimicrobium	0.000175326	3.59E-05	3.31E-05	0.000394357	0.000133092	0.000127138	8.84E-05	0.000105357	3.43E-05	0.000460873	3.84E-05	4.60E-05	k__Bacteria;p__Bacteroidetes;c__Bacteroidia;o__Bacteroidales;f__Lentimicrobiaceae;g__Lentimicrobium
f__Desulfobacteraceae;g__Desulfamplus	0.000457579	4.18E-05	3.92E-05	0.00035096	0.000370567	0.000332454	9.05E-05	0.000252025	0.000209856	0.000262666	0.000169939	7.08E-05	k__Bacteria;p__Proteobacteria;c__Deltaproteobacteria;o__Desulfobacterales;f__Desulfobacteraceae;g__Desulfamplus
f__Frankiaceae;g__Frankia	0.000148146	0.000317396	0.000393245	1.49E-05	0.000262103	0.000193737	0.000231467	0.000225316	0.000315139	0.000128943	0.000455236	0.000167947	k__Bacteria;p__Actinobacteria;c__Actinobacteria;o__Frankiales;f__Frankiaceae;g__Frankia
f__Rhodospirillaceae;g__Magnetospirillum	0.000140733	0.000453444	0.000223946	4.79E-05	0.000148245	0.000299219	7.57E-05	0.000154348	0.000362256	8.71E-05	0.000338996	7.99E-05	k__Bacteria;p__Proteobacteria;c__Alphaproteobacteria;o__Rhodospirillales;f__Rhodospirillaceae;g__Magnetospirillum
f__Enterobacteriaceae;g__Escherichia	0.000452552	7.25E-06	8.14E-05	2.64E-05	9.90E-05	6.45E-05	8.24E-06	2.78E-05	0.000118276	3.04E-05	3.34E-05	6.87E-06	k__Bacteria;p__Proteobacteria;c__Gammaproteobacteria;o__Enterobacterales;f__Enterobacteriaceae;g__Escherichia
f__Thiobacillaceae;g__Thiobacillus	0.000318517	0.000294791	0.000185308	0.000129913	0.000452535	0.000326999	0.000176467	0.000272117	0.000216779	0.000217013	0.00037473	0.000127913	k__Bacteria;p__Proteobacteria;c__Betaproteobacteria;o__Nitrosomonadales;f__Thiobacillaceae;g__Thiobacillus
f__Xanthomonadaceae;g__Lysobacter	0.000275825	0.000344933	0.000449376	0.000122623	0.000325992	0.000243988	0.000196381	0.000274405	0.000451554	0.000405667	0.000345236	0.000132049	k__Bacteria;p__Proteobacteria;c__Gammaproteobacteria;o__Xanthomonadales;f__Xanthomonadaceae;g__Lysobacter
f__Flavobacteriaceae;g__Tamlana	0.000199462	2.42E-05	6.09E-05	5.49E-05	0.000155056	0.000445438	0.000178238	0.000300533	3.23E-05	0.000118126	0.000171719	0.000217921	k__Bacteria;p__Bacteroidetes;c__Flavobacteriia;o__Flavobacteriales;f__Flavobacteriaceae;g__Tamlana
f__Hymenobacteraceae;g__Hymenobacter	9.57E-05	0.000186302	0.000445149	6.59E-05	0.000151632	0.000151806	0.000127016	0.000129441	0.000127126	0.000177476	0.000147294	6.45E-05	k__Bacteria;p__Bacteroidetes;c__Cytophagia;o__Cytophagales;f__Hymenobacteraceae;g__Hymenobacter
f__Ectothiorhodospiraceae;g__Nitrococcus	0.000305369	0.00038971	0.000166709	3.18E-05	0.000444333	0.000395512	0.000189964	0.000278612	0.000325386	0.000208409	0.00032114	0.000125394	k__Bacteria;p__Proteobacteria;c__Gammaproteobacteria;o__Chromatiales;f__Ectothiorhodospiraceae;g__Nitrococcus
f__Calditrichaceae;g__Caldithrix	0.000441127	0.000262233	0.000416966	0.000169313	0.000273021	0.000160719	6.28E-05	0.000190371	0.000133843	0.000280929	0.000142768	7.40E-05	k__Bacteria;p__Calditrichaeota;c__Calditrichae;o__Calditrichales;f__Calditrichaceae;g__Caldithrix
f__Sphingomonadaceae;g__Novosphingobium	0.000106971	0.000306373	0.000440718	5.41E-05	0.000219277	0.000136555	0.000138672	0.000231119	0.000286073	0.000155773	0.000208631	7.82E-05	k__Bacteria;p__Proteobacteria;c__Alphaproteobacteria;o__Sphingomonadales;f__Sphingomonadaceae;g__Novosphingobium
f__Unclassified;g__Luteitalea	9.37E-05	0.000439347	0.000284466	1.49E-05	0.000177654	7.73E-05	6.04E-05	8.62E-05	0.000311539	0.000137846	0.000196232	5.79E-05	k__Bacteria;p__Acidobacteria;c__Unclassified;o__Unclassified;f__Unclassified;g__Luteitalea
f__Rhodospirillaceae;g__Thalassospira	0.000196394	0.000436044	0.000364591	6.78E-05	0.000220221	0.000326717	9.09E-05	0.000190187	0.000438432	7.48E-05	0.000276818	0.00010082	k__Bacteria;p__Proteobacteria;c__Alphaproteobacteria;o__Rhodospirillales;f__Rhodospirillaceae;g__Thalassospira
f__Ceratobasidiaceae;g__Rhizoctonia	6.11E-05	9.63E-06	9.68E-06	0	2.61E-05	0.000154979	8.34E-06	8.71E-05	7.73E-05	2.27E-05	0.000437405	3.37E-05	k__Eukaryota;p__Basidiomycota;c__Agaricomycetes;o__Cantharellales;f__Ceratobasidiaceae;g__Rhizoctonia
f__Hapalosiphonaceae;g__Fischerella	4.74E-05	3.58E-05	0.0001552	2.49E-05	8.36E-05	0.00013874	0.000431974	0.000407697	0.000117989	0.000429999	2.72E-05	1.74E-05	k__Bacteria;p__Cyanobacteria;c__Unclassified;o__Nostocales;f__Hapalosiphonaceae;g__Fischerella
f__Rhodospirillaceae;g__Rhodospirillum	3.69E-05	0.000431217	0.000108521	1.38E-05	5.15E-05	5.97E-05	5.07E-05	6.58E-05	0.000150091	6.98E-05	0.000107576	2.20E-05	k__Bacteria;p__Proteobacteria;c__Alphaproteobacteria;o__Rhodospirillales;f__Rhodospirillaceae;g__Rhodospirillum
f__Marinilabiliaceae;g__Anaerophaga	2.93E-05	1.57E-05	1.45E-05	0.000426968	2.44E-05	2.47E-05	2.79E-05	2.71E-05	3.54E-05	8.45E-05	4.86E-06	8.13E-06	k__Bacteria;p__Bacteroidetes;c__Bacteroidia;o__Marinilabiliales;f__Marinilabiliaceae;g__Anaerophaga
f__Caldilineaceae;g__Litorilinea	0.000174707	0.000426086	0.000411652	3.70E-05	0.000309027	0.000149044	0.000128582	0.000195623	0.000242314	0.000139423	0.000184192	0.000146903	k__Bacteria;p__Chloroflexi;c__Caldilineae;o__Caldilineales;f__Caldilineaceae;g__Litorilinea
f__Erythrobacteraceae;g__Porphyrobacter	4.71E-05	3.38E-05	0.000423912	3.48E-05	5.00E-05	4.37E-05	8.39E-05	0.000129574	0.000112501	6.10E-05	6.30E-05	2.49E-05	k__Bacteria;p__Proteobacteria;c__Alphaproteobacteria;o__Sphingomonadales;f__Erythrobacteraceae;g__Porphyrobacter
f__Rhodobacteraceae;g__Citreimonas	2.94E-05	3.80E-05	7.00E-05	0.000423614	2.50E-05	5.64E-05	0.000107676	0.000106543	6.45E-05	0.000137084	5.52E-05	0.000197875	k__Bacteria;p__Proteobacteria;c__Alphaproteobacteria;o__Rhodobacterales;f__Rhodobacteraceae;g__Citreimonas
f__Unclassified;g__Candidatus Puniceispirillum	0.000152931	0.000405502	0.000124302	1.29E-05	0.000168135	0.00042183	8.05E-05	0.000199714	0.000389301	0.00010277	0.000375119	0.000112534	k__Bacteria;p__Proteobacteria;c__Alphaproteobacteria;o__Unclassified;f__Unclassified;g__Candidatus Puniceispirillum
f__Catalimonadaceae;g__Catalinimonas	9.04E-05	0.000255174	0.000421438	9.26E-05	0.000121137	0.00012915	0.00016799	0.000142824	0.000121673	0.000180803	0.000136908	5.09E-05	k__Bacteria;p__Bacteroidetes;c__Cytophagia;o__Cytophagales;f__Catalimonadaceae;g__Catalinimonas
f__Planctomycetaceae;g__Gimesia	7.41E-05	0.000419099	8.87E-05	1.44E-05	6.67E-05	6.97E-05	3.97E-05	4.74E-05	7.89E-05	2.73E-05	7.27E-05	3.44E-05	k__Bacteria;p__Planctomycetes;c__Planctomycetia;o__Planctomycetales;f__Planctomycetaceae;g__Gimesia
f__Competibacteraceae;g__Candidatus Competibacter	0.000222577	0.000415386	0.000139854	5.06E-05	0.000294667	0.000322841	9.72E-05	0.000153546	0.000246122	0.000168587	0.000254565	5.60E-05	k__Bacteria;p__Proteobacteria;c__Gammaproteobacteria;o__Unclassified;f__Competibacteraceae;g__Candidatus Competibacter
f__Hapalosiphonaceae;g__Mastigocoleus	4.16E-05	3.36E-05	6.40E-05	2.61E-05	7.22E-05	0.000151854	0.000356982	0.000414633	6.54E-05	0.000225585	6.14E-05	3.79E-05	k__Bacteria;p__Cyanobacteria;c__Unclassified;o__Nostocales;f__Hapalosiphonaceae;g__Mastigocoleus
f__Rhodanobacteraceae;g__Rhodanobacter	0.000251377	0.000232645	0.000234497	3.69E-05	0.000282134	0.000211669	0.000120866	0.000196543	0.000414497	0.000257801	0.000250238	0.00010469	k__Bacteria;p__Proteobacteria;c__Gammaproteobacteria;o__Xanthomonadales;f__Rhodanobacteraceae;g__Rhodanobacter
f__Oceanospirillaceae;g__Marinomonas	0.000191246	0.000227089	0.00018384	0.000117919	0.000182353	0.00013337	0.000414185	0.000157596	0.000130924	0.000118178	0.000151571	0.000377075	k__Bacteria;p__Proteobacteria;c__Gammaproteobacteria;o__Oceanospirillales;f__Oceanospirillaceae;g__Marinomonas
f__Aeromonadaceae;g__Aeromonas	0.000246954	0.000179178	0.000170519	0.000103321	0.000106001	0.000108607	0.000212487	0.000124678	0.000122727	0.000140105	8.92E-05	0.000413108	k__Bacteria;p__Proteobacteria;c__Gammaproteobacteria;o__Aeromonadales;f__Aeromonadaceae;g__Aeromonas
f__Burkholderiaceae;g__Burkholderia	0.000275836	0.000356949	0.000336942	0.000106851	0.000344204	0.000236386	0.000148093	0.000222172	0.000367969	0.000158475	0.000315833	0.000410855	k__Bacteria;p__Proteobacteria;c__Betaproteobacteria;o__Burkholderiales;f__Burkholderiaceae;g__Burkholderia
f__Rhodanobacteraceae;g__Dokdonella	0.00022599	0.000317462	0.000203069	8.91E-05	0.000180016	0.000158296	0.000148328	0.00019759	0.000365396	0.000409069	0.000196211	8.86E-05	k__Bacteria;p__Proteobacteria;c__Gammaproteobacteria;o__Xanthomonadales;f__Rhodanobacteraceae;g__Dokdonella
f__Pseudonocardiaceae;g__Amycolatopsis	0.000211165	0.000329804	0.000406337	1.28E-05	0.000284264	0.000204888	0.000187911	0.000238871	0.000209233	0.000101384	0.000399516	0.000185974	k__Bacteria;p__Actinobacteria;c__Actinobacteria;o__Pseudonocardiales;f__Pseudonocardiaceae;g__Amycolatopsis
f__Rhodospirillaceae;g__Magnetospira	0.000206779	0.000281146	0.000101481	1.26E-05	0.000172256	0.000402829	6.68E-05	0.000161028	0.000226739	0.000134677	0.000327336	6.19E-05	k__Bacteria;p__Proteobacteria;c__Alphaproteobacteria;o__Rhodospirillales;f__Rhodospirillaceae;g__Magnetospira
f__Archangiaceae;g__Archangium	0.000189744	0.000379314	0.000400841	1.80E-05	0.000237423	0.000141773	8.18E-05	0.000132314	0.000238685	0.000133226	0.00024695	0.000131169	k__Bacteria;p__Proteobacteria;c__Deltaproteobacteria;o__Myxococcales;f__Archangiaceae;g__Archangium
f__Saprospiraceae;g__Aureispira	0.000130111	6.50E-05	0.000102526	8.21E-05	0.000129739	0.000400382	0.000272687	0.00027585	3.64E-05	0.000131286	0.000135269	8.64E-05	k__Bacteria;p__Bacteroidetes;c__Saprospiria;o__Saprospirales;f__Saprospiraceae;g__Aureispira
f__Rhodobacteraceae;g__Albidovulum	5.94E-05	0.000156173	0.000398931	4.33E-05	6.86E-05	0.000147349	0.000136947	0.000190759	0.000163083	0.000237888	0.000108782	0.000113797	k__Bacteria;p__Proteobacteria;c__Alphaproteobacteria;o__Rhodobacterales;f__Rhodobacteraceae;g__Albidovulum
f__Acidiferrobacteraceae;g__Sulfuricaulis	0.000233083	0.000337878	8.45E-05	6.45E-05	0.000398832	0.000235515	8.67E-05	0.000182983	0.00031353	0.000113956	0.000327587	6.70E-05	k__Bacteria;p__Proteobacteria;c__Gammaproteobacteria;o__Acidiferrobacterales;f__Acidiferrobacteraceae;g__Sulfuricaulis
f__Parvularculaceae;g__Amphiplicatus	0.000207821	0.000319373	0.000222961	1.82E-05	0.000305797	0.000172902	0.000143829	0.000272037	0.000397101	0.00023478	0.000254399	9.58E-05	k__Bacteria;p__Proteobacteria;c__Alphaproteobacteria;o__Parvularculales;f__Parvularculaceae;g__Amphiplicatus
f__Flavobacteriaceae;g__Mesoflavibacter	0.000316476	4.03E-05	0.000129003	6.63E-05	0.000256607	0.000396528	0.000158185	0.000381885	1.68E-05	7.78E-05	0.000306624	0.000250191	k__Bacteria;p__Bacteroidetes;c__Flavobacteriia;o__Flavobacteriales;f__Flavobacteriaceae;g__Mesoflavibacter
f__Unclassified;g__Proteiniborus	3.73E-07	3.21E-06	2.51E-07	0.000240686	3.58E-06	3.03E-06	0.000393728	8.03E-07	5.71E-07	1.78E-06	1.13E-06	7.96E-05	k__Bacteria;p__Firmicutes;c__Clostridia;o__Clostridiales;f__Unclassified;g__Proteiniborus
f__Rhodobacteraceae;g__Nioella	0.000129975	0.00015038	0.000164	0.000119461	6.74E-05	0.000236694	0.000370701	0.000322172	0.00015474	0.000392616	0.000181649	0.000264718	k__Bacteria;p__Proteobacteria;c__Alphaproteobacteria;o__Rhodobacterales;f__Rhodobacteraceae;g__Nioella
f__Acidobacteriaceae;g__Acidobacterium	5.37E-05	0.000391836	0.000155831	5.86E-06	9.98E-05	3.69E-05	1.49E-05	3.93E-05	0.000123209	5.97E-05	9.10E-05	3.64E-05	k__Bacteria;p__Acidobacteria;c__Acidobacteriia;o__Acidobacteriales;f__Acidobacteriaceae;g__Acidobacterium
f__Rhodospirillaceae;g__Caenispirillum	9.74E-05	0.000390146	0.000192187	7.07E-05	0.00015259	0.000185716	6.30E-05	0.000108559	0.000363032	9.59E-05	0.00025793	5.18E-05	k__Bacteria;p__Proteobacteria;c__Alphaproteobacteria;o__Rhodospirillales;f__Rhodospirillaceae;g__Caenispirillum
f__Kineosporiaceae;g__Kineosporia	0.000184816	0.000167	0.000119047	1.71E-05	0.000242096	0.000172186	0.000238393	0.000251982	0.000389884	0.000289912	0.000305911	0.000168559	k__Bacteria;p__Actinobacteria;c__Actinobacteria;o__Kineosporiales;f__Kineosporiaceae;g__Kineosporia
f__Nannocystaceae;g__Nannocystis	0.000202937	0.000253882	0.000388375	1.49E-05	0.000142315	0.000121626	9.05E-05	9.90E-05	0.000152347	7.57E-05	0.000145316	0.000109126	k__Bacteria;p__Proteobacteria;c__Deltaproteobacteria;o__Myxococcales;f__Nannocystaceae;g__Nannocystis
f__Chromatiaceae;g__Thiocystis	0.000387868	7.88E-05	3.23E-05	2.57E-05	0.00036972	0.000261219	0.000142693	0.000202887	0.000109569	0.000121058	0.000235375	5.71E-05	k__Bacteria;p__Proteobacteria;c__Gammaproteobacteria;o__Chromatiales;f__Chromatiaceae;g__Thiocystis
f__Rikenellaceae;g__Alistipes	2.80E-05	1.37E-05	2.26E-05	0.000387756	2.68E-05	3.07E-05	2.23E-05	3.34E-05	3.24E-05	6.36E-05	1.32E-05	1.14E-05	k__Bacteria;p__Bacteroidetes;c__Bacteroidia;o__Bacteroidales;f__Rikenellaceae;g__Alistipes
f__Marinilabiliaceae;g__Labilibacter	6.46E-05	1.46E-05	1.69E-05	0.000387718	6.60E-05	9.09E-05	0.000132225	8.43E-05	0.000205567	0.0002665	5.20E-05	3.15E-05	k__Bacteria;p__Bacteroidetes;c__Bacteroidia;o__Marinilabiliales;f__Marinilabiliaceae;g__Labilibacter
f__Mariprofundaceae;g__Mariprofundus	0.000353564	0.000177349	0.000143226	7.00E-05	0.000387268	0.000233618	0.000107998	0.000200807	0.000177895	0.000177012	0.000305229	7.78E-05	k__Bacteria;p__Proteobacteria;c__Zetaproteobacteria;o__Mariprofundales;f__Mariprofundaceae;g__Mariprofundus
f__Phyllobacteriaceae;g__Hoeflea	0.000148491	0.000386499	0.000194326	2.13E-05	0.000194192	0.000217461	0.000180362	0.000212744	0.000170682	0.000180195	0.00025516	0.000160332	k__Bacteria;p__Proteobacteria;c__Alphaproteobacteria;o__Rhizobiales;f__Phyllobacteriaceae;g__Hoeflea
f__Flavobacteriaceae;g__Salinimicrobium	0.000118069	4.44E-05	0.000146225	0.000328628	5.47E-05	0.000155958	9.26E-05	0.000160951	8.95E-05	0.000186246	0.000112794	0.000386037	k__Bacteria;p__Bacteroidetes;c__Flavobacteriia;o__Flavobacteriales;f__Flavobacteriaceae;g__Salinimicrobium
f__Candidatus Brocadiaceae;g__Candidatus Scalindua	0.000333209	0.00028449	0.000183459	0.000105169	0.000338906	0.000385895	0.000144215	0.000237419	0.000173107	0.000197921	0.000238806	0.000103586	k__Bacteria;p__Planctomycetes;c__Planctomycetia;o__Candidatus Brocadiales;f__Candidatus Brocadiaceae;g__Candidatus Scalindua
f__Rhodobacteraceae;g__Tropicimonas	0.000126397	0.000133546	0.000184773	9.13E-05	0.000129198	0.000286506	0.000316013	0.000309621	0.000201611	0.000385689	0.000228642	0.000188622	k__Bacteria;p__Proteobacteria;c__Alphaproteobacteria;o__Rhodobacterales;f__Rhodobacteraceae;g__Tropicimonas
f__Cellulomonadaceae;g__Cellulomonas	0.000204435	0.000165302	0.000209075	2.90E-05	0.00019361	0.000135082	0.000175087	0.000196441	0.000381555	0.000268965	0.000236456	0.00012332	k__Bacteria;p__Actinobacteria;c__Actinobacteria;o__Micrococcales;f__Cellulomonadaceae;g__Cellulomonas
f__Ferrimonadaceae;g__Ferrimonas	0.000231891	0.000163842	0.000166813	3.85E-05	0.000277278	0.000195972	0.000292771	0.000221201	0.000324018	0.000247704	0.000284744	0.000376546	k__Bacteria;p__Proteobacteria;c__Gammaproteobacteria;o__Alteromonadales;f__Ferrimonadaceae;g__Ferrimonas
f__Hyphomicrobiaceae;g__Hyphomicrobium	0.000115338	0.000227764	9.71E-05	3.45E-05	0.000181475	0.000128092	0.000127827	0.000179442	0.000375406	0.000236314	0.000265592	7.64E-05	k__Bacteria;p__Proteobacteria;c__Alphaproteobacteria;o__Rhizobiales;f__Hyphomicrobiaceae;g__Hyphomicrobium
f__Methylobacteriaceae;g__Microvirga	9.67E-05	0.000374702	0.000174548	2.63E-05	0.000127911	0.000128943	5.76E-05	9.54E-05	0.000263409	7.08E-05	0.00017195	5.98E-05	k__Bacteria;p__Proteobacteria;c__Alphaproteobacteria;o__Rhizobiales;f__Methylobacteriaceae;g__Microvirga
f__Flavobacteriaceae;g__Pricia	0.000233996	6.48E-05	0.000193775	4.16E-05	0.000183921	0.000266323	0.000139609	0.000282615	5.10E-05	0.000108015	0.000373929	0.000144068	k__Bacteria;p__Bacteroidetes;c__Flavobacteriia;o__Flavobacteriales;f__Flavobacteriaceae;g__Pricia
f__Debaryomycetaceae;g__Candida	5.53E-06	2.82E-06	4.18E-07	4.13E-08	8.93E-06	9.28E-05	9.38E-06	3.14E-05	0.00037318	1.71E-05	1.41E-05	1.14E-05	k__Eukaryota;p__Ascomycota;c__Saccharomycetes;o__Saccharomycetales;f__Debaryomycetaceae;g__Candida
f__Rhodobacteraceae;g__Dinoroseobacter	9.02E-05	0.000199135	0.000156763	8.73E-05	6.96E-05	0.000251336	0.000372826	0.000331973	0.00014854	0.00032227	0.000220671	0.000228564	k__Bacteria;p__Proteobacteria;c__Alphaproteobacteria;o__Rhodobacterales;f__Rhodobacteraceae;g__Dinoroseobacter
f__Flavobacteriaceae;g__Gilvibacter	0.000221857	4.45E-05	5.93E-05	6.40E-05	0.000126099	0.000351986	0.00017186	0.000305164	6.49E-05	0.000371989	0.000220988	0.000242837	k__Bacteria;p__Bacteroidetes;c__Flavobacteriia;o__Flavobacteriales;f__Flavobacteriaceae;g__Gilvibacter
f__Clostridiaceae;g__Geosporobacter	1.24E-05	1.31E-06	2.81E-06	8.55E-05	1.50E-05	1.11E-05	0.000369458	8.72E-06	2.56E-05	1.35E-05	8.46E-06	7.85E-05	k__Bacteria;p__Firmicutes;c__Clostridia;o__Clostridiales;f__Clostridiaceae;g__Geosporobacter
f__Anaerolineaceae;g__Anaerolinea	0.000140479	9.68E-05	0.000140204	0.000368742	0.000160706	7.41E-05	4.69E-05	8.16E-05	0.000101894	0.000276262	0.000102938	7.30E-05	k__Bacteria;p__Chloroflexi;c__Anaerolineae;o__Anaerolineales;f__Anaerolineaceae;g__Anaerolinea
f__Kosmotogaceae;g__Kosmotoga	9.89E-06	6.41E-07	2.17E-06	0.000366677	4.01E-06	7.18E-06	3.61E-05	8.58E-06	1.68E-05	2.28E-05	3.91E-06	6.86E-06	k__Bacteria;p__Thermotogae;c__Thermotogae;o__Kosmotogales;f__Kosmotogaceae;g__Kosmotoga
f__Acetobacteraceae;g__Acidiphilium	1.20E-05	6.75E-05	3.06E-05	1.86E-05	3.55E-05	3.18E-05	2.75E-05	4.93E-05	0.00036568	2.39E-05	5.99E-05	2.11E-05	k__Bacteria;p__Proteobacteria;c__Alphaproteobacteria;o__Rhodospirillales;f__Acetobacteraceae;g__Acidiphilium
f__Piscirickettsiaceae;g__Thiomicrorhabdus	8.05E-05	2.93E-05	1.78E-05	0.0003653	7.69E-05	4.27E-05	2.33E-05	2.96E-05	4.54E-05	3.39E-05	7.13E-05	4.19E-05	k__Bacteria;p__Proteobacteria;c__Gammaproteobacteria;o__Thiotrichales;f__Piscirickettsiaceae;g__Thiomicrorhabdus
f__Marinifilaceae;g__Marinifilum	8.82E-05	1.48E-05	3.65E-05	0.000363836	8.10E-05	8.77E-05	5.00E-05	7.79E-05	3.16E-05	0.000131552	6.01E-05	3.88E-05	k__Bacteria;p__Bacteroidetes;c__Bacteroidia;o__Marinilabiliales;f__Marinifilaceae;g__Marinifilum
f__Ectothiorhodospiraceae;g__Aquisalimonas	0.000117932	0.000362186	0.000153368	6.46E-05	0.000145267	0.000114007	7.78E-05	0.000147193	0.000178462	0.000131797	0.000160641	0.000100205	k__Bacteria;p__Proteobacteria;c__Gammaproteobacteria;o__Chromatiales;f__Ectothiorhodospiraceae;g__Aquisalimonas
f__Nocardiaceae;g__Rhodococcus	0.00023211	0.000248622	0.000231901	2.05E-05	0.000301002	0.000198265	0.000261276	0.000224083	0.000352549	0.000139015	0.000361591	0.00019934	k__Bacteria;p__Actinobacteria;c__Actinobacteria;o__Corynebacteriales;f__Nocardiaceae;g__Rhodococcus
f__Desulfobulbaceae;g__Desulfotalea	0.000197983	1.09E-05	1.32E-05	6.95E-05	0.000214157	0.000171788	5.94E-05	0.000356005	0.000140992	9.04E-05	0.0001184	5.97E-05	k__Bacteria;p__Proteobacteria;c__Deltaproteobacteria;o__Desulfobacterales;f__Desulfobulbaceae;g__Desulfotalea
f__Rhodobacteraceae;g__Phaeobacter	0.000111176	0.00012848	0.000150896	4.72E-05	6.26E-05	0.000203574	0.000329505	0.000284185	8.60E-05	0.00018763	0.000207203	0.000355558	k__Bacteria;p__Proteobacteria;c__Alphaproteobacteria;o__Rhodobacterales;f__Rhodobacteraceae;g__Phaeobacter
f__Chlorogloeopsidaceae;g__Chlorogloeopsis	3.33E-05	0.000355441	0.000166663	4.84E-06	4.46E-05	6.83E-05	9.06E-05	8.16E-05	2.59E-05	8.67E-05	4.82E-05	3.31E-05	k__Bacteria;p__Cyanobacteria;c__Unclassified;o__Nostocales;f__Chlorogloeopsidaceae;g__Chlorogloeopsis
f__Rhodobacteraceae;g__Oceanibulbus	1.16E-05	5.56E-06	1.11E-05	1.01E-05	8.45E-06	3.27E-06	0.000156218	1.10E-05	1.75E-06	2.33E-05	1.41E-05	0.000354287	k__Bacteria;p__Proteobacteria;c__Alphaproteobacteria;o__Rhodobacterales;f__Rhodobacteraceae;g__Oceanibulbus
f__Flavobacteriaceae;g__Leeuwenhoekiella	7.45E-05	3.12E-05	0.000137528	0.000163956	8.94E-05	0.000214098	0.000176041	0.00022267	6.35E-05	0.000202375	0.000140217	0.000352843	k__Bacteria;p__Bacteroidetes;c__Flavobacteriia;o__Flavobacteriales;f__Flavobacteriaceae;g__Leeuwenhoekiella
f__Flavobacteriaceae;g__Gelidibacter	0.000172018	2.84E-05	4.94E-05	6.03E-05	0.000109202	0.000352778	9.84E-05	0.00025577	1.73E-05	8.16E-05	0.000140428	0.000160568	k__Bacteria;p__Bacteroidetes;c__Flavobacteriia;o__Flavobacteriales;f__Flavobacteriaceae;g__Gelidibacter
f__Gomontiellaceae;g__Crinalium	1.09E-05	1.43E-06	2.37E-05	2.31E-05	1.07E-05	4.98E-05	0.000210458	7.47E-05	4.14E-05	0.000348498	9.25E-06	6.08E-06	k__Bacteria;p__Cyanobacteria;c__Unclassified;o__Oscillatoriales;f__Gomontiellaceae;g__Crinalium
f__Cytophagaceae;g__Ekhidna	6.51E-05	8.46E-05	0.000213705	0.000125819	7.89E-05	0.000170939	0.0002347	0.000185148	0.000202587	0.000348212	9.64E-05	6.48E-05	k__Bacteria;p__Bacteroidetes;c__Cytophagia;o__Cytophagales;f__Cytophagaceae;g__Ekhidna
f__Rhodobacteraceae;g__Paracoccus	0.000105253	0.000187755	0.000232202	8.76E-05	0.000122053	0.000346669	0.000264618	0.000283602	0.000285025	0.000231343	0.000259312	0.000270119	k__Bacteria;p__Proteobacteria;c__Alphaproteobacteria;o__Rhodobacterales;f__Rhodobacteraceae;g__Paracoccus
f__Oxalobacteraceae;g__Massilia	0.000265674	0.000297086	0.000327532	4.77E-05	0.000345909	0.000269415	0.000120574	0.000222536	0.000210365	0.000129269	0.000309823	0.000224889	k__Bacteria;p__Proteobacteria;c__Betaproteobacteria;o__Burkholderiales;f__Oxalobacteraceae;g__Massilia
f__Crenotrichaceae;g__Crenothrix	0.000234484	0.000278445	0.000179034	1.64E-05	0.000345656	0.000255604	9.76E-05	0.000258124	0.000150508	8.48E-05	0.000270687	9.02E-05	k__Bacteria;p__Proteobacteria;c__Gammaproteobacteria;o__Methylococcales;f__Crenotrichaceae;g__Crenothrix
f__Desulfovibrionaceae;g__Pseudodesulfovibrio	8.79E-05	3.32E-05	4.44E-05	0.000345381	7.70E-05	8.51E-05	3.02E-05	8.57E-05	0.000109359	0.000100073	5.51E-05	2.07E-05	k__Bacteria;p__Proteobacteria;c__Deltaproteobacteria;o__Desulfovibrionales;f__Desulfovibrionaceae;g__Pseudodesulfovibrio
f__Micromonosporaceae;g__Micromonospora	0.000252956	0.000290701	0.000323994	1.59E-05	0.000345165	0.000209134	0.000241097	0.000255716	0.000328546	0.000205908	0.000311202	0.000235359	k__Bacteria;p__Actinobacteria;c__Actinobacteria;o__Micromonosporales;f__Micromonosporaceae;g__Micromonospora
f__Pseudanabaenaceae;g__Pseudanabaena	7.94E-05	7.53E-05	0.000129243	4.79E-05	9.07E-05	0.000205141	0.000255226	0.000221893	0.000173402	0.000343167	0.000100436	5.63E-05	k__Bacteria;p__Cyanobacteria;c__Unclassified;o__Synechococcales;f__Pseudanabaenaceae;g__Pseudanabaena
f__Flammeovirgaceae;g__Roseivirga	0.000110893	3.93E-05	8.16E-05	0.000110501	0.000111184	0.000214385	0.000245308	0.000155198	0.000197816	0.000342407	0.000102874	7.65E-05	k__Bacteria;p__Bacteroidetes;c__Cytophagia;o__Cytophagales;f__Flammeovirgaceae;g__Roseivirga
f__Desulfobacteraceae;g__Desulfatiglans	0.000246269	0.000102683	3.93E-05	0.000190255	0.000222352	0.000153852	4.73E-05	9.08E-05	0.000234369	0.00034217	0.00010917	3.73E-05	k__Bacteria;p__Proteobacteria;c__Deltaproteobacteria;o__Desulfobacterales;f__Desulfobacteraceae;g__Desulfatiglans
f__Desulfonatronaceae;g__Desulfonatronum	0.000270312	0.000147505	6.95E-05	0.000341163	0.000212433	0.000181026	8.05E-05	0.000117973	0.000193379	0.000106542	0.000150976	4.81E-05	k__Bacteria;p__Proteobacteria;c__Deltaproteobacteria;o__Desulfovibrionales;f__Desulfonatronaceae;g__Desulfonatronum
f__Zoogloeaceae;g__Azoarcus	0.000211128	0.000299087	0.000120001	5.89E-05	0.000338678	0.00018368	9.21E-05	0.000133688	0.000226698	0.000133754	0.000341096	0.00015419	k__Bacteria;p__Proteobacteria;c__Betaproteobacteria;o__Rhodocyclales;f__Zoogloeaceae;g__Azoarcus
f__Rhodobacteraceae;g__Tropicibacter	0.000113037	0.000135691	0.000108046	3.05E-05	7.99E-05	0.000216224	0.000317412	0.000336814	0.000122017	0.000171304	0.000167926	0.000164481	k__Bacteria;p__Proteobacteria;c__Alphaproteobacteria;o__Rhodobacterales;f__Rhodobacteraceae;g__Tropicibacter
f__Geobacteraceae;g__Geothermobacter	0.000107552	0.000104212	5.80E-05	4.91E-05	0.000119528	0.000130942	6.76E-05	0.000117863	9.41E-05	0.000336669	0.000123502	3.85E-05	k__Bacteria;p__Proteobacteria;c__Deltaproteobacteria;o__Desulfuromonadales;f__Geobacteraceae;g__Geothermobacter
f__Xanthomonadaceae;g__Pseudoxanthomonas	0.000192654	0.000250164	0.000200813	5.07E-05	0.000191285	0.000102629	0.000166566	0.000204476	0.000334931	0.00030386	0.000220692	7.37E-05	k__Bacteria;p__Proteobacteria;c__Gammaproteobacteria;o__Xanthomonadales;f__Xanthomonadaceae;g__Pseudoxanthomonas
f__Kosmotogaceae;g__Mesotoga	1.44E-05	1.17E-06	1.51E-06	0.000334597	1.64E-05	1.91E-06	2.55E-05	1.26E-06	3.41E-06	1.60E-05	6.19E-06	9.87E-06	k__Bacteria;p__Thermotogae;c__Thermotogae;o__Kosmotogales;f__Kosmotogaceae;g__Mesotoga
f__Isosphaeraceae;g__Singulisphaera	0.000106397	0.000334275	0.000179374	1.25E-05	0.000101364	9.49E-05	3.90E-05	6.27E-05	0.000183777	7.39E-05	9.27E-05	6.54E-05	k__Bacteria;p__Planctomycetes;c__Planctomycetia;o__Planctomycetales;f__Isosphaeraceae;g__Singulisphaera
f__Flammeovirgaceae;g__Flammeovirga	0.00012156	4.17E-05	6.62E-05	0.000123074	0.000142719	0.000185468	0.000230184	0.000186378	0.000330227	0.00033403	0.000135756	6.64E-05	k__Bacteria;p__Bacteroidetes;c__Cytophagia;o__Cytophagales;f__Flammeovirgaceae;g__Flammeovirga
f__Kordiimonadaceae;g__Emcibacter	0.000155208	0.000172846	0.000333318	9.27E-06	0.000188563	0.00011277	5.19E-05	0.000139428	0.00028881	9.08E-05	0.00018936	7.14E-05	k__Bacteria;p__Proteobacteria;c__Alphaproteobacteria;o__Kordiimonadales;f__Kordiimonadaceae;g__Emcibacter
f__Lyophyllaceae;g__Termitomyces	4.61E-07	1.47E-06	0	0	8.84E-07	7.29E-06	4.91E-06	1.64E-05	0.000333071	2.83E-06	2.51E-07	1.28E-06	k__Eukaryota;p__Basidiomycota;c__Agaricomycetes;o__Agaricales;f__Lyophyllaceae;g__Termitomyces
f__Bacillaceae;g__Psychrobacillus	1.40E-06	3.44E-06	1.82E-06	4.11E-06	9.07E-07	5.80E-07	0.00013101	3.02E-06	0	4.69E-07	0	0.00033307	k__Bacteria;p__Firmicutes;c__Bacilli;o__Bacillales;f__Bacillaceae;g__Psychrobacillus
f__Aphanothecaceae;g__Halothece	1.52E-05	1.60E-05	1.09E-05	5.75E-06	2.43E-05	7.58E-05	0.000277865	0.000113808	2.97E-05	0.000332963	7.01E-06	9.98E-06	k__Bacteria;p__Cyanobacteria;c__Unclassified;o__Chroococcales;f__Aphanothecaceae;g__Halothece
f__Nocardioidaceae;g__Actinopolymorpha	9.98E-05	7.43E-05	6.28E-05	8.72E-06	0.00010968	6.12E-05	0.00015384	9.80E-05	0.000332856	0.000293846	9.18E-05	6.50E-05	k__Bacteria;p__Actinobacteria;c__Actinobacteria;o__Propionibacteriales;f__Nocardioidaceae;g__Actinopolymorpha
f__Pseudobacteriovoracaceae;g__Pseudobacteriovorax	0.000332154	0.000133573	0.000126788	8.96E-06	7.63E-05	5.42E-05	3.14E-05	4.79E-05	0.000117496	2.93E-05	8.77E-05	0.000111051	k__Bacteria;p__Proteobacteria;c__Oligoflexia;o__Oligoflexales;f__Pseudobacteriovoracaceae;g__Pseudobacteriovorax
f__Unclassified;g__Enhygromyxa	0.000236494	0.000252869	0.000331396	2.15E-05	0.000209493	0.000143939	0.000130145	0.000127518	0.000201502	0.000114749	0.000207792	0.000155599	k__Bacteria;p__Proteobacteria;c__Deltaproteobacteria;o__Myxococcales;f__Unclassified;g__Enhygromyxa
f__Alteromonadaceae;g__Glaciecola	0.000218581	0.000247585	0.000209862	4.01E-05	0.000330283	0.000192093	0.000307732	0.000236705	0.000184545	0.000149512	0.000249789	0.000255131	k__Bacteria;p__Proteobacteria;c__Gammaproteobacteria;o__Alteromonadales;f__Alteromonadaceae;g__Glaciecola
f__Cellvibrionaceae;g__Marinimicrobium	0.000180946	0.000221533	0.000262718	0.000328262	0.000264813	0.000148894	0.000106746	0.000160289	0.000186544	0.000148675	0.000250194	9.65E-05	k__Bacteria;p__Proteobacteria;c__Gammaproteobacteria;o__Cellvibrionales;f__Cellvibrionaceae;g__Marinimicrobium
f__Phyllobacteriaceae;g__Nitratireductor	6.94E-05	0.000291681	0.000211123	3.17E-05	0.000107628	0.000131528	0.000325321	0.000171523	0.000251933	0.000119895	0.000303578	8.44E-05	k__Bacteria;p__Proteobacteria;c__Alphaproteobacteria;o__Rhizobiales;f__Phyllobacteriaceae;g__Nitratireductor
f__Methylococcaceae;g__Methylomicrobium	0.000267798	0.000242835	0.000123557	7.46E-05	0.000325238	0.000215012	9.70E-05	0.000217889	0.000196463	0.000130959	0.000224581	7.19E-05	k__Bacteria;p__Proteobacteria;c__Gammaproteobacteria;o__Methylococcales;f__Methylococcaceae;g__Methylomicrobium
f__Rhodobacteraceae;g__Thalassobium	0.000118908	5.92E-05	6.44E-05	2.84E-05	5.91E-05	0.000323619	0.000299561	0.000272729	5.00E-05	7.12E-05	7.54E-05	0.000245513	k__Bacteria;p__Proteobacteria;c__Alphaproteobacteria;o__Rhodobacterales;f__Rhodobacteraceae;g__Thalassobium
f__Cellvibrionaceae;g__Teredinibacter	0.000258116	0.000275235	0.000323406	0.000141774	0.000316882	0.000238076	0.000131435	0.000212244	0.00022748	0.000158294	0.000276547	0.000242189	k__Bacteria;p__Proteobacteria;c__Gammaproteobacteria;o__Cellvibrionales;f__Cellvibrionaceae;g__Teredinibacter
f__Chlorobiaceae;g__Chloroherpeton	2.29E-05	0.000322639	4.63E-05	5.64E-05	5.29E-05	4.67E-05	2.78E-05	3.64E-05	4.74E-05	7.52E-05	9.23E-05	1.55E-05	k__Bacteria;p__Chlorobi;c__Chlorobia;o__Chlorobiales;f__Chlorobiaceae;g__Chloroherpeton
f__Unclassified;g__Alkalimonas	7.18E-06	6.45E-05	7.08E-05	2.76E-05	1.50E-05	6.11E-06	0.000320705	1.89E-05	1.34E-05	2.40E-05	1.56E-05	3.80E-05	k__Bacteria;p__Proteobacteria;c__Gammaproteobacteria;o__Unclassified;f__Unclassified;g__Alkalimonas
f__Unclassified;g__Deferrisoma	0.000193109	0.000320687	0.000116464	3.87E-05	0.000227271	0.000188775	6.95E-05	0.000126649	0.000215243	0.000116099	0.000190364	6.83E-05	k__Bacteria;p__Proteobacteria;c__Deltaproteobacteria;o__Unclassified;f__Unclassified;g__Deferrisoma
f__Peptostreptococcaceae;g__Peptoclostridium	3.06E-06	2.10E-05	2.98E-06	0.000116114	4.03E-06	2.59E-06	0.000320032	3.75E-07	0	5.63E-06	5.69E-06	8.00E-05	k__Bacteria;p__Firmicutes;c__Clostridia;o__Clostridiales;f__Peptostreptococcaceae;g__Peptoclostridium
f__Rhodobacteraceae;g__Confluentimicrobium	8.96E-05	8.22E-05	0.000137718	7.09E-05	5.30E-05	0.000131635	0.000214717	0.000230305	5.76E-05	0.000319009	6.64E-05	0.000195202	k__Bacteria;p__Proteobacteria;c__Alphaproteobacteria;o__Rhodobacterales;f__Rhodobacteraceae;g__Confluentimicrobium
f__Sphingobacteriaceae;g__Pedobacter	0.000201579	8.85E-05	0.000240547	0.000200466	0.000221767	0.000319006	0.00014656	0.000245241	0.00011805	0.00018306	0.000198599	0.000130521	k__Bacteria;p__Bacteroidetes;c__Sphingobacteriia;o__Sphingobacteriales;f__Sphingobacteriaceae;g__Pedobacter
f__Cellvibrionaceae;g__Simiduia	0.000181082	0.000192008	0.000318773	0.000146992	0.000196046	0.000170177	0.000105077	0.000144198	0.00029785	0.000150702	0.00015424	8.04E-05	k__Bacteria;p__Proteobacteria;c__Gammaproteobacteria;o__Cellvibrionales;f__Cellvibrionaceae;g__Simiduia
f__Cytophagaceae;g__Spirosoma	8.20E-05	0.000168261	0.000315125	5.79E-05	0.000109952	0.000155175	0.000159356	0.000139226	0.000209828	0.000138182	0.000159482	5.60E-05	k__Bacteria;p__Bacteroidetes;c__Cytophagia;o__Cytophagales;f__Cytophagaceae;g__Spirosoma
f__Thermaceae;g__Meiothermus	0.000225893	0.000312916	0.000260144	5.97E-05	0.000204424	0.000144317	8.57E-05	0.000166232	0.000171567	0.000170331	0.000198755	0.000121443	k__Bacteria;p__Deinococcus-Thermus;c__Deinococci;o__Thermales;f__Thermaceae;g__Meiothermus
f__Rubrobacteraceae;g__Rubrobacter	0.000189084	0.000312264	0.000297009	3.47E-05	0.000213593	0.00013909	8.18E-05	0.000156356	0.000186298	6.97E-05	0.0002066	0.000126958	k__Bacteria;p__Actinobacteria;c__Rubrobacteria;o__Rubrobacterales;f__Rubrobacteraceae;g__Rubrobacter
f__Comamonadaceae;g__Variovorax	0.000173941	0.000310441	0.000212646	3.37E-05	0.000273625	0.000199941	0.000122727	0.000196502	0.000210719	0.000135686	0.000216665	0.000225706	k__Bacteria;p__Proteobacteria;c__Betaproteobacteria;o__Burkholderiales;f__Comamonadaceae;g__Variovorax
f__Bradyrhizobiaceae;g__Bosea	7.02E-05	0.000309475	9.04E-05	9.47E-06	0.000105542	8.44E-05	7.62E-05	9.96E-05	0.00017615	5.93E-05	0.000123752	6.52E-05	k__Bacteria;p__Proteobacteria;c__Alphaproteobacteria;o__Rhizobiales;f__Bradyrhizobiaceae;g__Bosea
f__Planctomycetaceae;g__Roseimaritima	7.75E-05	0.000306573	9.39E-05	4.12E-06	0.000100131	0.000101325	0.000120391	6.99E-05	0.000105039	0.000205704	0.000124186	3.44E-05	k__Bacteria;p__Planctomycetes;c__Planctomycetia;o__Planctomycetales;f__Planctomycetaceae;g__Roseimaritima
f__Flavobacteriaceae;g__Dokdonia	0.000149352	4.53E-05	0.000118447	7.19E-05	0.000111679	0.00030487	0.000105205	0.000234114	2.05E-05	0.000127878	0.00015216	0.00016957	k__Bacteria;p__Bacteroidetes;c__Flavobacteriia;o__Flavobacteriales;f__Flavobacteriaceae;g__Dokdonia
f__Desulfohalobiaceae;g__Desulfonatronovibrio	5.09E-05	2.35E-05	1.14E-05	0.000304859	3.65E-05	3.50E-05	2.50E-05	4.30E-05	2.43E-05	3.63E-05	3.37E-05	1.20E-05	k__Bacteria;p__Proteobacteria;c__Deltaproteobacteria;o__Desulfovibrionales;f__Desulfohalobiaceae;g__Desulfonatronovibrio
f__Desulfobacteraceae;g__Candidatus Magnetoglobus	0.000215571	8.66E-05	3.55E-05	0.000119308	0.000188116	0.000177614	6.48E-05	0.000160588	0.000304005	0.000159668	0.000124117	5.60E-05	k__Bacteria;p__Proteobacteria;c__Deltaproteobacteria;o__Desulfobacterales;f__Desulfobacteraceae;g__Candidatus Magnetoglobus
f__Flavobacteriaceae;g__Nonlabens	0.000177573	4.02E-05	0.000120432	0.000102898	7.43E-05	0.000302277	0.000155389	0.000222253	2.95E-05	0.000154756	8.70E-05	0.000121912	k__Bacteria;p__Bacteroidetes;c__Flavobacteriia;o__Flavobacteriales;f__Flavobacteriaceae;g__Nonlabens
f__Rhodobacteraceae;g__Litoreibacter	0.000107572	0.000120397	0.000143662	4.94E-05	7.95E-05	0.000161857	0.000288311	0.000301867	0.000104065	0.000261715	0.000135881	0.000223604	k__Bacteria;p__Proteobacteria;c__Alphaproteobacteria;o__Rhodobacterales;f__Rhodobacteraceae;g__Litoreibacter
f__Nocardiaceae;g__Nocardia	0.000182292	0.000242481	0.000299952	8.79E-06	0.000218927	0.000157213	0.000168545	0.000166347	0.000220208	0.000106731	0.000283305	0.000214294	k__Bacteria;p__Actinobacteria;c__Actinobacteria;o__Corynebacteriales;f__Nocardiaceae;g__Nocardia
f__Desulfobacteraceae;g__Candidatus Magnetomorum	0.000298201	4.26E-05	7.26E-05	0.000215779	0.000274852	0.0001845	5.77E-05	0.000125827	0.000141975	0.000184148	0.000138058	4.19E-05	k__Bacteria;p__Proteobacteria;c__Deltaproteobacteria;o__Desulfobacterales;f__Desulfobacteraceae;g__Candidatus Magnetomorum
f__Flavobacteriaceae;g__Jejuia	0.000193404	3.54E-05	4.79E-05	4.32E-05	0.000143316	0.000297995	9.65E-05	0.000271144	3.89E-05	4.58E-05	9.01E-05	0.00016319	k__Bacteria;p__Bacteroidetes;c__Flavobacteriia;o__Flavobacteriales;f__Flavobacteriaceae;g__Jejuia
f__Thermomonosporaceae;g__Actinomadura	0.000156516	0.000273971	0.000273889	1.56E-05	0.000279702	0.000137377	0.000165619	0.000155621	0.000229031	0.000186184	0.000297945	0.000165851	k__Bacteria;p__Actinobacteria;c__Actinobacteria;o__Streptosporangiales;f__Thermomonosporaceae;g__Actinomadura
f__Sinobacteraceae;g__Nevskia	0.000123639	0.000201121	0.000224366	2.35E-05	0.000182047	0.000129804	0.000110807	0.000162169	0.000297642	0.000114256	0.000169628	7.99E-05	k__Bacteria;p__Proteobacteria;c__Gammaproteobacteria;o__Nevskiales;f__Sinobacteraceae;g__Nevskia
f__Desulfarculaceae;g__Dethiosulfatarculus	0.000274869	3.83E-05	1.77E-05	8.07E-05	0.000297393	0.000180839	4.30E-05	9.89E-05	0.000125874	0.00021551	0.000109349	4.78E-05	k__Bacteria;p__Proteobacteria;c__Deltaproteobacteria;o__Desulfarculales;f__Desulfarculaceae;g__Dethiosulfatarculus
f__Rhodobacteraceae;g__Thioclava	0.000112983	8.62E-05	0.000188578	7.43E-05	9.45E-05	0.000187573	0.000296997	0.000223841	0.000149882	0.000213668	0.00012836	0.000291181	k__Bacteria;p__Proteobacteria;c__Alphaproteobacteria;o__Rhodobacterales;f__Rhodobacteraceae;g__Thioclava
f__Ophiocordycipitaceae;g__Drechmeria	1.09E-06	4.43E-07	2.42E-07	0	9.59E-07	6.90E-05	0	2.39E-06	0	0	0.000296562	3.85E-06	k__Eukaryota;p__Ascomycota;c__Sordariomycetes;o__Hypocreales;f__Ophiocordycipitaceae;g__Drechmeria
f__Flavobacteriaceae;g__Gillisia	7.69E-05	1.05E-05	7.36E-05	0.00016046	7.32E-05	0.000123265	9.18E-05	0.000117994	2.68E-05	0.000131686	9.36E-05	0.000294762	k__Bacteria;p__Bacteroidetes;c__Flavobacteriia;o__Flavobacteriales;f__Flavobacteriaceae;g__Gillisia
f__Methylobacteriaceae;g__Methylobacterium	0.000138903	0.000284428	0.000213113	4.35E-05	0.000161465	0.000152056	0.000101804	0.000158114	0.000292674	0.000112528	0.0001822	9.67E-05	k__Bacteria;p__Proteobacteria;c__Alphaproteobacteria;o__Rhizobiales;f__Methylobacteriaceae;g__Methylobacterium
f__Hyphomonadaceae;g__Euryhalocaulis	0.000103625	0.000171076	0.00014978	1.30E-05	9.68E-05	6.74E-05	7.85E-05	0.000132831	0.000291608	0.000133016	0.000106286	4.68E-05	k__Bacteria;p__Proteobacteria;c__Alphaproteobacteria;o__Rhodobacterales;f__Hyphomonadaceae;g__Euryhalocaulis
f__Clostridiaceae;g__Inediibacterium	4.45E-06	1.63E-06	0	2.53E-05	1.46E-06	9.77E-07	0.000290694	3.95E-06	7.64E-06	4.32E-07	1.94E-06	5.81E-05	k__Bacteria;p__Firmicutes;c__Clostridia;o__Clostridiales;f__Clostridiaceae;g__Inediibacterium
f__Gallionellaceae;g__Sulfuricella	0.000186141	0.000210788	6.25E-05	3.15E-05	0.00028842	0.000178831	5.67E-05	9.35E-05	8.84E-05	0.000102563	0.000196181	4.32E-05	k__Bacteria;p__Proteobacteria;c__Betaproteobacteria;o__Nitrosomonadales;f__Gallionellaceae;g__Sulfuricella
f__Nostocaceae;g__Cylindrospermum	1.45E-05	3.65E-05	5.81E-05	2.29E-05	3.08E-05	5.64E-05	0.000216274	0.000144182	1.84E-05	0.000286537	1.37E-05	1.46E-05	k__Bacteria;p__Cyanobacteria;c__Unclassified;o__Nostocales;f__Nostocaceae;g__Cylindrospermum
f__Chromatiaceae;g__Thiorhodococcus	0.000286536	7.82E-05	0.000101627	3.11E-05	0.000284842	0.0002263	0.000102792	0.000138803	0.000133835	0.000147599	0.000130495	5.34E-05	k__Bacteria;p__Proteobacteria;c__Gammaproteobacteria;o__Chromatiales;f__Chromatiaceae;g__Thiorhodococcus
f__Chromatiaceae;g__Imhoffiella	0.000283617	0.0001269	4.00E-05	5.19E-05	0.000267482	0.000181179	8.29E-05	0.000127034	0.000170011	0.000103793	0.000220496	4.49E-05	k__Bacteria;p__Proteobacteria;c__Gammaproteobacteria;o__Chromatiales;f__Chromatiaceae;g__Imhoffiella
f__Unclassified;g__Geminicoccus	3.04E-05	0.000194523	7.62E-05	2.30E-06	0.000148749	4.53E-05	4.36E-05	6.28E-05	0.00028112	2.99E-05	0.000263012	2.23E-05	k__Bacteria;p__Proteobacteria;c__Alphaproteobacteria;o__Unclassified;f__Unclassified;g__Geminicoccus
f__Peptostreptococcaceae;g__Acetoanaerobium	8.72E-07	0	0	0.000121105	1.71E-06	1.35E-06	0.000281008	0	0	5.14E-07	0	6.41E-05	k__Bacteria;p__Firmicutes;c__Clostridia;o__Clostridiales;f__Peptostreptococcaceae;g__Acetoanaerobium
f__Sneathiellaceae;g__Sneathiella	4.17E-05	0.00027307	0.000280394	1.18E-05	6.57E-05	8.26E-05	2.27E-05	6.89E-05	0.000175645	4.71E-05	0.000171594	3.18E-05	k__Bacteria;p__Proteobacteria;c__Alphaproteobacteria;o__Sneathiellales;f__Sneathiellaceae;g__Sneathiella
f__Unclassified;g__Epulopiscium	0.000280094	1.35E-05	6.41E-05	0.000190486	4.11E-05	1.21E-05	1.18E-05	3.58E-06	5.83E-06	8.76E-05	1.33E-05	5.97E-06	k__Bacteria;p__Firmicutes;c__Clostridia;o__Clostridiales;f__Unclassified;g__Epulopiscium
f__Hyphomonadaceae;g__Maricaulis	9.29E-05	0.000188404	0.000280057	2.60E-05	0.00014483	8.09E-05	5.63E-05	9.98E-05	0.000181752	0.00013222	0.000136784	5.22E-05	k__Bacteria;p__Proteobacteria;c__Alphaproteobacteria;o__Rhodobacterales;f__Hyphomonadaceae;g__Maricaulis
f__Cyclobacteriaceae;g__Aquiflexum	6.71E-05	4.10E-05	9.60E-05	9.40E-05	7.82E-05	0.000147577	0.000154908	0.000117755	5.48E-05	0.000279254	0.000122657	5.54E-05	k__Bacteria;p__Bacteroidetes;c__Cytophagia;o__Cytophagales;f__Cyclobacteriaceae;g__Aquiflexum
f__Halanaerobiaceae;g__Halanaerobium	2.32E-05	7.55E-06	1.13E-05	0.000278244	2.53E-05	2.10E-05	9.98E-05	1.35E-05	3.44E-05	4.23E-05	6.23E-06	2.73E-05	k__Bacteria;p__Firmicutes;c__Clostridia;o__Halanaerobiales;f__Halanaerobiaceae;g__Halanaerobium
f__Debaryomycetaceae;g__Lodderomyces	2.14E-06	0	0	0	1.51E-06	6.80E-05	6.33E-07	1.37E-05	8.40E-06	1.04E-05	0.00027756	8.57E-06	k__Eukaryota;p__Ascomycota;c__Saccharomycetes;o__Saccharomycetales;f__Debaryomycetaceae;g__Lodderomyces
f__Unclassified;g__Minicystis	0.000167728	0.000276918	0.00015239	1.18E-05	0.000163201	0.000115257	9.82E-05	0.00010334	0.000163574	7.39E-05	0.000141251	0.000104885	k__Bacteria;p__Proteobacteria;c__Deltaproteobacteria;o__Myxococcales;f__Unclassified;g__Minicystis
f__Planctomycetaceae;g__Mariniblastus	8.85E-05	0.000276742	8.97E-05	7.74E-06	0.000129433	0.000110656	0.000251449	0.000114804	0.000122886	9.24E-05	0.000125701	5.01E-05	k__Bacteria;p__Planctomycetes;c__Planctomycetia;o__Planctomycetales;f__Planctomycetaceae;g__Mariniblastus
f__Vulgatibacteraceae;g__Vulgatibacter	8.81E-05	0.000276386	0.000109714	6.89E-06	8.22E-05	4.99E-05	4.83E-05	4.71E-05	7.39E-05	3.35E-05	8.23E-05	4.34E-05	k__Bacteria;p__Proteobacteria;c__Deltaproteobacteria;o__Myxococcales;f__Vulgatibacteraceae;g__Vulgatibacter
f__Microcoleaceae;g__Planktothricoides	3.35E-05	1.78E-05	4.03E-05	0.000116979	3.69E-05	0.000132638	0.000141399	9.18E-05	5.44E-05	0.000272373	5.71E-05	4.73E-05	k__Bacteria;p__Cyanobacteria;c__Unclassified;o__Oscillatoriales;f__Microcoleaceae;g__Planktothricoides
f__Flavobacteriaceae;g__Olleya	0.000165077	1.50E-05	7.19E-05	4.84E-05	0.000104879	0.000271561	8.76E-05	0.000262313	2.40E-05	6.04E-05	0.000139737	0.000166734	k__Bacteria;p__Bacteroidetes;c__Flavobacteriia;o__Flavobacteriales;f__Flavobacteriaceae;g__Olleya
f__Rhodospirillaceae;g__Rhodocista	5.21E-05	0.000270706	7.86E-05	3.98E-06	5.14E-05	4.48E-05	4.06E-05	6.53E-05	0.000142457	4.06E-05	5.93E-05	4.01E-05	k__Bacteria;p__Proteobacteria;c__Alphaproteobacteria;o__Rhodospirillales;f__Rhodospirillaceae;g__Rhodocista
f__Aeromonadaceae;g__Oceanisphaera	0.000217732	0.000218742	9.18E-05	2.10E-05	0.00027017	0.000213892	0.00011233	0.000195137	5.13E-05	3.92E-05	0.000221526	0.00023086	k__Bacteria;p__Proteobacteria;c__Gammaproteobacteria;o__Aeromonadales;f__Aeromonadaceae;g__Oceanisphaera
f__Chromatiaceae;g__Allochromatium	0.000269853	0.000159842	6.34E-05	5.91E-05	0.000260268	0.000230437	0.00011325	0.000219015	0.000132996	0.000177156	0.000193295	5.11E-05	k__Bacteria;p__Proteobacteria;c__Gammaproteobacteria;o__Chromatiales;f__Chromatiaceae;g__Allochromatium
f__Unclassified;g__Neiella	0.000239659	0.00014578	0.000106992	1.55E-05	0.000261713	0.000222309	0.000156729	0.000201876	0.000268037	0.000233455	0.00017304	0.000120234	k__Bacteria;p__Proteobacteria;c__Gammaproteobacteria;o__Unclassified;f__Unclassified;g__Neiella
f__Clostridiaceae;g__Caldisalinibacter	1.45E-06	3.79E-07	0	0.000139116	2.65E-07	0	0.000265346	2.47E-06	1.44E-06	1.20E-05	4.83E-06	5.45E-05	k__Bacteria;p__Firmicutes;c__Clostridia;o__Clostridiales;f__Clostridiaceae;g__Caldisalinibacter
f__Gemmataceae;g__Gemmata	5.74E-05	0.000265173	0.000114137	3.14E-06	5.30E-05	2.92E-05	3.65E-05	4.24E-05	7.54E-05	5.18E-05	3.73E-05	2.58E-05	k__Bacteria;p__Planctomycetes;c__Planctomycetia;o__Planctomycetales;f__Gemmataceae;g__Gemmata
f__Nannocystaceae;g__Plesiocystis	0.000165667	0.00026463	0.000264811	1.48E-05	0.000110304	0.000108281	9.21E-05	9.89E-05	0.000172011	8.49E-05	0.000147833	0.000136433	k__Bacteria;p__Proteobacteria;c__Deltaproteobacteria;o__Myxococcales;f__Nannocystaceae;g__Plesiocystis
f__Rhodobacteraceae;g__Defluviimonas	4.11E-05	5.82E-05	7.46E-05	3.37E-05	4.02E-05	0.000105118	0.000261377	0.000109415	6.89E-05	0.000160189	7.52E-05	6.54E-05	k__Bacteria;p__Proteobacteria;c__Alphaproteobacteria;o__Rhodobacterales;f__Rhodobacteraceae;g__Defluviimonas
f__Flammeovirgaceae;g__Nafulsella	6.83E-05	2.23E-05	5.93E-05	8.47E-05	4.80E-05	0.000108317	0.000141453	9.16E-05	0.000227393	0.000261049	4.60E-05	2.41E-05	k__Bacteria;p__Bacteroidetes;c__Cytophagia;o__Cytophagales;f__Flammeovirgaceae;g__Nafulsella
f__Rhodobacteraceae;g__Cribrihabitans	8.62E-05	8.19E-05	0.000118843	2.74E-05	8.86E-05	0.000161406	0.00026072	0.000259113	6.34E-05	0.00015995	0.000122972	0.000165211	k__Bacteria;p__Proteobacteria;c__Alphaproteobacteria;o__Rhodobacterales;f__Rhodobacteraceae;g__Cribrihabitans
f__Rhodobiaceae;g__Afifella	8.54E-05	0.000144433	7.94E-05	2.16E-05	0.000125865	0.000109914	9.46E-05	0.000133238	0.000260344	0.000161415	0.000165343	4.26E-05	k__Bacteria;p__Proteobacteria;c__Alphaproteobacteria;o__Rhizobiales;f__Rhodobiaceae;g__Afifella
f__Ectothiorhodospiraceae;g__Oceanococcus	0.000107036	0.000259019	0.00022176	4.94E-05	0.000171417	0.00010929	7.92E-05	0.000114651	0.000172613	0.000113383	0.000146931	4.74E-05	k__Bacteria;p__Proteobacteria;c__Gammaproteobacteria;o__Chromatiales;f__Ectothiorhodospiraceae;g__Oceanococcus
f__Chitinophagaceae;g__Chitinophaga	0.000140673	0.000121883	0.000203602	0.000140266	0.00011485	0.000256762	0.0001593	0.000198927	0.000144789	0.000156519	0.000141141	7.25E-05	k__Bacteria;p__Bacteroidetes;c__Chitinophagia;o__Chitinophagales;f__Chitinophagaceae;g__Chitinophaga
f__Burkholderiaceae;g__Cupriavidus	0.000114109	0.000254556	0.00010933	3.97E-05	0.000150102	0.000112864	6.08E-05	9.77E-05	0.000172118	7.95E-05	0.000140358	0.000102984	k__Bacteria;p__Proteobacteria;c__Betaproteobacteria;o__Burkholderiales;f__Burkholderiaceae;g__Cupriavidus
f__Flavobacteriaceae;g__Zhouia	8.99E-05	3.53E-05	0.000137711	7.62E-05	7.07E-05	0.000165992	0.000106997	0.000253476	4.78E-05	0.000141285	9.44E-05	7.62E-05	k__Bacteria;p__Bacteroidetes;c__Flavobacteriia;o__Flavobacteriales;f__Flavobacteriaceae;g__Zhouia
f__Geodermatophilaceae;g__Geodermatophilus	0.000157827	0.000164768	0.000170005	7.36E-06	0.000217745	0.00013264	0.000204966	0.000179954	0.000252503	0.00015424	0.00024943	0.000157329	k__Bacteria;p__Actinobacteria;c__Actinobacteria;o__Geodermatophilales;f__Geodermatophilaceae;g__Geodermatophilus
f__Cytophagaceae;g__Ohtaekwangia	4.00E-05	4.08E-05	3.27E-05	3.39E-05	3.07E-05	7.60E-05	0.000182524	7.35E-05	0.000160883	0.000250856	4.97E-05	2.10E-05	k__Bacteria;p__Bacteroidetes;c__Cytophagia;o__Cytophagales;f__Cytophagaceae;g__Ohtaekwangia
f__Aphanizomenonaceae;g__Nodularia	5.16E-06	1.24E-05	2.38E-05	1.78E-05	1.27E-05	3.51E-05	0.000145817	6.38E-05	3.31E-05	0.000250423	1.69E-05	4.77E-06	k__Bacteria;p__Cyanobacteria;c__Unclassified;o__Nostocales;f__Aphanizomenonaceae;g__Nodularia
f__Rhodobacteraceae;g__Puniceibacterium	7.26E-05	5.57E-05	0.000120667	4.18E-05	4.29E-05	0.000135921	0.000249454	0.00022299	7.60E-05	0.000140347	7.23E-05	0.000135751	k__Bacteria;p__Proteobacteria;c__Alphaproteobacteria;o__Rhodobacterales;f__Rhodobacteraceae;g__Puniceibacterium
f__Lachnospiraceae;g__Lachnoclostridium	1.91E-05	9.90E-07	1.53E-05	0.000249101	1.42E-05	2.81E-06	0.000162367	1.01E-05	5.33E-06	3.32E-06	8.97E-06	5.00E-05	k__Bacteria;p__Firmicutes;c__Clostridia;o__Clostridiales;f__Lachnospiraceae;g__Lachnoclostridium
f__Staphylococcaceae;g__Staphylococcus	2.74E-06	2.48E-06	3.09E-06	0.000247789	1.42E-07	6.93E-06	3.44E-05	9.33E-05	5.50E-06	3.02E-06	8.95E-06	2.18E-05	k__Bacteria;p__Firmicutes;c__Bacilli;o__Bacillales;f__Staphylococcaceae;g__Staphylococcus
f__Ruminococcaceae;g__Ruminiclostridium	3.18E-05	1.88E-05	2.35E-05	0.000204926	2.08E-05	3.39E-05	0.00024738	1.80E-05	1.15E-05	1.41E-05	2.20E-05	6.53E-05	k__Bacteria;p__Firmicutes;c__Clostridia;o__Clostridiales;f__Ruminococcaceae;g__Ruminiclostridium
f__Rhodobacteraceae;g__Yangia	4.12E-05	4.52E-05	5.12E-05	2.99E-05	3.94E-05	9.38E-05	0.000138478	0.000112543	0.00024643	0.000142084	4.82E-05	0.00011593	k__Bacteria;p__Proteobacteria;c__Alphaproteobacteria;o__Rhodobacterales;f__Rhodobacteraceae;g__Yangia
f__Chromobacteriaceae;g__Aquaspirillum	1.97E-05	2.34E-05	2.26E-05	0.00024615	1.18E-05	2.18E-05	9.74E-06	1.23E-05	1.90E-05	7.40E-06	3.63E-06	6.28E-06	k__Bacteria;p__Proteobacteria;c__Betaproteobacteria;o__Neisseriales;f__Chromobacteriaceae;g__Aquaspirillum
f__Unclassified;g__Marinitoga	1.11E-05	2.50E-06	3.67E-06	0.000246017	1.44E-05	8.77E-06	7.08E-06	4.57E-06	1.63E-06	1.65E-05	6.41E-06	3.97E-06	k__Bacteria;p__Thermotogae;c__Thermotogae;o__Petrotogales;f__Unclassified;g__Marinitoga
f__Geodermatophilaceae;g__Blastococcus	0.000153657	0.000218701	0.000245561	1.31E-05	0.000192965	0.000109032	0.000175427	0.000156611	0.000241264	0.000152923	0.000245948	0.000144159	k__Bacteria;p__Actinobacteria;c__Actinobacteria;o__Geodermatophilales;f__Geodermatophilaceae;g__Blastococcus
f__Micromonosporaceae;g__Actinoplanes	0.000151091	0.000142198	0.000225035	5.94E-06	0.000200607	0.000141335	0.000138933	0.00016736	0.000188836	0.000118534	0.000245536	0.000158017	k__Bacteria;p__Actinobacteria;c__Actinobacteria;o__Micromonosporales;f__Micromonosporaceae;g__Actinoplanes
f__Sphingomonadaceae;g__Sphingobium	5.35E-05	0.000147306	0.000245533	2.34E-05	8.37E-05	6.06E-05	6.35E-05	0.000131329	0.000157884	6.10E-05	0.000100229	0.000101092	k__Bacteria;p__Proteobacteria;c__Alphaproteobacteria;o__Sphingomonadales;f__Sphingomonadaceae;g__Sphingobium
f__Rhodobacteraceae;g__Rubrimonas	9.62E-06	8.93E-05	0.000195975	2.38E-05	0.000135038	0.000212475	0.000102203	7.44E-05	0.00014157	0.000243114	0.000210894	4.27E-05	k__Bacteria;p__Proteobacteria;c__Alphaproteobacteria;o__Rhodobacterales;f__Rhodobacteraceae;g__Rubrimonas
f__Rhodospirillaceae;g__Limimonas	3.12E-05	0.00016768	4.55E-05	9.80E-06	2.64E-05	3.64E-05	3.00E-05	3.95E-05	0.000242974	2.68E-05	0.000129595	1.78E-05	k__Bacteria;p__Proteobacteria;c__Alphaproteobacteria;o__Rhodospirillales;f__Rhodospirillaceae;g__Limimonas
f__Puniceicoccaceae;g__Coraliomargarita	5.46E-05	2.98E-05	2.05E-05	0.000202111	8.25E-05	0.00017868	7.19E-05	7.91E-05	0.000241965	0.000173268	8.44E-05	4.49E-05	k__Bacteria;p__Verrucomicrobia;c__Opitutae;o__Puniceicoccales;f__Puniceicoccaceae;g__Coraliomargarita
f__Unclassified;g__Candidatus Cloacimonas	0.000106379	7.28E-05	5.50E-05	0.000241288	9.44E-05	5.23E-05	3.87E-05	5.48E-05	6.28E-05	0.000208946	4.56E-05	3.54E-05	k__Bacteria;p__Candidatus Cloacimonetes;c__Unclassified;o__Unclassified;f__Unclassified;g__Candidatus Cloacimonas
f__Pelagibacteraceae;g__Candidatus Pelagibacter	8.90E-05	0.000240962	5.83E-05	6.86E-05	2.39E-05	3.50E-05	2.68E-05	5.13E-05	0.000171382	8.08E-05	8.58E-05	2.40E-05	k__Bacteria;p__Proteobacteria;c__Alphaproteobacteria;o__Pelagibacterales;f__Pelagibacteraceae;g__Candidatus Pelagibacter
f__Clostridiaceae;g__Caloranaerobacter	1.85E-05	6.18E-06	5.89E-06	0.00010607	2.35E-05	1.30E-05	0.000239227	8.01E-06	3.31E-05	1.92E-05	8.99E-06	5.98E-05	k__Bacteria;p__Firmicutes;c__Clostridia;o__Clostridiales;f__Clostridiaceae;g__Caloranaerobacter
f__Ectothiorhodospiraceae;g__Alkalilimnicola	7.00E-05	0.000238054	0.000100704	7.80E-05	8.97E-05	8.01E-05	3.70E-05	9.23E-05	0.000160198	0.000116583	9.84E-05	2.70E-05	k__Bacteria;p__Proteobacteria;c__Gammaproteobacteria;o__Chromatiales;f__Ectothiorhodospiraceae;g__Alkalilimnicola
f__Gemmataceae;g__Fimbriiglobus	3.93E-05	0.00023698	0.000121721	1.27E-05	5.36E-05	2.89E-05	3.40E-05	6.19E-05	0.000116057	2.54E-05	5.39E-05	2.26E-05	k__Bacteria;p__Planctomycetes;c__Planctomycetia;o__Planctomycetales;f__Gemmataceae;g__Fimbriiglobus
f__Syntrophaceae;g__Syntrophus	0.000236099	7.59E-05	6.11E-05	0.000101665	0.000223893	0.000174999	6.88E-05	0.000122072	0.000201755	0.000172796	0.000140019	4.03E-05	k__Bacteria;p__Proteobacteria;c__Deltaproteobacteria;o__Syntrophobacterales;f__Syntrophaceae;g__Syntrophus
f__Ectothiorhodospiraceae;g__Thiohalospira	6.99E-05	0.000235723	8.82E-05	0.000125166	9.31E-05	6.91E-05	3.24E-05	7.12E-05	9.64E-05	7.17E-05	8.92E-05	2.22E-05	k__Bacteria;p__Proteobacteria;c__Gammaproteobacteria;o__Chromatiales;f__Ectothiorhodospiraceae;g__Thiohalospira
f__Tolypothrichaceae;g__Hassallia	2.40E-05	1.29E-05	4.86E-05	4.67E-05	3.42E-05	6.05E-05	0.000130963	5.55E-05	0.000124093	0.000235594	2.63E-05	1.21E-05	k__Bacteria;p__Cyanobacteria;c__Unclassified;o__Nostocales;f__Tolypothrichaceae;g__Hassallia
f__Planococcaceae;g__Planococcus	1.23E-05	7.10E-06	3.15E-06	4.99E-05	8.79E-06	7.09E-06	6.44E-05	1.22E-05	1.94E-05	5.60E-06	1.09E-05	0.000234664	k__Bacteria;p__Firmicutes;c__Bacilli;o__Bacillales;f__Planococcaceae;g__Planococcus
f__Unclassified;g__Chryseolinea	5.12E-05	2.77E-05	7.17E-05	4.59E-05	3.36E-05	8.89E-05	0.000133097	6.73E-05	0.000186683	0.000234013	4.74E-05	2.76E-05	k__Bacteria;p__Bacteroidetes;c__Cytophagia;o__Cytophagales;f__Unclassified;g__Chryseolinea
f__Basidiobolaceae;g__Basidiobolus	0.000171817	1.70E-06	4.47E-06	0	2.73E-06	0.000119884	2.82E-06	9.57E-06	9.31E-06	2.25E-06	2.49E-06	0.000232772	k__Eukaryota;p__Zoopagomycota;c__Basidiobolomycetes;o__Basidiobolales;f__Basidiobolaceae;g__Basidiobolus
f__Pucciniaceae;g__Puccinia	7.61E-05	8.75E-06	6.75E-05	1.29E-07	0.00019114	2.70E-05	3.31E-06	1.80E-05	0.000232507	6.86E-06	1.62E-05	1.75E-05	k__Eukaryota;p__Basidiomycota;c__Pucciniomycetes;o__Pucciniales;f__Pucciniaceae;g__Puccinia
f__Unclassified;g__Thiohalorhabdus	0.000171262	0.00023128	0.00010526	4.24E-05	0.000211688	0.000134841	8.53E-05	0.000144281	0.000184877	0.000116812	0.000203135	6.30E-05	k__Bacteria;p__Proteobacteria;c__Gammaproteobacteria;o__Unclassified;f__Unclassified;g__Thiohalorhabdus
f__Caulobacteraceae;g__Brevundimonas	5.21E-05	0.000103685	0.000129371	2.27E-05	6.36E-05	7.54E-05	6.18E-05	0.000111323	0.000231253	8.48E-05	9.96E-05	6.74E-05	k__Bacteria;p__Proteobacteria;c__Alphaproteobacteria;o__Caulobacterales;f__Caulobacteraceae;g__Brevundimonas
f__Marinilabiliaceae;g__Alkalitalea	1.72E-05	0	1.02E-05	0.000230716	2.14E-05	2.08E-05	8.55E-06	2.17E-05	0	1.47E-05	1.77E-05	1.20E-05	k__Bacteria;p__Bacteroidetes;c__Bacteroidia;o__Marinilabiliales;f__Marinilabiliaceae;g__Alkalitalea
f__Chromatiaceae;g__Marichromatium	0.000229481	0.000165006	9.98E-05	5.74E-05	0.00019662	0.000199784	0.000129027	0.00017366	0.000134201	0.00021674	0.000145209	4.96E-05	k__Bacteria;p__Proteobacteria;c__Gammaproteobacteria;o__Chromatiales;f__Chromatiaceae;g__Marichromatium
f__Methanosarcinaceae;g__Methanosarcina	0.00015783	0.00010101	0.000228527	7.61E-05	0.000140196	0.000125316	8.28E-05	0.000122283	0.00012401	0.000171949	0.000130887	7.49E-05	k__Archaea;p__Euryarchaeota;c__Methanomicrobia;o__Methanosarcinales;f__Methanosarcinaceae;g__Methanosarcina
f__Rhodobacteraceae;g__Celeribacter	7.52E-05	5.20E-05	8.71E-05	4.00E-05	4.26E-05	0.000113694	0.000172448	0.000172609	4.13E-05	0.000146389	5.12E-05	0.000228406	k__Bacteria;p__Proteobacteria;c__Alphaproteobacteria;o__Rhodobacterales;f__Rhodobacteraceae;g__Celeribacter
f__Legionellaceae;g__Legionella	0.000185047	0.000177535	0.00014195	6.45E-05	0.000228153	0.000185008	8.52E-05	0.000151882	0.000169275	0.000109924	0.00019479	9.15E-05	k__Bacteria;p__Proteobacteria;c__Gammaproteobacteria;o__Legionellales;f__Legionellaceae;g__Legionella
f__Polyporaceae;g__Trametes	5.76E-05	8.06E-06	3.69E-05	0	6.80E-05	0.000180299	1.87E-05	8.57E-05	0.000226233	1.17E-05	0.000193502	8.68E-05	k__Eukaryota;p__Basidiomycota;c__Agaricomycetes;o__Polyporales;f__Polyporaceae;g__Trametes
f__Alcaligenaceae;g__Bordetella	7.09E-05	0.000226008	9.95E-05	3.22E-05	9.22E-05	6.16E-05	4.51E-05	5.50E-05	7.91E-05	5.65E-05	8.70E-05	9.13E-05	k__Bacteria;p__Proteobacteria;c__Betaproteobacteria;o__Burkholderiales;f__Alcaligenaceae;g__Bordetella
f__Prochloraceae;g__Prochlorococcus	8.93E-05	4.68E-05	4.40E-05	1.06E-05	5.64E-05	0.000225232	4.81E-05	6.24E-05	0.00014031	4.75E-05	8.59E-05	0.000113698	k__Bacteria;p__Cyanobacteria;c__Unclassified;o__Synechococcales;f__Prochloraceae;g__Prochlorococcus
f__Thermithiobacillaceae;g__Thermithiobacillus	0.000149243	0.000204059	7.69E-05	7.82E-05	0.000222747	9.79E-05	6.53E-05	0.000123362	6.79E-05	0.000124068	0.000174038	3.55E-05	k__Bacteria;p__Proteobacteria;c__Acidithiobacillia;o__Acidithiobacillales;f__Thermithiobacillaceae;g__Thermithiobacillus
f__Flavobacteriaceae;g__Mesonia	2.07E-05	8.82E-06	2.10E-05	0.000221963	1.32E-05	5.34E-05	3.15E-05	3.10E-05	0	5.64E-05	2.36E-05	2.52E-05	k__Bacteria;p__Bacteroidetes;c__Flavobacteriia;o__Flavobacteriales;f__Flavobacteriaceae;g__Mesonia
f__Pseudanabaenaceae;g__Limnothrix	1.66E-05	2.56E-05	1.81E-05	4.24E-06	2.63E-05	0.000221597	6.67E-05	4.43E-05	3.91E-05	9.77E-05	1.36E-05	2.21E-05	k__Bacteria;p__Cyanobacteria;c__Unclassified;o__Synechococcales;f__Pseudanabaenaceae;g__Limnothrix
f__Persicobacteraceae;g__Persicobacter	4.89E-05	2.02E-05	2.73E-05	6.73E-05	5.01E-05	6.20E-05	0.000138106	8.83E-05	0.000130962	0.000221554	2.69E-05	2.63E-05	k__Bacteria;p__Bacteroidetes;c__Cytophagia;o__Cytophagales;f__Persicobacteraceae;g__Persicobacter
f__Saccharospirillaceae;g__Reinekea	0.000153966	0.000221533	0.000125846	6.74E-05	0.000158492	0.000118114	5.63E-05	0.000115407	9.36E-05	8.36E-05	0.000133398	8.38E-05	k__Bacteria;p__Proteobacteria;c__Gammaproteobacteria;o__Oceanospirillales;f__Saccharospirillaceae;g__Reinekea
f__Spizellomycetaceae;g__Spizellomyces	0.000150161	5.55E-06	9.81E-07	0	5.90E-07	0.000130137	2.82E-06	9.52E-06	9.64E-06	0	5.62E-07	0.000220804	k__Eukaryota;p__Chytridiomycota;c__Chytridiomycetes;o__Spizellomycetales;f__Spizellomycetaceae;g__Spizellomyces
f__Verrucomicrobia subdivision 3;g__Pedosphaera	8.92E-05	0.000219954	0.000206631	1.67E-05	0.000121813	8.41E-05	4.04E-05	7.55E-05	0.000102036	7.59E-05	0.000101064	4.09E-05	k__Bacteria;p__Verrucomicrobia;c__Verrucomicrobiae;o__Verrucomicrobiales;f__Verrucomicrobia subdivision 3;g__Pedosphaera
f__Campylobacteraceae;g__Campylobacter	5.42E-06	1.12E-06	6.66E-06	0.000219764	1.32E-05	1.79E-05	1.43E-05	1.82E-05	1.29E-06	2.14E-05	3.24E-06	1.61E-05	k__Bacteria;p__Proteobacteria;c__Epsilonproteobacteria;o__Campylobacterales;f__Campylobacteraceae;g__Campylobacter
f__Thermotogaceae;g__Thermotoga	4.48E-06	9.85E-06	2.35E-06	0.00021964	6.83E-06	3.52E-06	4.26E-06	4.05E-06	2.71E-06	1.24E-05	1.18E-05	1.26E-06	k__Bacteria;p__Thermotogae;c__Thermotogae;o__Thermotogales;f__Thermotogaceae;g__Thermotoga
f__Clostridiaceae;g__Thermotalea	0	2.49E-07	3.18E-06	4.36E-05	1.08E-07	0	0.000219043	1.12E-07	7.12E-06	4.22E-06	0	3.20E-05	k__Bacteria;p__Firmicutes;c__Clostridia;o__Clostridiales;f__Clostridiaceae;g__Thermotalea
f__Methylocystaceae;g__Terasakiella	0.000105168	0.000218381	0.00019517	7.56E-06	0.000117508	0.000168352	7.85E-05	8.08E-05	0.000202326	7.38E-05	0.000165307	6.92E-05	k__Bacteria;p__Proteobacteria;c__Alphaproteobacteria;o__Rhizobiales;f__Methylocystaceae;g__Terasakiella
f__Caulobacteraceae;g__Caulobacter	0.000126938	0.000148735	0.000199038	1.03E-05	0.000140389	0.000125731	8.22E-05	0.000143492	0.00021833	0.000123284	0.000150796	9.27E-05	k__Bacteria;p__Proteobacteria;c__Alphaproteobacteria;o__Caulobacterales;f__Caulobacteraceae;g__Caulobacter
f__Tannerellaceae;g__Parabacteroides	2.37E-05	5.91E-06	4.25E-06	0.000217299	5.84E-06	1.15E-05	1.74E-05	2.86E-05	2.21E-05	5.74E-05	9.82E-06	4.42E-06	k__Bacteria;p__Bacteroidetes;c__Bacteroidia;o__Bacteroidales;f__Tannerellaceae;g__Parabacteroides
f__Rhodobacteraceae;g__Roseisalinus	5.61E-05	5.66E-05	6.91E-05	4.89E-05	2.99E-05	0.000217049	0.000145937	0.000178104	7.00E-05	0.000116193	4.09E-05	6.69E-05	k__Bacteria;p__Proteobacteria;c__Alphaproteobacteria;o__Rhodobacterales;f__Rhodobacteraceae;g__Roseisalinus
f__Comamonadaceae;g__Polaromonas	7.42E-05	0.00021577	0.000127754	3.06E-05	0.000129257	9.68E-05	5.09E-05	9.26E-05	0.000119764	6.18E-05	0.000137418	6.12E-05	k__Bacteria;p__Proteobacteria;c__Betaproteobacteria;o__Burkholderiales;f__Comamonadaceae;g__Polaromonas
f__Desulfohalobiaceae;g__Desulfonauticus	1.12E-05	7.27E-06	6.34E-06	0.000215474	1.53E-05	2.27E-05	3.43E-05	2.67E-05	1.39E-05	5.35E-05	1.51E-05	7.90E-06	k__Bacteria;p__Proteobacteria;c__Deltaproteobacteria;o__Desulfovibrionales;f__Desulfohalobiaceae;g__Desulfonauticus
f__Coleofasciculaceae;g__Geitlerinema	8.81E-05	4.86E-05	4.95E-05	0.000110446	7.60E-05	0.000215126	0.000124223	0.000116084	0.000131641	0.000148548	6.83E-05	6.96E-05	k__Bacteria;p__Cyanobacteria;c__Unclassified;o__Oscillatoriales;f__Coleofasciculaceae;g__Geitlerinema
f__Unclassified;g__Nitratiruptor	1.87E-06	3.13E-06	1.83E-06	0.000215092	3.24E-06	1.37E-06	1.63E-06	2.49E-06	0	2.92E-06	9.63E-06	4.90E-07	k__Bacteria;p__Proteobacteria;c__Epsilonproteobacteria;o__Unclassified;f__Unclassified;g__Nitratiruptor
f__Cytophagaceae;g__Jiulongibacter	7.57E-05	4.33E-05	3.81E-05	2.17E-05	8.85E-05	0.000214708	0.000125185	0.000149326	2.66E-05	4.84E-05	0.000156755	7.05E-05	k__Bacteria;p__Bacteroidetes;c__Cytophagia;o__Cytophagales;f__Cytophagaceae;g__Jiulongibacter
f__Oscillatoriaceae;g__Limnoraphis	1.01E-05	2.85E-06	3.99E-05	0.000214056	1.38E-05	4.70E-05	0.000114088	9.25E-05	3.18E-05	0.000158892	1.47E-05	2.37E-06	k__Bacteria;p__Cyanobacteria;c__Unclassified;o__Oscillatoriales;f__Oscillatoriaceae;g__Limnoraphis
f__Micrococcaceae;g__Arthrobacter	0.00010696	0.000154132	0.000213724	2.49E-05	0.000130021	9.62E-05	6.71E-05	0.000111081	0.000100314	5.95E-05	0.000116151	9.13E-05	k__Bacteria;p__Actinobacteria;c__Actinobacteria;o__Micrococcales;f__Micrococcaceae;g__Arthrobacter
f__Rhodobacteraceae;g__Maliponia	7.64E-05	7.76E-05	8.34E-05	4.95E-05	7.45E-05	0.000103196	0.000213648	0.000210708	9.33E-05	0.000165576	7.45E-05	8.19E-05	k__Bacteria;p__Proteobacteria;c__Alphaproteobacteria;o__Rhodobacterales;f__Rhodobacteraceae;g__Maliponia
f__Moraxellaceae;g__Acinetobacter	0.000136573	3.75E-05	0.000123246	0.000132164	0.000101553	9.23E-05	8.66E-05	4.79E-05	6.85E-05	0.000212824	7.36E-05	0.00013826	k__Bacteria;p__Proteobacteria;c__Gammaproteobacteria;o__Pseudomonadales;f__Moraxellaceae;g__Acinetobacter
f__Rhodobacteraceae;g__Marinovum	7.53E-05	0.000193585	0.000200117	3.60E-05	7.10E-05	0.000157202	0.000186845	0.00021253	0.000123323	0.000157663	0.000134671	0.000118407	k__Bacteria;p__Proteobacteria;c__Alphaproteobacteria;o__Rhodobacterales;f__Rhodobacteraceae;g__Marinovum
f__Azonexaceae;g__Dechloromonas	6.32E-05	8.80E-05	2.68E-05	0.00021183	9.42E-05	8.36E-05	5.00E-05	7.82E-05	2.54E-05	3.64E-05	8.78E-05	2.66E-05	k__Bacteria;p__Proteobacteria;c__Betaproteobacteria;o__Rhodocyclales;f__Azonexaceae;g__Dechloromonas
f__Rhodospirillaceae;g__Rhodospira	3.68E-05	0.000207281	4.73E-05	6.67E-06	4.71E-05	4.88E-05	3.37E-05	6.00E-05	0.000124924	3.57E-05	9.60E-05	1.14E-05	k__Bacteria;p__Proteobacteria;c__Alphaproteobacteria;o__Rhodospirillales;f__Rhodospirillaceae;g__Rhodospira
f__Thermaceae;g__Thermus	0.000126328	0.000138476	0.000206958	6.30E-05	0.000108143	5.38E-05	3.03E-05	6.40E-05	4.31E-05	0.000100686	7.60E-05	5.50E-05	k__Bacteria;p__Deinococcus-Thermus;c__Deinococci;o__Thermales;f__Thermaceae;g__Thermus
f__Proteinivoraceae;g__Anaerobranca	2.88E-06	1.95E-06	7.56E-07	0.000109238	2.80E-06	2.02E-07	0.000206773	1.83E-06	7.22E-06	9.06E-06	0	3.91E-05	k__Bacteria;p__Firmicutes;c__Clostridia;o__Clostridiales;f__Proteinivoraceae;g__Anaerobranca
f__Eubacteriaceae;g__Alkalibacter	0	1.10E-06	0	0.000206385	0	0	0.000147008	0	0	3.13E-06	2.74E-06	1.98E-05	k__Bacteria;p__Firmicutes;c__Clostridia;o__Clostridiales;f__Eubacteriaceae;g__Alkalibacter
f__Solirubrobacteraceae;g__Solirubrobacter	0.000137931	0.000193524	0.0002062	1.11E-05	0.000173912	8.48E-05	0.000101801	0.000109303	0.000103292	3.65E-05	0.000195017	9.97E-05	k__Bacteria;p__Actinobacteria;c__Thermoleophilia;o__Solirubrobacterales;f__Solirubrobacteraceae;g__Solirubrobacter
f__Clostridiaceae;g__Clostridiisalibacter	2.93E-05	1.99E-06	3.92E-06	0.00014709	2.64E-05	1.85E-05	0.000205864	1.41E-05	9.16E-06	1.75E-05	2.39E-05	4.34E-05	k__Bacteria;p__Firmicutes;c__Clostridia;o__Clostridiales;f__Clostridiaceae;g__Clostridiisalibacter
f__Rhodobacteraceae;g__Ahrensia	3.73E-05	0.000146754	0.000205651	5.25E-06	6.32E-05	9.49E-05	6.49E-05	6.72E-05	9.42E-05	4.18E-05	7.98E-05	4.16E-05	k__Bacteria;p__Proteobacteria;c__Alphaproteobacteria;o__Rhodobacterales;f__Rhodobacteraceae;g__Ahrensia
f__Syntrophobacteraceae;g__Syntrophobacter	0.000174376	0.000100756	6.26E-05	7.77E-05	0.000205539	0.000170311	4.15E-05	9.04E-05	0.000194608	0.000182252	0.000147231	3.98E-05	k__Bacteria;p__Proteobacteria;c__Deltaproteobacteria;o__Syntrophobacterales;f__Syntrophobacteraceae;g__Syntrophobacter
f__Unclassified;g__Chloracidobacterium	2.87E-05	0.00020547	0.000150674	1.85E-05	7.92E-05	4.82E-05	1.60E-05	4.13E-05	5.62E-05	3.06E-05	7.11E-05	2.78E-05	k__Bacteria;p__Acidobacteria;c__Blastocatellia;o__Unclassified;f__Unclassified;g__Chloracidobacterium
f__Pseudomonadaceae;g__Azotobacter	7.26E-05	6.96E-05	6.14E-05	4.82E-05	8.57E-05	7.69E-05	5.36E-05	5.39E-05	7.37E-05	6.18E-05	0.000102994	0.000204931	k__Bacteria;p__Proteobacteria;c__Gammaproteobacteria;o__Pseudomonadales;f__Pseudomonadaceae;g__Azotobacter
f__Magnetococcaceae;g__Magnetofaba	0.000136709	3.79E-05	2.79E-05	2.07E-05	0.000117019	0.000158048	3.83E-05	9.20E-05	0.000204907	4.81E-05	7.66E-05	5.91E-05	k__Bacteria;p__Proteobacteria;c__Alphaproteobacteria;o__Magnetococcales;f__Magnetococcaceae;g__Magnetofaba
f__Rhodobacteraceae;g__Sedimentitalea	4.95E-05	0.000204635	7.79E-05	1.73E-05	8.09E-05	0.00013529	0.000181677	0.000133547	9.31E-05	6.32E-05	0.000139864	8.32E-05	k__Bacteria;p__Proteobacteria;c__Alphaproteobacteria;o__Rhodobacterales;f__Rhodobacteraceae;g__Sedimentitalea
f__Rhodobiaceae;g__Candidatus Phaeomarinobacter	4.93E-05	0.000140782	7.62E-05	1.85E-05	6.85E-05	7.46E-05	5.46E-05	5.57E-05	0.00020401	5.35E-05	9.67E-05	3.58E-05	k__Bacteria;p__Proteobacteria;c__Alphaproteobacteria;o__Rhizobiales;f__Rhodobiaceae;g__Candidatus Phaeomarinobacter
f__Leptolyngbyaceae;g__Phormidesmis	4.23E-05	5.55E-05	4.42E-05	1.79E-05	5.21E-05	8.93E-05	0.000177898	0.000130085	4.85E-05	0.000203881	2.90E-05	2.67E-05	k__Bacteria;p__Cyanobacteria;c__Unclassified;o__Synechococcales;f__Leptolyngbyaceae;g__Phormidesmis
f__Rhodobacteraceae;g__Maribius	6.44E-05	5.48E-05	0.000153278	5.31E-05	5.05E-05	0.000125695	0.000163835	0.00020348	9.02E-05	0.000192768	4.26E-05	0.000125985	k__Bacteria;p__Proteobacteria;c__Alphaproteobacteria;o__Rhodobacterales;f__Rhodobacteraceae;g__Maribius
f__Methylothermaceae;g__Methylohalobius	0.000167725	0.00020332	9.68E-05	8.81E-05	0.000202472	0.000172101	7.69E-05	0.000144891	0.000174822	0.000190649	0.000139619	3.66E-05	k__Bacteria;p__Proteobacteria;c__Gammaproteobacteria;o__Methylococcales;f__Methylothermaceae;g__Methylohalobius
f__Geobacteraceae;g__Geopsychrobacter	0.000147277	0.000182271	3.79E-05	0.000115269	0.000147724	8.66E-05	5.45E-05	0.000105824	0.000111896	0.000203244	0.000110201	3.68E-05	k__Bacteria;p__Proteobacteria;c__Deltaproteobacteria;o__Desulfuromonadales;f__Geobacteraceae;g__Geopsychrobacter
f__Hahellaceae;g__Zooshikella	0.000128804	0.000177188	0.000188558	5.32E-05	0.000170108	0.000122095	9.05E-05	0.000118646	0.000107532	0.000105117	0.000148919	0.000202347	k__Bacteria;p__Proteobacteria;c__Gammaproteobacteria;o__Oceanospirillales;f__Hahellaceae;g__Zooshikella
f__Ruminococcaceae;g__Ruminococcus	1.15E-05	5.16E-06	1.23E-05	0.000202264	3.14E-06	6.28E-06	5.99E-05	4.60E-06	3.50E-05	3.87E-06	5.82E-06	2.99E-05	k__Bacteria;p__Firmicutes;c__Clostridia;o__Clostridiales;f__Ruminococcaceae;g__Ruminococcus
f__Cellvibrionaceae;g__Gilvimarinus	0.000115167	0.000176214	0.000171182	0.000170803	0.000167443	0.000133434	9.04E-05	0.000146097	0.000169216	0.000154816	0.000201643	6.94E-05	k__Bacteria;p__Proteobacteria;c__Gammaproteobacteria;o__Cellvibrionales;f__Cellvibrionaceae;g__Gilvimarinus
f__Burkholderiaceae;g__Paraburkholderia	0.000147079	0.000162876	0.000105062	3.46E-05	0.000200155	0.000180105	6.80E-05	0.000112238	0.000111615	6.17E-05	0.00012915	8.99E-05	k__Bacteria;p__Proteobacteria;c__Betaproteobacteria;o__Burkholderiales;f__Burkholderiaceae;g__Paraburkholderia
f__Chlorobiaceae;g__Chlorobium	0.00013009	0.000138908	0.000199972	8.52E-05	0.00010882	0.000102709	5.63E-05	9.34E-05	0.000124555	0.000148473	8.95E-05	4.61E-05	k__Bacteria;p__Chlorobi;c__Chlorobia;o__Chlorobiales;f__Chlorobiaceae;g__Chlorobium
f__Chloroflexaceae;g__Chloroflexus	0.000147755	0.000128851	0.000199849	2.11E-05	0.000193437	0.000138512	6.97E-05	0.00014464	0.000103778	8.56E-05	0.000140842	0.000108435	k__Bacteria;p__Chloroflexi;c__Chloroflexia;o__Chloroflexales;f__Chloroflexaceae;g__Chloroflexus
f__Hyphomonadaceae;g__Henriciella	5.90E-05	8.83E-05	0.00019951	2.21E-05	0.000100036	0.00011574	5.66E-05	0.00011514	0.000121159	6.72E-05	9.60E-05	3.85E-05	k__Bacteria;p__Proteobacteria;c__Alphaproteobacteria;o__Rhodobacterales;f__Hyphomonadaceae;g__Henriciella
f__Rivulariaceae;g__Rivularia	2.25E-05	2.18E-05	2.65E-05	7.86E-06	3.29E-05	7.62E-05	0.000199112	0.000136314	7.34E-05	0.000141098	1.89E-05	1.65E-05	k__Bacteria;p__Cyanobacteria;c__Unclassified;o__Nostocales;f__Rivulariaceae;g__Rivularia
f__Roseiflexaceae;g__Roseiflexus	0.000141245	0.000190166	0.00017886	3.46E-05	0.000198552	0.000134064	8.80E-05	0.000145235	0.00012535	7.74E-05	0.000181818	0.000103566	k__Bacteria;p__Chloroflexi;c__Chloroflexia;o__Chloroflexales;f__Roseiflexaceae;g__Roseiflexus
f__Planctomycetaceae;g__Rubripirellula	5.78E-05	0.000197769	8.15E-05	6.66E-06	5.51E-05	6.18E-05	3.01E-05	5.69E-05	5.99E-05	2.59E-05	5.75E-05	2.74E-05	k__Bacteria;p__Planctomycetes;c__Planctomycetia;o__Planctomycetales;f__Planctomycetaceae;g__Rubripirellula
f__Unclassified;g__Sedimentibacter	3.53E-06	2.46E-06	0	0.000197107	6.44E-06	3.28E-06	2.49E-05	1.86E-06	3.93E-07	7.84E-06	1.63E-06	5.72E-06	k__Bacteria;p__Firmicutes;c__Tissierellia;o__Unclassified;f__Unclassified;g__Sedimentibacter
f__Polyangiaceae;g__Chondromyces	0.000164042	0.000195827	0.000154486	1.62E-05	7.77E-05	9.46E-05	6.62E-05	6.25E-05	6.81E-05	5.86E-05	9.42E-05	0.000113939	k__Bacteria;p__Proteobacteria;c__Deltaproteobacteria;o__Myxococcales;f__Polyangiaceae;g__Chondromyces
f__Aeromonadaceae;g__Tolumonas	2.39E-05	6.71E-06	3.89E-05	0.000195824	1.32E-05	2.31E-05	2.16E-05	1.27E-05	5.10E-06	9.79E-06	1.88E-05	4.68E-05	k__Bacteria;p__Proteobacteria;c__Gammaproteobacteria;o__Aeromonadales;f__Aeromonadaceae;g__Tolumonas
f__Rhodospirillaceae;g__Magnetovibrio	0.000104709	0.000195307	6.83E-05	9.86E-06	0.000102457	0.000150292	2.68E-05	6.51E-05	0.000193259	2.33E-05	0.000140194	1.84E-05	k__Bacteria;p__Proteobacteria;c__Alphaproteobacteria;o__Rhodospirillales;f__Rhodospirillaceae;g__Magnetovibrio
f__Rhizopodaceae;g__Rhizopus	0.000194667	4.22E-06	2.68E-05	1.49E-06	2.11E-05	7.77E-05	3.64E-06	4.80E-05	1.35E-05	5.31E-06	1.56E-05	7.50E-05	k__Eukaryota;p__Mucoromycota;c__Unclassified;o__Mucorales;f__Rhizopodaceae;g__Rhizopus
f__Rhodobacteraceae;g__Stappia	4.32E-05	0.000193343	0.000114714	1.91E-05	9.94E-05	9.27E-05	7.38E-05	7.37E-05	0.000127616	9.14E-05	0.000141843	3.22E-05	k__Bacteria;p__Proteobacteria;c__Alphaproteobacteria;o__Rhodobacterales;f__Rhodobacteraceae;g__Stappia
f__Rhodobacteraceae;g__Jhaorihella	7.62E-05	0.000157359	0.000121861	2.73E-05	6.41E-05	0.00012581	0.000192694	0.000171031	7.82E-05	0.000133857	0.000149965	8.29E-05	k__Bacteria;p__Proteobacteria;c__Alphaproteobacteria;o__Rhodobacterales;f__Rhodobacteraceae;g__Jhaorihella
f__Ktedonobacteraceae;g__Ktedonobacter	0.000121423	0.000104671	0.000164854	9.18E-06	0.000156507	0.000125476	0.000101457	0.000159475	0.000192292	0.000121991	9.64E-05	7.28E-05	k__Bacteria;p__Chloroflexi;c__Ktedonobacteria;o__Ktedonobacterales;f__Ktedonobacteraceae;g__Ktedonobacter
f__Synechococcaceae;g__Cyanobium	1.28E-05	1.17E-05	2.01E-05	2.35E-06	1.56E-05	2.67E-05	1.04E-05	1.42E-05	0.000191628	2.91E-05	1.73E-05	5.24E-06	k__Bacteria;p__Cyanobacteria;c__Unclassified;o__Synechococcales;f__Synechococcaceae;g__Cyanobium
f__Rhodobacteraceae;g__Shimia	0.00010937	8.87E-05	9.52E-05	2.09E-05	8.68E-05	0.000159605	0.000183629	0.000191477	7.66E-05	0.000101145	0.000181831	0.000115787	k__Bacteria;p__Proteobacteria;c__Alphaproteobacteria;o__Rhodobacterales;f__Rhodobacteraceae;g__Shimia
f__Crocinitomicaceae;g__Crocinitomix	8.49E-05	3.03E-05	5.49E-05	0.000173645	6.31E-05	0.000191048	0.000114896	0.000159095	2.77E-05	9.07E-05	0.000100916	0.000102019	k__Bacteria;p__Bacteroidetes;c__Flavobacteriia;o__Flavobacteriales;f__Crocinitomicaceae;g__Crocinitomix
f__Schleiferiaceae;g__Schleiferia	8.85E-06	5.39E-07	2.05E-06	3.31E-05	1.05E-05	2.55E-05	3.98E-05	3.83E-05	6.04E-06	0.000190759	3.95E-06	1.50E-06	k__Bacteria;p__Bacteroidetes;c__Flavobacteriia;o__Flavobacteriales;f__Schleiferiaceae;g__Schleiferia
f__Archangiaceae;g__Cystobacter	0.000103551	0.000189826	0.000190597	2.87E-05	0.000109121	9.12E-05	5.08E-05	7.84E-05	0.000141824	5.40E-05	0.000163095	6.26E-05	k__Bacteria;p__Proteobacteria;c__Deltaproteobacteria;o__Myxococcales;f__Archangiaceae;g__Cystobacter
f__Salinisphaeraceae;g__Salinisphaera	0.000127348	0.000189733	0.000154134	3.09E-05	0.000156846	7.14E-05	6.32E-05	0.000107137	0.000149297	9.33E-05	0.000143444	3.41E-05	k__Bacteria;p__Proteobacteria;c__Gammaproteobacteria;o__Salinisphaerales;f__Salinisphaeraceae;g__Salinisphaera
f__Clostridiaceae;g__Tindallia	8.59E-06	3.05E-05	1.91E-05	0.000121716	2.19E-06	5.84E-06	0.000188353	6.70E-06	1.21E-05	6.23E-06	1.12E-05	3.70E-05	k__Bacteria;p__Firmicutes;c__Clostridia;o__Clostridiales;f__Clostridiaceae;g__Tindallia
f__Planctomycetaceae;g__Planctomyces	8.66E-05	0.000187794	0.000106528	1.95E-05	0.000125872	6.96E-05	4.90E-05	6.43E-05	0.000131459	6.93E-05	9.13E-05	4.59E-05	k__Bacteria;p__Planctomycetes;c__Planctomycetia;o__Planctomycetales;f__Planctomycetaceae;g__Planctomyces
f__Caulobacteraceae;g__Phenylobacterium	9.25E-05	0.000171713	0.000135198	2.10E-05	0.000158236	0.000106797	7.80E-05	0.00010324	0.000186702	8.26E-05	0.00014569	8.00E-05	k__Bacteria;p__Proteobacteria;c__Alphaproteobacteria;o__Caulobacterales;f__Caulobacteraceae;g__Phenylobacterium
f__Xanthomonadaceae;g__Luteimonas	7.42E-05	0.000161129	9.53E-05	4.54E-05	6.37E-05	5.01E-05	6.70E-05	8.38E-05	0.00016913	0.000186513	5.69E-05	2.74E-05	k__Bacteria;p__Proteobacteria;c__Gammaproteobacteria;o__Xanthomonadales;f__Xanthomonadaceae;g__Luteimonas
f__Bacillaceae;g__Lysinibacillus	1.06E-05	8.98E-06	1.32E-05	7.73E-05	1.31E-05	1.17E-05	0.000122236	1.37E-05	6.71E-06	1.42E-05	1.94E-05	0.000186367	k__Bacteria;p__Firmicutes;c__Bacilli;o__Bacillales;f__Bacillaceae;g__Lysinibacillus
f__Cytophagaceae;g__Dyadobacter	5.12E-05	5.82E-05	0.000132376	4.00E-05	6.50E-05	0.000110071	0.0001387	7.91E-05	9.57E-05	0.000186178	8.06E-05	3.88E-05	k__Bacteria;p__Bacteroidetes;c__Cytophagia;o__Cytophagales;f__Cytophagaceae;g__Dyadobacter
f__Chytriomycetaceae;g__Rhizoclosmatium	0.00013249	9.67E-07	5.56E-07	0	3.03E-06	0.000104484	3.43E-06	1.65E-05	3.38E-05	2.14E-06	2.25E-06	0.000185945	k__Eukaryota;p__Chytridiomycota;c__Chytridiomycetes;o__Chytridiales;f__Chytriomycetaceae;g__Rhizoclosmatium
f__Mycenaceae;g__Mycena	3.63E-05	4.68E-06	1.76E-05	0	1.60E-05	5.60E-05	1.32E-05	6.90E-05	0.000184091	4.81E-06	1.87E-05	3.57E-05	k__Eukaryota;p__Basidiomycota;c__Agaricomycetes;o__Agaricales;f__Mycenaceae;g__Mycena
f__Rhodobacteraceae;g__Thalassobacter	4.91E-05	1.77E-05	4.44E-05	2.05E-05	1.69E-05	9.48E-05	0.000183554	0.000148045	4.67E-05	0.000100499	2.37E-05	8.87E-05	k__Bacteria;p__Proteobacteria;c__Alphaproteobacteria;o__Rhodobacterales;f__Rhodobacteraceae;g__Thalassobacter
f__Syntrophaceae;g__Desulfomonile	0.000149175	5.10E-05	1.99E-05	4.69E-05	0.000183382	0.00010088	2.86E-05	7.84E-05	0.000162521	9.76E-05	6.61E-05	2.98E-05	k__Bacteria;p__Proteobacteria;c__Deltaproteobacteria;o__Syntrophobacterales;f__Syntrophaceae;g__Desulfomonile
f__Cellvibrionaceae;g__Saccharophagus	8.07E-05	0.000123552	0.000182749	5.43E-05	0.000132741	8.49E-05	7.27E-05	8.45E-05	0.000118494	3.89E-05	0.000113228	5.51E-05	k__Bacteria;p__Proteobacteria;c__Gammaproteobacteria;o__Cellvibrionales;f__Cellvibrionaceae;g__Saccharophagus
f__Nocardioidaceae;g__Kribbella	8.84E-05	0.00010532	0.000121667	6.20E-06	8.39E-05	4.66E-05	8.92E-05	6.70E-05	0.000181887	0.000160672	9.69E-05	5.54E-05	k__Bacteria;p__Actinobacteria;c__Actinobacteria;o__Propionibacteriales;f__Nocardioidaceae;g__Kribbella
f__Microcoleaceae;g__Trichodesmium	2.75E-05	4.45E-06	2.83E-05	4.91E-05	2.34E-05	4.16E-05	0.000122059	7.73E-05	4.80E-05	0.000181863	1.05E-05	2.40E-05	k__Bacteria;p__Cyanobacteria;c__Unclassified;o__Oscillatoriales;f__Microcoleaceae;g__Trichodesmium
f__Opitutaceae;g__Opitutus	6.88E-05	0.000181835	0.000108112	6.51E-05	7.37E-05	6.92E-05	5.36E-05	5.90E-05	0.00012105	7.23E-05	7.76E-05	4.93E-05	k__Bacteria;p__Verrucomicrobia;c__Opitutae;o__Opitutales;f__Opitutaceae;g__Opitutus
f__Hyphomicrobiaceae;g__Rhodoplanes	1.27E-05	0.000180983	4.82E-05	1.70E-06	3.10E-05	6.85E-05	1.18E-05	4.03E-05	8.13E-05	9.78E-06	5.76E-05	8.49E-06	k__Bacteria;p__Proteobacteria;c__Alphaproteobacteria;o__Rhizobiales;f__Hyphomicrobiaceae;g__Rhodoplanes
f__Xanthomonadaceae;g__Xanthomonas	0.000180705	0.000161898	0.000101115	3.51E-05	9.62E-05	9.13E-05	6.34E-05	0.000109951	8.28E-05	0.000111421	9.53E-05	9.30E-05	k__Bacteria;p__Proteobacteria;c__Gammaproteobacteria;o__Xanthomonadales;f__Xanthomonadaceae;g__Xanthomonas
f__Nectriaceae;g__Fusarium	4.57E-05	1.29E-06	3.49E-07	0	3.59E-05	3.39E-05	8.70E-06	2.54E-05	0.000180643	9.20E-06	8.17E-06	2.95E-05	k__Eukaryota;p__Ascomycota;c__Sordariomycetes;o__Hypocreales;f__Nectriaceae;g__Fusarium
f__Rhodobacteraceae;g__Marinosulfonomonas	0.000109499	0.000171843	0.000105971	3.22E-05	0.000110111	0.000130842	0.000103434	0.00014379	0.000136181	0.000180395	0.000158572	7.19E-05	k__Bacteria;p__Proteobacteria;c__Alphaproteobacteria;o__Rhodobacterales;f__Rhodobacteraceae;g__Marinosulfonomonas
f__Desulfuromonadaceae;g__Desulfuromusa	0.000112397	0.000105974	7.15E-05	0.000155104	0.000147537	7.28E-05	2.84E-05	0.00013632	0.000180371	8.24E-05	0.000115046	3.47E-05	k__Bacteria;p__Proteobacteria;c__Deltaproteobacteria;o__Desulfuromonadales;f__Desulfuromonadaceae;g__Desulfuromusa
f__Streptosporangiaceae;g__Nonomuraea	0.000107661	0.0001726	0.000147392	1.83E-05	0.000137767	7.85E-05	0.00010025	8.74E-05	0.000130037	9.80E-05	0.000179754	9.36E-05	k__Bacteria;p__Actinobacteria;c__Actinobacteria;o__Streptosporangiales;f__Streptosporangiaceae;g__Nonomuraea
f__Rhodanobacteraceae;g__Mizugakiibacter	7.01E-05	0.000119791	6.67E-05	2.64E-05	5.99E-05	5.02E-05	4.88E-05	7.79E-05	7.68E-05	0.000178622	6.66E-05	2.44E-05	k__Bacteria;p__Proteobacteria;c__Gammaproteobacteria;o__Xanthomonadales;f__Rhodanobacteraceae;g__Mizugakiibacter
f__Microbacteriaceae;g__Microbacterium	0.000130421	0.000126654	0.000177808	1.44E-05	0.000165555	0.000122226	0.000104193	0.000126993	0.000114416	6.75E-05	0.000174439	0.000142229	k__Bacteria;p__Actinobacteria;c__Actinobacteria;o__Micrococcales;f__Microbacteriaceae;g__Microbacterium
f__Desulfarculaceae;g__Desulfocarbo	0.000146802	0.000126993	4.94E-05	4.11E-05	0.000157163	0.000104469	3.56E-05	7.78E-05	0.000177236	0.000110374	6.57E-05	4.34E-05	k__Bacteria;p__Proteobacteria;c__Deltaproteobacteria;o__Desulfarculales;f__Desulfarculaceae;g__Desulfocarbo
f__Sphingomonadaceae;g__Citromicrobium	9.66E-06	2.23E-05	0.000177166	1.01E-05	2.87E-05	5.52E-06	3.42E-05	8.58E-05	5.46E-06	1.65E-05	1.34E-05	4.95E-06	k__Bacteria;p__Proteobacteria;c__Alphaproteobacteria;o__Sphingomonadales;f__Sphingomonadaceae;g__Citromicrobium
f__Sinobacteraceae;g__Fontimonas	0.000108807	0.000176555	8.30E-05	7.44E-06	0.00012302	7.87E-05	6.44E-05	7.82E-05	0.000106114	9.60E-05	0.000107028	4.39E-05	k__Bacteria;p__Proteobacteria;c__Gammaproteobacteria;o__Nevskiales;f__Sinobacteraceae;g__Fontimonas
f__Methylococcaceae;g__Methyloterricola	0.000172455	0.000168829	5.09E-05	1.37E-05	0.000176448	0.000127575	5.28E-05	9.93E-05	0.000129352	7.20E-05	0.000136246	5.26E-05	k__Bacteria;p__Proteobacteria;c__Gammaproteobacteria;o__Methylococcales;f__Methylococcaceae;g__Methyloterricola
f__Immundisolibacteraceae;g__Immundisolibacter	4.33E-05	0.00017584	8.25E-05	2.33E-05	6.05E-05	6.56E-05	3.34E-05	6.70E-05	0.000121408	7.28E-05	7.77E-05	3.46E-05	k__Bacteria;p__Proteobacteria;c__Gammaproteobacteria;o__Immundisolibacterales;f__Immundisolibacteraceae;g__Immundisolibacter
f__Rhodobacteraceae;g__Poseidonocella	6.05E-05	4.86E-05	6.90E-05	2.55E-05	3.41E-05	0.000100679	0.000142742	0.000175013	5.07E-05	0.000140898	5.98E-05	7.25E-05	k__Bacteria;p__Proteobacteria;c__Alphaproteobacteria;o__Rhodobacterales;f__Rhodobacteraceae;g__Poseidonocella
f__Nocardioidaceae;g__Aeromicrobium	7.12E-05	7.81E-05	0.000111143	7.85E-06	8.59E-05	5.13E-05	8.49E-05	6.58E-05	0.000173617	0.000116594	0.000112738	5.55E-05	k__Bacteria;p__Actinobacteria;c__Actinobacteria;o__Propionibacteriales;f__Nocardioidaceae;g__Aeromicrobium
f__Spirochaetaceae;g__Marispirochaeta	0.000173111	4.40E-05	2.91E-05	0.000151935	0.000143184	8.81E-05	4.52E-05	8.93E-05	0.000122821	0.000142284	0.000101285	5.96E-05	k__Bacteria;p__Spirochaetes;c__Spirochaetia;o__Spirochaetales;f__Spirochaetaceae;g__Marispirochaeta
f__Rhodobacteraceae;g__Marinibacterium	2.25E-05	7.71E-05	5.86E-05	2.11E-05	2.80E-05	8.24E-05	0.000119807	0.000115313	0.000173059	8.37E-05	4.89E-05	4.47E-05	k__Bacteria;p__Proteobacteria;c__Alphaproteobacteria;o__Rhodobacterales;f__Rhodobacteraceae;g__Marinibacterium
f__Enterococcaceae;g__Enterococcus	2.22E-05	6.04E-06	1.91E-05	0.000172496	1.26E-05	2.55E-05	5.50E-05	2.11E-05	2.79E-05	4.02E-05	2.74E-05	3.12E-05	k__Bacteria;p__Firmicutes;c__Bacilli;o__Lactobacillales;f__Enterococcaceae;g__Enterococcus
f__Acidobacteriaceae;g__Candidatus Koribacter	8.38E-05	0.000163069	9.82E-05	9.12E-06	0.000134367	9.21E-05	5.08E-05	6.78E-05	8.88E-05	5.80E-05	0.000172274	7.01E-05	k__Bacteria;p__Acidobacteria;c__Acidobacteriia;o__Acidobacteriales;f__Acidobacteriaceae;g__Candidatus Koribacter
f__Oceanospirillaceae;g__Neptuniibacter	0.000171443	0.00015362	0.000145603	0.000100717	0.000170022	0.000162505	0.000122045	0.000139502	0.000124768	7.25E-05	0.000167173	9.89E-05	k__Bacteria;p__Proteobacteria;c__Gammaproteobacteria;o__Oceanospirillales;f__Oceanospirillaceae;g__Neptuniibacter
f__Clostridiaceae;g__Natronincola	4.34E-06	1.68E-06	0	4.93E-05	4.11E-06	8.29E-07	0.000170993	5.17E-06	8.73E-06	1.15E-05	1.82E-06	3.12E-05	k__Bacteria;p__Firmicutes;c__Clostridia;o__Clostridiales;f__Clostridiaceae;g__Natronincola
f__Marinilabiliaceae;g__Thermophagus	2.35E-05	3.07E-06	9.68E-07	0.00017073	1.44E-05	1.59E-05	7.44E-06	1.48E-05	2.31E-05	3.03E-05	2.96E-06	3.60E-06	k__Bacteria;p__Bacteroidetes;c__Bacteroidia;o__Marinilabiliales;f__Marinilabiliaceae;g__Thermophagus
f__Sinobacteraceae;g__Solimonas	4.44E-05	0.000170562	0.000106353	3.07E-05	8.47E-05	4.98E-05	3.56E-05	7.48E-05	0.000119042	7.43E-05	9.00E-05	3.52E-05	k__Bacteria;p__Proteobacteria;c__Gammaproteobacteria;o__Nevskiales;f__Sinobacteraceae;g__Solimonas
f__Vibrionaceae;g__Enterovibrio	5.86E-05	0.000170448	7.31E-05	7.83E-06	7.82E-05	7.75E-05	0.000127655	5.98E-05	7.90E-05	2.22E-05	7.71E-05	9.26E-05	k__Bacteria;p__Proteobacteria;c__Gammaproteobacteria;o__Vibrionales;f__Vibrionaceae;g__Enterovibrio
f__Merismopediaceae;g__Synechocystis	2.63E-05	2.97E-05	3.90E-05	9.24E-06	2.58E-05	6.22E-05	0.000154242	9.25E-05	6.04E-05	0.00016966	2.37E-05	7.32E-06	k__Bacteria;p__Cyanobacteria;c__Unclassified;o__Synechococcales;f__Merismopediaceae;g__Synechocystis
f__Oceanospirillaceae;g__Amphritea	8.01E-05	0.000143112	0.000123134	6.27E-05	0.000133904	0.000106575	0.00016771	9.63E-05	8.44E-05	8.10E-05	0.000101579	8.07E-05	k__Bacteria;p__Proteobacteria;c__Gammaproteobacteria;o__Oceanospirillales;f__Oceanospirillaceae;g__Amphritea
f__Desulfohalobiaceae;g__Desulfovermiculus	9.16E-05	2.44E-05	1.15E-05	0.00016763	9.02E-05	7.29E-05	2.10E-05	5.86E-05	7.57E-05	0.000150631	5.44E-05	2.88E-05	k__Bacteria;p__Proteobacteria;c__Deltaproteobacteria;o__Desulfovibrionales;f__Desulfohalobiaceae;g__Desulfovermiculus
f__Tissierellaceae;g__Anaerosalibacter	2.10E-06	2.39E-06	0	0.000167474	1.08E-06	1.24E-06	0.000105295	1.12E-06	0	1.84E-06	7.71E-07	2.65E-05	k__Bacteria;p__Firmicutes;c__Tissierellia;o__Tissierellales;f__Tissierellaceae;g__Anaerosalibacter
f__Peptococcaceae;g__Desulfotomaculum	0.000157878	0.000120305	7.56E-05	0.000166867	0.000123166	8.51E-05	0.000124392	5.94E-05	0.000147595	0.000132586	7.27E-05	7.50E-05	k__Bacteria;p__Firmicutes;c__Clostridia;o__Clostridiales;f__Peptococcaceae;g__Desulfotomaculum
f__Unclassified;g__Elioraea	2.79E-05	0.000166232	1.46E-05	2.86E-06	2.86E-05	3.66E-05	1.50E-05	3.61E-05	0.00014736	1.99E-05	4.17E-05	8.15E-06	k__Bacteria;p__Proteobacteria;c__Alphaproteobacteria;o__Rhodospirillales;f__Unclassified;g__Elioraea
f__Hymenobacteraceae;g__Rufibacter	2.88E-05	6.53E-05	0.000166067	9.62E-05	7.04E-05	9.84E-05	9.17E-05	0.000102637	4.37E-05	0.00014107	7.41E-05	3.13E-05	k__Bacteria;p__Bacteroidetes;c__Cytophagia;o__Cytophagales;f__Hymenobacteraceae;g__Rufibacter
f__Oceanospirillaceae;g__Oleibacter	2.43E-05	4.31E-05	7.07E-05	8.98E-05	3.27E-05	4.15E-05	0.00016541	2.53E-05	8.77E-05	5.85E-05	4.70E-05	0.00011495	k__Bacteria;p__Proteobacteria;c__Gammaproteobacteria;o__Oceanospirillales;f__Oceanospirillaceae;g__Oleibacter
f__Spirulinaceae;g__Spirulina	1.25E-05	2.30E-05	5.93E-05	5.25E-05	1.26E-05	4.52E-05	0.00012285	7.50E-05	3.13E-05	0.000165356	2.30E-05	1.40E-05	k__Bacteria;p__Cyanobacteria;c__Unclassified;o__Spirulinales;f__Spirulinaceae;g__Spirulina
f__Candidatus Brocadiaceae;g__Candidatus Brocadia	0.00011054	0.000164632	0.000123197	4.18E-05	9.67E-05	0.000126166	6.78E-05	6.45E-05	9.33E-05	0.000120784	0.000102572	3.33E-05	k__Bacteria;p__Planctomycetes;c__Planctomycetia;o__Candidatus Brocadiales;f__Candidatus Brocadiaceae;g__Candidatus Brocadia
f__Marinilabiliaceae;g__Saccharicrinis	3.75E-05	1.69E-05	1.79E-05	0.000164196	2.89E-05	5.44E-05	2.57E-05	4.98E-05	1.48E-05	8.52E-05	2.57E-05	1.83E-05	k__Bacteria;p__Bacteroidetes;c__Bacteroidia;o__Marinilabiliales;f__Marinilabiliaceae;g__Saccharicrinis
f__Unclassified;g__Candidatus Nitrosotalea	8.15E-07	0.000164032	6.45E-05	3.79E-06	3.25E-06	0	2.43E-06	8.38E-06	1.67E-05	1.36E-05	4.30E-05	4.53E-07	k__Archaea;p__Thaumarchaeota;c__Unclassified;o__Unclassified;f__Unclassified;g__Candidatus Nitrosotalea
f__Unclassified;g__Bauldia	8.14E-05	0.000163529	6.55E-05	7.85E-06	0.000100828	8.67E-05	5.25E-05	7.95E-05	0.000117099	6.67E-05	0.000124702	4.71E-05	k__Bacteria;p__Proteobacteria;c__Alphaproteobacteria;o__Rhizobiales;f__Unclassified;g__Bauldia
f__Thiotrichaceae;g__Thioploca	8.31E-05	0.000163345	5.64E-05	1.52E-05	0.000104477	6.55E-05	4.89E-05	5.55E-05	5.49E-05	6.80E-05	7.92E-05	1.98E-05	k__Bacteria;p__Proteobacteria;c__Gammaproteobacteria;o__Thiotrichales;f__Thiotrichaceae;g__Thioploca
f__Actinomycetaceae;g__Varibaculum	4.34E-07	0	0	0.000163286	0	0	1.30E-05	6.94E-07	4.48E-06	6.74E-06	0	3.34E-06	k__Bacteria;p__Actinobacteria;c__Actinobacteria;o__Actinomycetales;f__Actinomycetaceae;g__Varibaculum
f__Gloeobacteraceae;g__Gloeobacter	4.64E-05	0.000163219	0.000111596	1.48E-05	8.48E-05	6.74E-05	5.15E-05	5.32E-05	0.00014418	0.000122648	6.54E-05	4.74E-05	k__Bacteria;p__Cyanobacteria;c__Gloeobacteria;o__Gloeobacterales;f__Gloeobacteraceae;g__Gloeobacter
f__Eubacteriaceae;g__Eubacterium	1.13E-05	1.24E-06	1.06E-05	0.000162308	1.58E-05	1.17E-05	0.000117637	8.45E-06	1.03E-05	4.27E-06	7.78E-06	4.94E-05	k__Bacteria;p__Firmicutes;c__Clostridia;o__Clostridiales;f__Eubacteriaceae;g__Eubacterium
f__Alicyclobacillaceae;g__Kyrpidia	1.31E-06	3.31E-05	1.04E-05	7.11E-06	1.67E-06	3.95E-06	0	6.16E-07	5.54E-06	0	8.43E-06	0.000162217	k__Bacteria;p__Firmicutes;c__Bacilli;o__Bacillales;f__Alicyclobacillaceae;g__Kyrpidia
f__Gordoniaceae;g__Gordonia	9.81E-05	9.27E-05	1.00E-04	1.19E-05	8.49E-05	6.46E-05	8.69E-05	7.13E-05	0.000161656	6.05E-05	0.000122837	8.07E-05	k__Bacteria;p__Actinobacteria;c__Actinobacteria;o__Corynebacteriales;f__Gordoniaceae;g__Gordonia
f__Lactobacillaceae;g__Lactobacillus	1.96E-05	1.76E-05	3.88E-06	0.000159433	2.28E-05	6.46E-06	2.04E-05	2.71E-05	6.62E-06	4.96E-06	7.14E-06	1.25E-05	k__Bacteria;p__Firmicutes;c__Bacilli;o__Lactobacillales;f__Lactobacillaceae;g__Lactobacillus
f__Glomerellaceae;g__Colletotrichum	2.12E-05	0	0	0	2.05E-06	1.23E-05	2.31E-06	1.10E-05	0.000158556	0	5.27E-06	1.68E-05	k__Eukaryota;p__Ascomycota;c__Sordariomycetes;o__Glomerellales;f__Glomerellaceae;g__Colletotrichum
f__Rhodobacteraceae;g__Ponticoccus	5.66E-05	9.92E-05	0.000128538	4.13E-05	2.48E-05	9.15E-05	0.0001577	0.000142191	5.47E-05	9.30E-05	4.45E-05	0.000100232	k__Bacteria;p__Proteobacteria;c__Alphaproteobacteria;o__Rhodobacterales;f__Rhodobacteraceae;g__Ponticoccus
f__Methylococcaceae;g__Methyloglobulus	6.87E-05	0.000157373	4.83E-05	1.79E-06	7.02E-05	9.41E-05	1.46E-05	4.96E-05	6.16E-05	2.91E-05	0.000113081	1.40E-05	k__Bacteria;p__Proteobacteria;c__Gammaproteobacteria;o__Methylococcales;f__Methylococcaceae;g__Methyloglobulus
f__Cellvibrionaceae;g__Candidatus Endobugula	3.52E-05	4.87E-05	0.000157093	7.63E-06	2.49E-05	5.00E-05	1.80E-05	1.95E-05	4.90E-05	1.14E-05	3.43E-05	5.82E-05	k__Bacteria;p__Proteobacteria;c__Gammaproteobacteria;o__Cellvibrionales;f__Cellvibrionaceae;g__Candidatus Endobugula
f__Syntrophaceae;g__Desulfobacca	0.000105373	5.26E-05	4.42E-05	5.63E-05	0.000110846	6.12E-05	3.01E-05	5.37E-05	9.87E-05	0.000156839	5.73E-05	2.40E-05	k__Bacteria;p__Proteobacteria;c__Deltaproteobacteria;o__Syntrophobacterales;f__Syntrophaceae;g__Desulfobacca
f__Desulfohalobiaceae;g__Desulfohalobium	4.63E-05	2.14E-05	2.27E-05	0.000156439	4.83E-05	5.86E-05	1.58E-05	3.11E-05	5.77E-05	6.79E-05	3.47E-05	5.37E-06	k__Bacteria;p__Proteobacteria;c__Deltaproteobacteria;o__Desulfovibrionales;f__Desulfohalobiaceae;g__Desulfohalobium
f__Eubacteriaceae;g__Acetobacterium	4.96E-06	6.13E-07	0	0.000156302	5.05E-06	6.54E-06	0.000115938	3.24E-06	8.97E-07	1.03E-05	2.41E-06	2.42E-05	k__Bacteria;p__Firmicutes;c__Clostridia;o__Clostridiales;f__Eubacteriaceae;g__Acetobacterium
f__Thermaceae;g__Marinithermus	0.000155635	0.000137073	0.00014907	5.40E-05	0.000124099	8.02E-05	5.31E-05	8.51E-05	0.000105786	0.000141829	0.000134637	5.59E-05	k__Bacteria;p__Deinococcus-Thermus;c__Deinococci;o__Thermales;f__Thermaceae;g__Marinithermus
f__Porticoccaceae;g__Porticoccus	0.000155206	0.000102832	0.000104288	0.000137077	0.000143634	0.000121219	6.26E-05	8.61E-05	9.88E-05	0.00013391	9.57E-05	3.30E-05	k__Bacteria;p__Proteobacteria;c__Gammaproteobacteria;o__Cellvibrionales;f__Porticoccaceae;g__Porticoccus
f__Saprospiraceae;g__Saprospira	6.05E-05	3.59E-05	2.45E-05	4.71E-05	6.62E-05	0.000155064	9.40E-05	0.000147476	9.80E-06	5.86E-05	6.15E-05	4.38E-05	k__Bacteria;p__Bacteroidetes;c__Saprospiria;o__Saprospirales;f__Saprospiraceae;g__Saprospira
f__Oxalobacteraceae;g__Noviherbaspirillum	8.77E-05	0.000154846	0.000105741	2.21E-05	0.000143972	0.00011219	5.03E-05	9.22E-05	7.38E-05	6.97E-05	0.000136771	6.94E-05	k__Bacteria;p__Proteobacteria;c__Betaproteobacteria;o__Burkholderiales;f__Oxalobacteraceae;g__Noviherbaspirillum
f__Unclassified;g__Kouleothrix	5.66E-05	9.49E-05	0.000154798	1.77E-05	8.51E-05	3.44E-05	2.98E-05	6.88E-05	3.76E-05	3.60E-05	5.26E-05	4.93E-05	k__Bacteria;p__Chloroflexi;c__Unclassified;o__Unclassified;f__Unclassified;g__Kouleothrix
f__Gottschalkiaceae;g__Gottschalkia	4.85E-06	0	0	6.39E-05	2.55E-06	2.19E-06	0.00015463	8.27E-07	0	0	0	3.05E-05	k__Bacteria;p__Firmicutes;c__Tissierellia;o__Tissierellales;f__Gottschalkiaceae;g__Gottschalkia
f__Rhizobiaceae;g__Sinorhizobium	4.30E-05	9.95E-05	7.88E-05	1.48E-05	7.88E-05	0.000102861	5.15E-05	6.66E-05	0.000154583	4.78E-05	7.87E-05	3.97E-05	k__Bacteria;p__Proteobacteria;c__Alphaproteobacteria;o__Rhizobiales;f__Rhizobiaceae;g__Sinorhizobium
f__Ectothiorhodospiraceae;g__Halorhodospira	6.58E-05	0.000153922	8.16E-05	4.00E-05	5.05E-05	4.84E-05	3.52E-05	5.00E-05	0.000104393	4.65E-05	4.92E-05	2.41E-05	k__Bacteria;p__Proteobacteria;c__Gammaproteobacteria;o__Chromatiales;f__Ectothiorhodospiraceae;g__Halorhodospira
f__Merismopediaceae;g__Aphanocapsa	7.42E-05	2.02E-05	7.54E-05	0.00012394	5.49E-05	0.000153755	0.000137081	0.000120358	2.20E-05	8.89E-05	5.82E-05	4.83E-05	k__Bacteria;p__Cyanobacteria;c__Unclassified;o__Synechococcales;f__Merismopediaceae;g__Aphanocapsa
f__Hyphomicrobiaceae;g__Devosia	5.18E-05	0.000153546	0.000119519	1.83E-05	5.41E-05	4.16E-05	5.48E-05	4.65E-05	7.94E-05	5.39E-05	6.10E-05	4.29E-05	k__Bacteria;p__Proteobacteria;c__Alphaproteobacteria;o__Rhizobiales;f__Hyphomicrobiaceae;g__Devosia
f__Archangiaceae;g__Stigmatella	8.83E-05	0.000153365	0.000134738	5.39E-06	6.71E-05	5.90E-05	3.80E-05	5.48E-05	8.74E-05	7.74E-05	7.67E-05	5.35E-05	k__Bacteria;p__Proteobacteria;c__Deltaproteobacteria;o__Myxococcales;f__Archangiaceae;g__Stigmatella
f__Erysipelotrichaceae;g__Turicibacter	1.15E-06	0	0	0.00015103	1.24E-06	2.32E-06	4.86E-05	3.20E-07	1.38E-05	2.24E-06	0	1.28E-05	k__Bacteria;p__Firmicutes;c__Erysipelotrichia;o__Erysipelotrichales;f__Erysipelotrichaceae;g__Turicibacter
f__Microcoleaceae;g__Kamptonema	4.32E-06	8.88E-06	2.08E-05	4.34E-05	1.60E-05	2.47E-05	8.60E-05	4.15E-05	1.64E-05	0.000151028	1.07E-05	2.03E-05	k__Bacteria;p__Cyanobacteria;c__Unclassified;o__Oscillatoriales;f__Microcoleaceae;g__Kamptonema
f__Aurantimonadaceae;g__Aurantimonas	3.88E-05	0.000150637	3.44E-05	7.58E-06	4.80E-05	6.48E-05	3.93E-05	5.00E-05	6.94E-05	2.92E-05	8.13E-05	4.25E-05	k__Bacteria;p__Proteobacteria;c__Alphaproteobacteria;o__Rhizobiales;f__Aurantimonadaceae;g__Aurantimonas
f__Acetobacteraceae;g__Roseomonas	3.10E-05	1.00E-04	6.76E-05	1.26E-05	5.58E-05	5.40E-05	1.98E-05	4.25E-05	0.000150132	2.39E-05	0.000109142	1.87E-05	k__Bacteria;p__Proteobacteria;c__Alphaproteobacteria;o__Rhodospirillales;f__Acetobacteraceae;g__Roseomonas
f__Cunninghamellaceae;g__Absidia	7.22E-05	8.16E-07	1.22E-05	0	8.59E-06	5.39E-05	4.33E-06	0.000149436	7.96E-06	3.11E-06	1.33E-05	6.22E-05	k__Eukaryota;p__Mucoromycota;c__Unclassified;o__Mucorales;f__Cunninghamellaceae;g__Absidia
f__Rhodobacteraceae;g__Wenxinia	3.02E-05	3.89E-05	0.000120547	2.90E-05	2.36E-05	0.000144977	0.000106731	0.000149172	5.27E-05	0.000107195	4.30E-05	9.87E-05	k__Bacteria;p__Proteobacteria;c__Alphaproteobacteria;o__Rhodobacterales;f__Rhodobacteraceae;g__Wenxinia
f__Archangiaceae;g__Hyalangium	6.86E-05	0.000132135	0.000149102	1.64E-05	6.42E-05	3.05E-05	2.90E-05	5.54E-05	8.17E-05	5.27E-05	4.60E-05	4.05E-05	k__Bacteria;p__Proteobacteria;c__Deltaproteobacteria;o__Myxococcales;f__Archangiaceae;g__Hyalangium
f__Nostocaceae;g__Trichormus	5.96E-06	1.51E-05	4.88E-05	4.43E-06	8.76E-06	2.35E-05	9.33E-05	6.31E-05	1.55E-05	0.000148915	8.27E-06	1.60E-06	k__Bacteria;p__Cyanobacteria;c__Unclassified;o__Nostocales;f__Nostocaceae;g__Trichormus
f__Rhodobacteraceae;g__Roseibium	3.71E-05	0.000148837	6.77E-05	7.74E-06	3.10E-05	9.48E-05	4.97E-05	6.18E-05	0.000109514	3.44E-05	0.00013186	3.69E-05	k__Bacteria;p__Proteobacteria;c__Alphaproteobacteria;o__Rhodobacterales;f__Rhodobacteraceae;g__Roseibium
f__Hyphomicrobiaceae;g__Rhodomicrobium	3.19E-05	0.000148638	3.71E-05	5.53E-06	6.82E-05	4.38E-05	3.73E-05	5.52E-05	0.000125443	3.99E-05	9.03E-05	2.17E-05	k__Bacteria;p__Proteobacteria;c__Alphaproteobacteria;o__Rhizobiales;f__Hyphomicrobiaceae;g__Rhodomicrobium
f__Rhodobacteraceae;g__Aliiroseovarius	9.26E-05	8.32E-05	0.000104466	1.50E-05	6.34E-05	0.000118699	0.000112421	0.000148365	7.04E-05	0.000102406	0.000105517	0.000100424	k__Bacteria;p__Proteobacteria;c__Alphaproteobacteria;o__Rhodobacterales;f__Rhodobacteraceae;g__Aliiroseovarius
f__Nitrosopumilaceae;g__Candidatus Nitrosomarinus	0	0.000148342	4.52E-05	0	1.06E-06	5.58E-07	1.78E-07	7.42E-06	7.04E-06	1.31E-07	3.34E-05	0	k__Archaea;p__Thaumarchaeota;c__Unclassified;o__Nitrosopumilales;f__Nitrosopumilaceae;g__Candidatus Nitrosomarinus
f__Sphingobacteriaceae;g__Mucilaginibacter	6.48E-05	5.95E-05	0.000117485	9.75E-05	6.60E-05	0.000148175	0.000124709	0.000112978	5.92E-05	0.000135406	9.02E-05	7.06E-05	k__Bacteria;p__Bacteroidetes;c__Sphingobacteriia;o__Sphingobacteriales;f__Sphingobacteriaceae;g__Mucilaginibacter
f__Sphaerobacteraceae;g__Sphaerobacter	8.19E-05	0.000147956	0.000106603	9.57E-06	0.000114179	5.55E-05	4.66E-05	6.96E-05	5.95E-05	3.25E-05	0.000102741	6.06E-05	k__Bacteria;p__Chloroflexi;c__Thermomicrobia;o__Sphaerobacterales;f__Sphaerobacteraceae;g__Sphaerobacter
f__Nitrosomonadaceae;g__Nitrosospira	0.000145539	0.000120147	0.000128782	2.78E-05	0.000147003	0.000135475	8.01E-05	9.86E-05	0.000129164	8.93E-05	0.000118924	4.33E-05	k__Bacteria;p__Proteobacteria;c__Betaproteobacteria;o__Nitrosomonadales;f__Nitrosomonadaceae;g__Nitrosospira
f__Rhodobiaceae;g__Roseospirillum	3.33E-05	0.000146903	3.39E-05	1.95E-05	6.53E-05	5.96E-05	2.61E-05	3.63E-05	9.19E-05	2.51E-05	0.000115972	1.41E-05	k__Bacteria;p__Proteobacteria;c__Alphaproteobacteria;o__Rhizobiales;f__Rhodobiaceae;g__Roseospirillum
f__Labilitrichaceae;g__Labilithrix	0.000144844	0.000115348	6.84E-05	3.91E-06	7.41E-05	6.66E-05	7.03E-05	5.83E-05	0.000106741	2.49E-05	9.83E-05	7.19E-05	k__Bacteria;p__Proteobacteria;c__Deltaproteobacteria;o__Myxococcales;f__Labilitrichaceae;g__Labilithrix
f__Oceanospirillaceae;g__Oceanobacter	6.91E-05	6.70E-05	6.51E-05	4.31E-05	0.000117792	6.81E-05	9.56E-05	6.77E-05	4.84E-05	1.80E-05	0.000143729	7.29E-05	k__Bacteria;p__Proteobacteria;c__Gammaproteobacteria;o__Oceanospirillales;f__Oceanospirillaceae;g__Oceanobacter
f__Psathyrellaceae;g__Coprinopsis	0.00013923	5.23E-07	0	0	3.01E-07	6.96E-05	2.00E-06	5.78E-06	7.33E-06	0	0	0.00014309	k__Eukaryota;p__Basidiomycota;c__Agaricomycetes;o__Agaricales;f__Psathyrellaceae;g__Coprinopsis
f__Peptococcaceae;g__Desulfosporosinus	6.43E-05	2.85E-05	2.71E-05	7.93E-05	5.94E-05	4.16E-05	0.000142789	3.11E-05	5.58E-05	5.89E-05	2.86E-05	4.60E-05	k__Bacteria;p__Firmicutes;c__Clostridia;o__Clostridiales;f__Peptococcaceae;g__Desulfosporosinus
f__Prevotellaceae;g__Prevotella	5.95E-05	1.55E-05	3.41E-05	0.000142574	1.48E-05	3.51E-05	2.33E-05	4.85E-05	8.06E-06	6.18E-05	1.84E-05	5.43E-05	k__Bacteria;p__Bacteroidetes;c__Bacteroidia;o__Bacteroidales;f__Prevotellaceae;g__Prevotella
f__Rhizobiaceae;g__Ensifer	3.63E-05	0.000114261	4.98E-05	7.21E-06	8.09E-05	5.73E-05	4.57E-05	5.98E-05	0.000142177	6.24E-05	7.94E-05	7.46E-05	k__Bacteria;p__Proteobacteria;c__Alphaproteobacteria;o__Rhizobiales;f__Rhizobiaceae;g__Ensifer
f__Piscirickettsiaceae;g__Hydrogenovibrio	0.00010983	2.90E-05	2.92E-05	0.000141965	0.000100709	8.04E-05	3.43E-05	7.45E-05	2.99E-05	4.35E-05	7.17E-05	2.64E-05	k__Bacteria;p__Proteobacteria;c__Gammaproteobacteria;o__Thiotrichales;f__Piscirickettsiaceae;g__Hydrogenovibrio
f__Rhizobiaceae;g__Kaistia	5.21E-05	0.000141761	6.92E-05	4.40E-06	3.03E-05	5.95E-05	2.33E-05	3.36E-05	4.61E-05	7.57E-06	4.33E-05	2.58E-05	k__Bacteria;p__Proteobacteria;c__Alphaproteobacteria;o__Rhizobiales;f__Rhizobiaceae;g__Kaistia
f__Cellvibrionaceae;g__Agaribacterium	4.28E-05	3.02E-05	5.13E-05	5.71E-05	7.11E-05	6.41E-05	7.68E-05	6.10E-05	9.05E-05	0.000141371	9.06E-05	2.43E-05	k__Bacteria;p__Proteobacteria;c__Gammaproteobacteria;o__Cellvibrionales;f__Cellvibrionaceae;g__Agaribacterium
f__Planctomycetaceae;g__Schlesneria	2.48E-05	0.000140922	3.52E-05	3.87E-07	1.71E-05	9.14E-06	1.70E-05	1.78E-05	2.18E-05	1.79E-05	1.09E-05	9.40E-06	k__Bacteria;p__Planctomycetes;c__Planctomycetia;o__Planctomycetales;f__Planctomycetaceae;g__Schlesneria
f__Clostridiaceae;g__Proteiniclasticum	2.49E-06	0	0	0.000140256	2.84E-06	2.98E-06	0.000115017	1.74E-06	2.04E-06	5.21E-07	1.45E-06	2.46E-05	k__Bacteria;p__Firmicutes;c__Clostridia;o__Clostridiales;f__Clostridiaceae;g__Proteiniclasticum
f__Chthoniobacteraceae;g__Chthoniobacter	5.47E-05	0.000140185	9.75E-05	2.86E-05	5.60E-05	9.42E-05	2.63E-05	5.72E-05	4.80E-05	3.77E-05	4.39E-05	2.89E-05	k__Bacteria;p__Verrucomicrobia;c__Spartobacteria;o__Chthoniobacterales;f__Chthoniobacteraceae;g__Chthoniobacter
f__Rhodobacteraceae;g__Pseudopelagicola	4.04E-05	4.89E-05	4.55E-05	1.26E-05	7.06E-05	7.50E-05	5.09E-05	6.51E-05	0.000130279	8.11E-05	0.00014014	3.13E-05	k__Bacteria;p__Proteobacteria;c__Alphaproteobacteria;o__Rhodobacterales;f__Rhodobacteraceae;g__Pseudopelagicola
f__Comamonadaceae;g__Acidovorax	7.51E-05	8.49E-05	8.30E-05	7.88E-05	0.00011837	4.79E-05	6.63E-05	6.16E-05	2.41E-05	5.75E-05	8.45E-05	0.000139657	k__Bacteria;p__Proteobacteria;c__Betaproteobacteria;o__Burkholderiales;f__Comamonadaceae;g__Acidovorax
f__Cellvibrionaceae;g__Marinagarivorans	4.01E-05	1.33E-05	0.000139521	8.94E-06	3.85E-05	3.85E-05	3.35E-05	2.64E-05	5.36E-06	3.46E-06	3.94E-05	3.25E-05	k__Bacteria;p__Proteobacteria;c__Gammaproteobacteria;o__Cellvibrionales;f__Cellvibrionaceae;g__Marinagarivorans
f__Tubulinosematidae;g__Anncaliia	0.000138955	0	5.07E-06	0	3.53E-06	0	0	2.19E-06	0	0	1.10E-06	0	k__Eukaryota;p__Microsporidia;c__Unclassified;o__Unclassified;f__Tubulinosematidae;g__Anncaliia
f__Spirochaetaceae;g__Treponema	9.01E-05	1.59E-05	1.28E-05	0.000138954	2.67E-05	2.64E-05	3.04E-05	1.58E-05	6.84E-05	4.61E-05	2.82E-05	4.28E-05	k__Bacteria;p__Spirochaetes;c__Spirochaetia;o__Spirochaetales;f__Spirochaetaceae;g__Treponema
f__Rhodobacteraceae;g__Citreicella	3.95E-05	6.13E-05	4.50E-05	3.30E-05	4.09E-05	6.10E-05	0.000138885	9.01E-05	2.53E-05	8.03E-05	5.00E-05	7.06E-05	k__Bacteria;p__Proteobacteria;c__Alphaproteobacteria;o__Rhodobacterales;f__Rhodobacteraceae;g__Citreicella
f__Rubritaleaceae;g__Rubritalea	0.000114374	0.000105955	2.34E-05	3.02E-05	9.81E-05	0.000109327	0.000120834	7.16E-05	0.000138664	0.000123166	5.22E-05	0.000101129	k__Bacteria;p__Verrucomicrobia;c__Verrucomicrobiae;o__Verrucomicrobiales;f__Rubritaleaceae;g__Rubritalea
f__Fervidobacteriaceae;g__Fervidobacterium	4.23E-06	1.46E-06	0	0.000138563	2.47E-06	3.19E-06	3.42E-06	7.27E-06	0	0	9.87E-07	3.18E-07	k__Bacteria;p__Thermotogae;c__Thermotogae;o__Thermotogales;f__Fervidobacteriaceae;g__Fervidobacterium
f__Fervidobacteriaceae;g__Thermosipho	7.54E-06	2.35E-05	4.28E-06	0.000138475	3.82E-06	2.30E-06	8.48E-07	4.47E-06	2.25E-06	3.01E-06	1.35E-06	4.48E-06	k__Bacteria;p__Thermotogae;c__Thermotogae;o__Thermotogales;f__Fervidobacteriaceae;g__Thermosipho
f__Intrasporangiaceae;g__Tetrasphaera	5.37E-05	7.91E-05	7.44E-05	1.02E-05	7.95E-05	5.23E-05	7.91E-05	7.34E-05	0.000138063	7.64E-05	0.000126289	5.50E-05	k__Bacteria;p__Actinobacteria;c__Actinobacteria;o__Micrococcales;f__Intrasporangiaceae;g__Tetrasphaera
f__Planctomycetaceae;g__Rubinisphaera	4.93E-05	0.000137898	8.13E-05	1.02E-05	6.00E-05	4.38E-05	2.62E-05	3.95E-05	6.49E-05	4.53E-05	4.88E-05	2.15E-05	k__Bacteria;p__Planctomycetes;c__Planctomycetia;o__Planctomycetales;f__Planctomycetaceae;g__Rubinisphaera
f__Flavobacteriaceae;g__Siansivirga	9.53E-05	9.72E-06	1.89E-05	3.99E-05	5.00E-05	0.000137525	7.00E-05	0.000114294	4.17E-06	7.75E-05	5.00E-05	8.99E-05	k__Bacteria;p__Bacteroidetes;c__Flavobacteriia;o__Flavobacteriales;f__Flavobacteriaceae;g__Siansivirga
f__Rhodobacteraceae;g__Pelagibaca	6.45E-05	3.37E-05	4.30E-05	2.11E-05	4.21E-05	9.93E-05	9.07E-05	0.000130485	6.45E-05	7.62E-05	5.65E-05	0.00013726	k__Bacteria;p__Proteobacteria;c__Alphaproteobacteria;o__Rhodobacterales;f__Rhodobacteraceae;g__Pelagibaca
f__Rhodobacteraceae;g__Thalassococcus	4.40E-05	1.18E-05	4.82E-05	1.75E-05	2.87E-05	7.71E-05	0.00011015	0.000136757	4.08E-05	5.76E-05	3.94E-05	3.88E-05	k__Bacteria;p__Proteobacteria;c__Alphaproteobacteria;o__Rhodobacterales;f__Rhodobacteraceae;g__Thalassococcus
f__Hyphomonadaceae;g__Oceanicaulis	6.97E-05	7.40E-05	0.000136593	8.37E-05	0.000121416	5.11E-05	7.13E-05	0.000117	0.000116084	6.55E-05	9.23E-05	4.33E-05	k__Bacteria;p__Proteobacteria;c__Alphaproteobacteria;o__Rhodobacterales;f__Hyphomonadaceae;g__Oceanicaulis
f__Intrasporangiaceae;g__Phycicoccus	6.38E-05	9.20E-05	0.000135508	9.60E-06	8.87E-05	7.95E-05	6.95E-05	7.25E-05	0.000107095	5.47E-05	0.000136119	7.84E-05	k__Bacteria;p__Actinobacteria;c__Actinobacteria;o__Micrococcales;f__Intrasporangiaceae;g__Phycicoccus
f__Erysipelotrichaceae;g__Coprobacillus	2.73E-06	3.85E-07	0	0.000135673	1.97E-06	0	4.34E-06	0	0	4.37E-07	0	1.25E-05	k__Bacteria;p__Firmicutes;c__Erysipelotrichia;o__Erysipelotrichales;f__Erysipelotrichaceae;g__Coprobacillus
f__Verrucomicrobiaceae;g__Verrucomicrobium	2.52E-05	0.000135634	0.000102336	2.18E-05	4.74E-05	0.000111628	4.21E-05	6.85E-05	8.45E-05	7.90E-05	5.89E-05	2.51E-05	k__Bacteria;p__Verrucomicrobia;c__Verrucomicrobiae;o__Verrucomicrobiales;f__Verrucomicrobiaceae;g__Verrucomicrobium
f__Bdellovibrionaceae;g__Bdellovibrio	6.95E-05	0.000104658	5.45E-05	1.33E-05	5.17E-05	3.66E-05	3.26E-05	4.20E-05	4.38E-05	0.000135543	4.32E-05	6.11E-05	k__Bacteria;p__Proteobacteria;c__Oligoflexia;o__Bdellovibrionales;f__Bdellovibrionaceae;g__Bdellovibrio
f__Oceanospirillaceae;g__Oleispira	7.17E-05	3.02E-05	3.94E-05	6.60E-05	0.000110147	5.64E-05	3.77E-05	5.07E-05	2.74E-05	2.08E-05	0.000135399	3.37E-05	k__Bacteria;p__Proteobacteria;c__Gammaproteobacteria;o__Oceanospirillales;f__Oceanospirillaceae;g__Oleispira
f__Rhodobacteraceae;g__Antarctobacter	3.79E-05	2.81E-05	6.29E-05	3.42E-05	3.56E-05	9.39E-05	0.000130377	0.000135335	5.19E-05	6.58E-05	7.97E-05	0.000121465	k__Bacteria;p__Proteobacteria;c__Alphaproteobacteria;o__Rhodobacterales;f__Rhodobacteraceae;g__Antarctobacter
f__Methylococcaceae;g__Methyloprofundus	0.0001199	4.34E-05	5.39E-05	2.06E-05	0.000135308	0.000131825	3.85E-05	8.88E-05	7.81E-05	4.75E-05	0.000106158	5.08E-05	k__Bacteria;p__Proteobacteria;c__Gammaproteobacteria;o__Methylococcales;f__Methylococcaceae;g__Methyloprofundus
f__Oceanospirillaceae;g__Nitrincola	5.78E-05	9.35E-06	1.93E-05	0.000125845	3.81E-05	4.21E-05	0.000134781	2.91E-05	5.17E-05	4.68E-05	6.78E-05	8.54E-05	k__Bacteria;p__Proteobacteria;c__Gammaproteobacteria;o__Oceanospirillales;f__Oceanospirillaceae;g__Nitrincola
f__Unclassified;g__Nitratifractor	9.28E-06	7.04E-06	3.92E-06	0.000134624	1.95E-05	2.01E-05	7.10E-06	6.25E-06	0	2.17E-06	1.23E-05	1.16E-05	k__Bacteria;p__Proteobacteria;c__Epsilonproteobacteria;o__Campylobacterales;f__Unclassified;g__Nitratifractor
f__Unclassified;g__Candidatus Nitrosopelagicus	0	0.000134087	2.13E-05	0	7.03E-07	0	4.07E-07	6.77E-06	8.44E-06	0	0	9.01E-08	k__Archaea;p__Thaumarchaeota;c__Unclassified;o__Unclassified;f__Unclassified;g__Candidatus Nitrosopelagicus
f__Methylococcaceae;g__Methylomagnum	0.000112661	9.48E-05	6.63E-05	7.04E-06	0.000108533	9.03E-05	3.53E-05	9.50E-05	0.000133925	4.72E-05	7.47E-05	2.52E-05	k__Bacteria;p__Proteobacteria;c__Gammaproteobacteria;o__Methylococcales;f__Methylococcaceae;g__Methylomagnum
f__Burkholderiaceae;g__Caballeronia	6.89E-05	0.000111755	7.62E-05	6.34E-05	8.51E-05	5.94E-05	2.74E-05	5.64E-05	7.01E-05	5.06E-05	0.000133447	3.76E-05	k__Bacteria;p__Proteobacteria;c__Betaproteobacteria;o__Burkholderiales;f__Burkholderiaceae;g__Caballeronia
f__Nosematidae;g__Nosema	0.000133407	1.41E-07	3.54E-05	0	2.80E-05	0.000105229	5.16E-06	3.28E-05	9.49E-05	9.84E-06	2.42E-06	3.24E-05	k__Eukaryota;p__Microsporidia;c__Unclassified;o__Unclassified;f__Nosematidae;g__Nosema
f__Erythrobacteraceae;g__Croceicoccus	3.33E-05	7.00E-05	0.000133341	7.96E-06	6.36E-05	2.71E-05	2.88E-05	8.09E-05	7.55E-05	2.03E-05	6.60E-05	2.14E-05	k__Bacteria;p__Proteobacteria;c__Alphaproteobacteria;o__Sphingomonadales;f__Erythrobacteraceae;g__Croceicoccus
f__Rhodobacteraceae;g__Planktotalea	4.10E-05	5.04E-05	5.71E-05	6.01E-06	4.78E-05	9.84E-05	0.000121822	8.81E-05	0.000132976	4.18E-05	7.40E-05	9.74E-05	k__Bacteria;p__Proteobacteria;c__Alphaproteobacteria;o__Rhodobacterales;f__Rhodobacteraceae;g__Planktotalea
f__Unclassified;g__Batrachochytrium	8.23E-05	2.07E-06	1.83E-05	0	8.81E-06	8.72E-05	1.43E-06	3.05E-05	4.83E-06	1.13E-06	1.15E-05	0.000132898	k__Eukaryota;p__Chytridiomycota;c__Chytridiomycetes;o__Rhizophydiales;f__Unclassified;g__Batrachochytrium
f__Thermoflexaceae;g__Thermoflexus	0.000127577	0.000128962	9.80E-05	5.43E-06	0.000132764	8.84E-05	5.26E-05	0.000117166	4.22E-05	4.61E-05	8.62E-05	0.000118932	k__Bacteria;p__Chloroflexi;c__Thermoflexia;o__Thermoflexales;f__Thermoflexaceae;g__Thermoflexus
f__Moritellaceae;g__Moritella	7.25E-05	7.90E-05	7.98E-05	1.97E-05	0.000131639	6.94E-05	0.000107446	4.91E-05	2.81E-05	2.74E-05	0.000119698	8.60E-05	k__Bacteria;p__Proteobacteria;c__Gammaproteobacteria;o__Alteromonadales;f__Moritellaceae;g__Moritella
f__Chromobacteriaceae;g__Chromobacterium	2.87E-05	4.63E-05	0.000131462	4.72E-05	1.74E-05	1.85E-05	1.86E-05	1.78E-05	3.91E-05	4.20E-05	1.61E-05	3.93E-05	k__Bacteria;p__Proteobacteria;c__Betaproteobacteria;o__Neisseriales;f__Chromobacteriaceae;g__Chromobacterium
f__Demequinaceae;g__Lysinimicrobium	9.79E-05	6.84E-05	6.01E-05	4.35E-06	0.000125677	7.85E-05	9.08E-05	9.50E-05	0.000131384	7.58E-05	0.000105218	9.53E-05	k__Bacteria;p__Actinobacteria;c__Actinobacteria;o__Micrococcales;f__Demequinaceae;g__Lysinimicrobium
f__Rhodanobacteraceae;g__Dyella	7.76E-05	7.90E-05	4.94E-05	1.77E-05	6.00E-05	5.89E-05	5.92E-05	7.18E-05	8.06E-05	0.000131202	5.80E-05	4.70E-05	k__Bacteria;p__Proteobacteria;c__Gammaproteobacteria;o__Xanthomonadales;f__Rhodanobacteraceae;g__Dyella
f__Marinilabiliaceae;g__Alkaliflexus	9.00E-06	1.45E-06	7.11E-06	0.000130787	8.29E-06	8.35E-06	9.37E-06	1.74E-05	6.05E-07	2.56E-05	5.34E-06	8.07E-06	k__Bacteria;p__Bacteroidetes;c__Bacteroidia;o__Marinilabiliales;f__Marinilabiliaceae;g__Alkaliflexus
f__Flavobacteriaceae;g__Joostella	3.93E-05	3.82E-06	6.28E-05	4.07E-05	2.95E-05	7.94E-05	4.48E-05	0.000130377	1.54E-05	5.02E-05	4.07E-05	3.58E-05	k__Bacteria;p__Bacteroidetes;c__Flavobacteriia;o__Flavobacteriales;f__Flavobacteriaceae;g__Joostella
f__Demequinaceae;g__Demequina	6.49E-05	4.20E-05	0.000112607	2.72E-06	0.000119675	8.00E-05	8.40E-05	8.80E-05	0.000126977	7.25E-05	0.00013004	6.76E-05	k__Bacteria;p__Actinobacteria;c__Actinobacteria;o__Micrococcales;f__Demequinaceae;g__Demequina
f__Spirochaetaceae;g__Sediminispirochaeta	5.73E-05	1.94E-05	1.10E-05	0.000130026	5.69E-05	3.36E-05	8.82E-06	3.54E-05	4.68E-05	6.24E-05	4.27E-05	1.48E-05	k__Bacteria;p__Spirochaetes;c__Spirochaetia;o__Spirochaetales;f__Spirochaetaceae;g__Sediminispirochaeta
f__Nitrososphaeraceae;g__Nitrososphaera	3.61E-05	0.000129643	5.40E-05	1.74E-07	3.79E-05	2.94E-05	9.49E-06	2.72E-05	6.98E-05	8.37E-06	2.50E-05	1.71E-05	k__Archaea;p__Thaumarchaeota;c__Nitrososphaeria;o__Nitrososphaerales;f__Nitrososphaeraceae;g__Nitrososphaera
f__Anaplasmataceae;g__Anaplasma	0.000129641	1.26E-05	6.12E-05	0	9.11E-05	3.35E-05	3.78E-05	8.01E-05	1.07E-05	3.51E-05	1.43E-05	0	k__Bacteria;p__Proteobacteria;c__Alphaproteobacteria;o__Rickettsiales;f__Anaplasmataceae;g__Anaplasma
f__Sterolibacteriaceae;g__Methyloversatilis	8.99E-05	8.67E-05	7.40E-05	1.33E-05	9.17E-05	7.80E-05	8.67E-05	0.000129167	0.000126608	8.46E-05	7.13E-05	2.32E-05	k__Bacteria;p__Proteobacteria;c__Betaproteobacteria;o__Nitrosomonadales;f__Sterolibacteriaceae;g__Methyloversatilis
f__Enterobacteriaceae;g__Enterobacter	1.59E-05	2.02E-06	5.15E-05	2.73E-05	3.17E-06	1.88E-06	5.87E-06	4.37E-06	0	1.13E-05	1.74E-06	0.000128423	k__Bacteria;p__Proteobacteria;c__Gammaproteobacteria;o__Enterobacterales;f__Enterobacteriaceae;g__Enterobacter
f__Unclassified;g__Anaerovirgula	0	0	8.58E-06	2.73E-05	0	1.48E-06	0.000128232	0	0	3.96E-06	0	2.24E-05	k__Bacteria;p__Firmicutes;c__Clostridia;o__Clostridiales;f__Unclassified;g__Anaerovirgula
f__Crocinitomicaceae;g__Lishizhenia	2.30E-05	3.53E-06	2.80E-05	0.000127585	2.80E-05	5.80E-05	0.000125673	6.17E-05	1.65E-05	4.23E-05	2.19E-05	1.78E-05	k__Bacteria;p__Bacteroidetes;c__Flavobacteriia;o__Flavobacteriales;f__Crocinitomicaceae;g__Lishizhenia
f__Burkholderiaceae;g__Chitinimonas	3.17E-05	0.000127502	5.57E-05	1.62E-05	4.41E-05	3.85E-05	3.64E-05	4.64E-05	9.54E-05	2.19E-05	3.59E-05	1.41E-05	k__Bacteria;p__Proteobacteria;c__Betaproteobacteria;o__Burkholderiales;f__Burkholderiaceae;g__Chitinimonas
f__Methylococcaceae;g__Methylosarcina	9.30E-05	0.000122956	5.71E-05	2.33E-05	0.000126782	7.79E-05	3.28E-05	7.49E-05	8.20E-05	6.09E-05	7.31E-05	2.46E-05	k__Bacteria;p__Proteobacteria;c__Gammaproteobacteria;o__Methylococcales;f__Methylococcaceae;g__Methylosarcina
f__Unclassified;g__Thioflexothrix	0.000118731	0.000126441	5.03E-05	1.66E-05	0.000100872	9.02E-05	2.83E-05	6.08E-05	7.22E-05	3.99E-05	9.12E-05	2.88E-05	k__Bacteria;p__Proteobacteria;c__Gammaproteobacteria;o__Thiotrichales;f__Unclassified;g__Thioflexothrix
f__Rhodobacteraceae;g__Sediminimonas	6.66E-05	2.21E-05	2.79E-05	1.65E-05	1.63E-05	2.55E-05	4.04E-05	4.91E-05	3.84E-05	0.000126334	3.18E-05	2.65E-05	k__Bacteria;p__Proteobacteria;c__Alphaproteobacteria;o__Rhodobacterales;f__Rhodobacteraceae;g__Sediminimonas
f__Desulfohalobiaceae;g__Desulfonatronospira	3.62E-05	1.82E-06	5.18E-06	0.00012572	4.87E-05	1.71E-05	1.99E-05	1.76E-05	4.96E-05	5.18E-05	3.41E-05	6.11E-06	k__Bacteria;p__Proteobacteria;c__Deltaproteobacteria;o__Desulfovibrionales;f__Desulfohalobiaceae;g__Desulfonatronospira
f__Oscillochloridaceae;g__Candidatus Chloroploca	6.22E-05	9.12E-05	0.000125609	1.14E-05	7.60E-05	8.15E-05	2.76E-05	7.27E-05	9.21E-05	3.54E-05	8.67E-05	5.65E-05	k__Bacteria;p__Chloroflexi;c__Chloroflexia;o__Chloroflexales;f__Oscillochloridaceae;g__Candidatus Chloroploca
f__Physalacriaceae;g__Armillaria	2.63E-05	3.91E-06	3.99E-06	2.32E-06	9.04E-05	0.000119668	2.06E-05	0.000125488	8.53E-05	4.78E-05	8.86E-05	2.43E-05	k__Eukaryota;p__Basidiomycota;c__Agaricomycetes;o__Agaricales;f__Physalacriaceae;g__Armillaria
f__Halobacteroidaceae;g__Orenia	3.46E-05	2.64E-05	1.35E-05	0.000125355	2.20E-05	2.12E-05	0.000121171	4.08E-05	1.38E-05	2.79E-05	2.88E-05	3.45E-05	k__Bacteria;p__Firmicutes;c__Clostridia;o__Halanaerobiales;f__Halobacteroidaceae;g__Orenia
f__Rhodobiaceae;g__Lutibaculum	1.76E-05	0.000125154	3.75E-05	3.77E-06	3.26E-05	3.83E-05	1.46E-05	2.09E-05	0.00010072	1.74E-05	7.37E-05	1.87E-05	k__Bacteria;p__Proteobacteria;c__Alphaproteobacteria;o__Rhizobiales;f__Rhodobiaceae;g__Lutibaculum
f__Gonapodyaceae;g__Gonapodya	7.79E-05	0	0	0	0	5.55E-05	0	3.54E-06	2.66E-07	0	0	0.000125108	k__Eukaryota;p__Chytridiomycota;c__Monoblepharidomycetes;o__Monoblepharidales;f__Gonapodyaceae;g__Gonapodya
f__Paludibacteraceae;g__Paludibacter	3.97E-05	1.24E-05	1.08E-05	0.000123806	3.37E-05	3.92E-05	2.43E-05	4.65E-05	2.50E-05	5.06E-05	2.17E-05	1.94E-05	k__Bacteria;p__Bacteroidetes;c__Bacteroidia;o__Bacteroidales;f__Paludibacteraceae;g__Paludibacter
f__Myoviridae;g__T4virus	6.16E-05	0.000123024	3.50E-05	2.72E-05	8.57E-06	2.63E-05	4.19E-06	1.25E-05	3.04E-05	9.18E-05	1.57E-05	1.37E-05	k__Viruses;p__Unclassified;c__Unclassified;o__Caudovirales;f__Myoviridae;g__T4virus
f__Herpotrichiellaceae;g__Fonsecaea	6.54E-06	0	0	0	9.94E-07	3.08E-05	6.67E-07	1.03E-06	4.75E-05	0	0.000122993	8.68E-06	k__Eukaryota;p__Ascomycota;c__Eurotiomycetes;o__Chaetothyriales;f__Herpotrichiellaceae;g__Fonsecaea
f__Enterocytozoonidae;g__Enterospora	0.000122836	9.58E-05	9.46E-05	0	2.21E-05	7.93E-05	1.10E-05	3.25E-05	5.73E-05	2.67E-05	9.68E-07	8.33E-06	k__Eukaryota;p__Microsporidia;c__Unclassified;o__Unclassified;f__Enterocytozoonidae;g__Enterospora
f__Gloeomargaritaceae;g__Gloeomargarita	1.85E-05	3.09E-05	7.12E-06	2.78E-06	2.56E-05	0.000112609	1.59E-05	2.23E-05	0.00012283	2.76E-05	4.63E-05	2.64E-05	k__Bacteria;p__Cyanobacteria;c__Unclassified;o__Gloeoemargaritales;f__Gloeomargaritaceae;g__Gloeomargarita
f__Spirochaetaceae;g__Spirochaeta	0.000122154	5.49E-05	4.11E-05	0.000117494	6.64E-05	4.72E-05	5.53E-05	4.35E-05	4.59E-05	9.48E-05	3.85E-05	2.97E-05	k__Bacteria;p__Spirochaetes;c__Spirochaetia;o__Spirochaetales;f__Spirochaetaceae;g__Spirochaeta
f__Unclassified;g__Thiomonas	8.19E-05	5.86E-05	3.86E-05	2.52E-05	0.000122044	8.35E-05	5.12E-05	8.24E-05	2.53E-05	5.55E-05	0.000116818	3.93E-05	k__Bacteria;p__Proteobacteria;c__Betaproteobacteria;o__Burkholderiales;f__Unclassified;g__Thiomonas
f__Sphingobacteriaceae;g__Sphingobacterium	5.30E-05	3.10E-05	2.84E-05	6.87E-05	5.23E-05	8.98E-05	5.96E-05	6.49E-05	2.76E-05	0.000121852	5.34E-05	3.06E-05	k__Bacteria;p__Bacteroidetes;c__Sphingobacteriia;o__Sphingobacteriales;f__Sphingobacteriaceae;g__Sphingobacterium
f__Ajellomycetaceae;g__Histoplasma	1.89E-05	3.49E-07	0	0	3.17E-06	3.62E-05	2.36E-07	4.67E-06	2.28E-05	0	0.000121106	6.02E-06	k__Eukaryota;p__Ascomycota;c__Eurotiomycetes;o__Onygenales;f__Ajellomycetaceae;g__Histoplasma
f__Herpetosiphonaceae;g__Herpetosiphon	4.77E-05	0.000113379	0.00012102	1.36E-05	5.69E-05	4.01E-05	3.21E-05	6.06E-05	3.54E-05	3.89E-05	3.83E-05	3.50E-05	k__Bacteria;p__Chloroflexi;c__Chloroflexia;o__Herpetosiphonales;f__Herpetosiphonaceae;g__Herpetosiphon
f__Propionibacteriaceae;g__Tessaracoccus	8.03E-05	3.83E-05	7.92E-05	8.02E-06	0.000120714	6.49E-05	5.51E-05	6.45E-05	8.24E-05	4.82E-05	9.64E-05	5.26E-05	k__Bacteria;p__Actinobacteria;c__Actinobacteria;o__Propionibacteriales;f__Propionibacteriaceae;g__Tessaracoccus
f__Leptospiraceae;g__Leptospira	0.000116491	0.000102836	9.01E-05	5.85E-05	9.77E-05	9.07E-05	4.15E-05	8.66E-05	0.000100172	0.000106392	0.00012066	6.29E-05	k__Bacteria;p__Spirochaetes;c__Spirochaetia;o__Unclassified;f__Leptospiraceae;g__Leptospira
f__Sinobacteraceae;g__Hydrocarboniphaga	5.23E-05	0.000101568	0.000120315	2.27E-05	3.48E-05	4.42E-05	5.05E-05	5.18E-05	4.30E-05	6.12E-05	4.12E-05	2.89E-05	k__Bacteria;p__Proteobacteria;c__Gammaproteobacteria;o__Nevskiales;f__Sinobacteraceae;g__Hydrocarboniphaga
f__Anaerolineaceae;g__Ornatilinea	0.000115355	4.66E-05	4.90E-05	4.93E-05	0.000120248	6.19E-05	3.86E-05	6.86E-05	2.88E-05	5.80E-05	3.65E-05	5.67E-05	k__Bacteria;p__Chloroflexi;c__Anaerolineae;o__Anaerolineales;f__Anaerolineaceae;g__Ornatilinea
f__Unclassified;g__Thermopetrobacter	3.26E-05	9.47E-05	4.01E-05	3.52E-06	6.16E-05	5.47E-05	8.24E-05	4.32E-05	7.02E-05	4.67E-05	0.000120223	2.50E-05	k__Bacteria;p__Proteobacteria;c__Alphaproteobacteria;o__Unclassified;f__Unclassified;g__Thermopetrobacter
f__Synechococcaceae;g__Dactylococcopsis	3.81E-05	1.16E-05	1.19E-05	4.23E-07	2.11E-05	3.36E-05	6.61E-05	4.35E-05	1.51E-05	0.00012009	1.08E-05	2.75E-05	k__Bacteria;p__Cyanobacteria;c__Unclassified;o__Synechococcales;f__Synechococcaceae;g__Dactylococcopsis
f__Acetobacteraceae;g__Belnapia	2.17E-05	9.42E-05	3.95E-05	1.28E-05	3.29E-05	5.52E-05	2.06E-05	2.03E-05	0.000120022	1.80E-05	4.76E-05	1.23E-05	k__Bacteria;p__Proteobacteria;c__Alphaproteobacteria;o__Rhodospirillales;f__Acetobacteraceae;g__Belnapia
f__Rhodobacteraceae;g__Pseudovibrio	0.00010275	0.000112205	0.00010329	1.42E-05	9.57E-05	0.000119963	5.98E-05	0.000103208	6.65E-05	7.49E-05	0.000113529	0.000111675	k__Bacteria;p__Proteobacteria;c__Alphaproteobacteria;o__Rhodobacterales;f__Rhodobacteraceae;g__Pseudovibrio
f__Ferrimonadaceae;g__Paraferrimonas	8.58E-05	6.55E-05	7.58E-05	1.66E-05	8.14E-05	7.40E-05	8.25E-05	7.14E-05	9.54E-05	7.32E-05	0.00011995	5.50E-05	k__Bacteria;p__Proteobacteria;c__Gammaproteobacteria;o__Alteromonadales;f__Ferrimonadaceae;g__Paraferrimonas
f__Cytophagaceae;g__Runella	3.92E-05	4.20E-05	9.99E-05	5.60E-05	3.42E-05	9.77E-05	0.000112861	0.000104906	6.14E-05	0.000119686	3.42E-05	2.29E-05	k__Bacteria;p__Bacteroidetes;c__Cytophagia;o__Cytophagales;f__Cytophagaceae;g__Runella
f__Methylococcaceae;g__Methylovulum	0.000106669	8.72E-05	8.64E-05	2.55E-05	0.000119409	9.59E-05	2.27E-05	7.04E-05	5.15E-05	2.50E-05	5.91E-05	3.48E-05	k__Bacteria;p__Proteobacteria;c__Gammaproteobacteria;o__Methylococcales;f__Methylococcaceae;g__Methylovulum
f__Acetobacteraceae;g__Acetobacter	2.96E-05	1.93E-05	4.01E-05	9.95E-06	1.24E-05	8.47E-06	1.52E-05	4.72E-05	0.000118114	1.09E-05	2.43E-05	3.27E-05	k__Bacteria;p__Proteobacteria;c__Alphaproteobacteria;o__Rhodospirillales;f__Acetobacteraceae;g__Acetobacter
f__Microscillaceae;g__Microscilla	4.14E-05	2.88E-05	9.48E-05	3.29E-05	3.84E-05	0.000117799	5.55E-05	8.69E-05	6.32E-05	5.25E-05	6.01E-05	4.48E-05	k__Bacteria;p__Bacteroidetes;c__Cytophagia;o__Cytophagales;f__Microscillaceae;g__Microscilla
f__Conexibacteraceae;g__Conexibacter	8.26E-05	9.93E-05	0.000117173	3.58E-06	0.000111169	8.92E-05	6.21E-05	9.38E-05	7.27E-05	2.59E-05	0.00011297	7.62E-05	k__Bacteria;p__Actinobacteria;c__Thermoleophilia;o__Solirubrobacterales;f__Conexibacteraceae;g__Conexibacter
f__Xanthomonadaceae;g__Stenotrophomonas	8.43E-05	8.33E-05	9.78E-05	8.16E-05	9.03E-05	6.49E-05	6.26E-05	6.61E-05	8.99E-05	0.00011715	8.61E-05	3.42E-05	k__Bacteria;p__Proteobacteria;c__Gammaproteobacteria;o__Xanthomonadales;f__Xanthomonadaceae;g__Stenotrophomonas
f__Anaerolineaceae;g__Levilinea	0.000117099	0.000101702	9.33E-05	2.32E-05	0.000111585	5.92E-05	5.47E-05	8.72E-05	4.79E-05	5.13E-05	5.32E-05	7.31E-05	k__Bacteria;p__Chloroflexi;c__Anaerolineae;o__Anaerolineales;f__Anaerolineaceae;g__Levilinea
f__Rhodospirillaceae;g__Elstera	2.47E-05	0.000117092	3.24E-05	1.96E-06	1.17E-05	1.52E-05	4.97E-06	1.59E-05	3.10E-05	1.42E-05	3.51E-05	1.17E-05	k__Bacteria;p__Proteobacteria;c__Alphaproteobacteria;o__Rhodospirillales;f__Rhodospirillaceae;g__Elstera
f__Rhodobacteraceae;g__Pseudorhodobacter	2.85E-05	6.30E-05	0.000106512	1.94E-05	3.98E-05	6.61E-05	0.000116815	9.24E-05	8.93E-05	8.37E-05	6.03E-05	0.000105083	k__Bacteria;p__Proteobacteria;c__Alphaproteobacteria;o__Rhodobacterales;f__Rhodobacteraceae;g__Pseudorhodobacter
f__Marasmiaceae;g__Moniliophthora	9.60E-06	8.91E-07	3.26E-06	0	3.82E-06	3.57E-05	6.97E-06	3.99E-05	2.31E-05	2.65E-06	0.000116775	1.73E-05	k__Eukaryota;p__Basidiomycota;c__Agaricomycetes;o__Agaricales;f__Marasmiaceae;g__Moniliophthora
f__Flavobacteriaceae;g__Elizabethkingia	8.81E-06	5.87E-06	2.67E-05	0.000116686	1.34E-05	1.10E-05	1.25E-05	1.07E-05	0	2.19E-05	7.20E-06	2.59E-05	k__Bacteria;p__Bacteroidetes;c__Flavobacteriia;o__Flavobacteriales;f__Flavobacteriaceae;g__Elizabethkingia
f__Cohaesibacteraceae;g__Cohaesibacter	4.30E-05	0.000116506	7.71E-05	8.19E-06	6.99E-05	7.62E-05	4.67E-05	5.00E-05	6.06E-05	5.63E-05	0.000111172	4.81E-05	k__Bacteria;p__Proteobacteria;c__Alphaproteobacteria;o__Rhizobiales;f__Cohaesibacteraceae;g__Cohaesibacter
f__Chamaesiphonaceae;g__Chamaesiphon	1.77E-05	2.10E-05	3.09E-05	5.54E-06	3.47E-05	4.61E-05	0.000116082	6.34E-05	3.03E-05	7.95E-05	3.81E-06	2.17E-05	k__Bacteria;p__Cyanobacteria;c__Unclassified;o__Synechococcales;f__Chamaesiphonaceae;g__Chamaesiphon
f__Rhodospirillaceae;g__Ferrovibrio	8.96E-06	0.00011608	3.09E-05	8.63E-06	3.49E-05	4.49E-05	1.12E-05	1.92E-05	8.95E-05	1.20E-05	7.31E-05	6.23E-06	k__Bacteria;p__Proteobacteria;c__Alphaproteobacteria;o__Rhodospirillales;f__Rhodospirillaceae;g__Ferrovibrio
f__Amphiacanthidae;g__Amphiamblys	0.000115515	0	8.83E-06	0	1.59E-05	1.99E-06	0	2.28E-05	2.43E-05	9.73E-06	7.65E-06	4.77E-06	k__Eukaryota;p__Microsporidia;c__Unclassified;o__Unclassified;f__Amphiacanthidae;g__Amphiamblys
f__Rhodobiaceae;g__Parvibaculum	4.26E-05	0.000115262	0.000101633	1.08E-05	5.68E-05	4.25E-05	3.18E-05	3.00E-05	0.000109265	2.94E-05	7.76E-05	2.52E-05	k__Bacteria;p__Proteobacteria;c__Alphaproteobacteria;o__Rhizobiales;f__Rhodobiaceae;g__Parvibaculum
f__Defluviitaleaceae;g__Defluviitalea	6.54E-06	2.15E-06	3.04E-06	0.000115237	4.76E-07	1.42E-06	6.18E-05	9.22E-07	0	1.27E-06	0	1.41E-05	k__Bacteria;p__Firmicutes;c__Clostridia;o__Clostridiales;f__Defluviitaleaceae;g__Defluviitalea
f__Rhodobacteraceae;g__Litorimicrobium	9.89E-05	1.27E-05	3.12E-05	1.23E-05	2.79E-05	3.32E-05	5.66E-05	4.25E-05	2.95E-05	0.000115203	5.18E-05	4.83E-05	k__Bacteria;p__Proteobacteria;c__Alphaproteobacteria;o__Rhodobacterales;f__Rhodobacteraceae;g__Litorimicrobium
f__Ectothiorhodospiraceae;g__Thiorhodospira	0.000107741	9.88E-05	4.59E-05	8.67E-05	9.94E-05	8.56E-05	4.48E-05	7.65E-05	9.54E-05	4.11E-05	0.00011435	1.93E-05	k__Bacteria;p__Proteobacteria;c__Gammaproteobacteria;o__Chromatiales;f__Ectothiorhodospiraceae;g__Thiorhodospira
f__Unclassified;g__Rozella	7.57E-05	6.55E-07	3.40E-05	0	1.05E-05	7.82E-05	8.82E-06	1.83E-05	8.27E-05	6.46E-06	4.19E-06	0.000114345	k__Eukaryota;p__Cryptomycota;c__Unclassified;o__Unclassified;f__Unclassified;g__Rozella
f__Clostridiaceae;g__Youngiibacter	2.36E-06	2.48E-06	0	0.000114199	9.01E-07	1.35E-06	5.79E-05	1.69E-06	0	6.98E-07	7.74E-07	9.81E-06	k__Bacteria;p__Firmicutes;c__Clostridia;o__Clostridiales;f__Clostridiaceae;g__Youngiibacter
f__Polydnaviridae;g__Bracovirus	8.80E-05	1.95E-05	5.01E-05	0	0.000113875	1.88E-06	0	1.44E-05	3.97E-05	9.09E-06	3.52E-05	3.37E-06	k__Viruses;p__Unclassified;c__Unclassified;o__Unclassified;f__Polydnaviridae;g__Bracovirus
f__Rhodobacteraceae;g__Salinihabitans	2.55E-05	6.69E-05	5.33E-05	2.00E-05	2.27E-05	4.31E-05	5.23E-05	4.33E-05	4.35E-05	0.000113827	3.65E-05	3.65E-05	k__Bacteria;p__Proteobacteria;c__Alphaproteobacteria;o__Rhodobacterales;f__Rhodobacteraceae;g__Salinihabitans
f__Rhodobiaceae;g__Tepidicaulis	8.07E-05	0.000113807	7.52E-05	1.04E-05	7.66E-05	8.69E-05	5.32E-05	6.21E-05	8.98E-05	6.11E-05	9.06E-05	4.24E-05	k__Bacteria;p__Proteobacteria;c__Alphaproteobacteria;o__Rhizobiales;f__Rhodobiaceae;g__Tepidicaulis
f__Oceanospirillaceae;g__Thalassolituus	2.84E-05	5.82E-05	6.94E-05	0.000113387	4.39E-05	2.22E-05	6.54E-05	1.71E-05	2.19E-05	2.93E-05	2.77E-05	1.57E-05	k__Bacteria;p__Proteobacteria;c__Gammaproteobacteria;o__Oceanospirillales;f__Oceanospirillaceae;g__Thalassolituus
f__Clostridiales Family XVII. Incertae Sedis;g__Thermaerobacter	2.75E-05	0.000113275	4.13E-05	3.13E-06	4.41E-05	1.79E-05	9.02E-06	2.50E-05	2.26E-05	2.22E-05	3.39E-05	2.80E-05	k__Bacteria;p__Firmicutes;c__Clostridia;o__Clostridiales;f__Clostridiales Family XVII. Incertae Sedis;g__Thermaerobacter
f__Nocardiopsaceae;g__Nocardiopsis	6.02E-05	9.18E-05	0.00011307	1.05E-05	9.14E-05	7.06E-05	8.03E-05	8.52E-05	0.000104403	4.90E-05	9.91E-05	8.73E-05	k__Bacteria;p__Actinobacteria;c__Actinobacteria;o__Streptosporangiales;f__Nocardiopsaceae;g__Nocardiopsis
f__Alcaligenaceae;g__Achromobacter	2.92E-05	0.000113049	8.20E-05	4.59E-05	6.28E-05	3.63E-05	3.41E-05	3.23E-05	9.47E-05	2.59E-05	7.35E-05	4.23E-05	k__Bacteria;p__Proteobacteria;c__Betaproteobacteria;o__Burkholderiales;f__Alcaligenaceae;g__Achromobacter
f__Unclassified;g__Sporanaerobacter	1.82E-06	1.16E-06	0	4.02E-05	5.70E-06	9.48E-07	0.00011282	1.33E-06	0	6.58E-06	1.89E-06	2.59E-05	k__Bacteria;p__Firmicutes;c__Tissierellia;o__Tissierellales;f__Unclassified;g__Sporanaerobacter
f__Unclassified;g__Candidatus Moduliflexus	0.000100735	0.000108322	0.000112751	3.85E-05	9.38E-05	7.75E-05	3.89E-05	6.46E-05	7.35E-05	0.000101324	8.36E-05	3.15E-05	k__Bacteria;p__Unclassified;c__Unclassified;o__Unclassified;f__Unclassified;g__Candidatus Moduliflexus
f__Unclassified;g__Thermoflexibacter	3.96E-05	3.55E-05	7.03E-05	5.39E-05	4.82E-05	8.39E-05	8.83E-05	6.08E-05	7.37E-05	0.000112478	4.23E-05	2.64E-05	k__Bacteria;p__Bacteroidetes;c__Cytophagia;o__Cytophagales;f__Unclassified;g__Thermoflexibacter
f__Mesoaciditogaceae;g__Mesoaciditoga	7.34E-06	0	8.96E-07	0.000111544	6.60E-06	2.69E-06	1.86E-06	3.69E-07	1.21E-05	2.09E-06	7.88E-07	0	k__Bacteria;p__Thermotogae;c__Thermotogae;o__Mesoaciditogales;f__Mesoaciditogaceae;g__Mesoaciditoga
f__Candidatus Actinomarinaceae;g__Candidatus Actinomarina	8.31E-05	0.000111038	7.57E-05	1.76E-06	8.01E-05	6.32E-05	3.45E-05	9.23E-05	3.96E-05	1.36E-05	8.74E-05	7.62E-05	k__Bacteria;p__Actinobacteria;c__Actinobacteria;o__Candidatus Actinomarinales;f__Candidatus Actinomarinaceae;g__Candidatus Actinomarina
f__Lachnospiraceae;g__Cellulosilyticum	0	0	0	0.00011054	0	0	9.81E-05	0	6.33E-06	7.15E-07	0	1.60E-05	k__Bacteria;p__Firmicutes;c__Clostridia;o__Clostridiales;f__Lachnospiraceae;g__Cellulosilyticum
f__Thermodesulfobacteriaceae;g__Thermosulfurimonas	2.13E-05	2.52E-05	0.000110443	4.34E-06	1.57E-05	1.62E-05	4.20E-07	1.53E-05	1.52E-05	3.95E-06	1.22E-05	7.46E-06	k__Bacteria;p__Thermodesulfobacteria;c__Thermodesulfobacteria;o__Thermodesulfobacteriales;f__Thermodesulfobacteriaceae;g__Thermosulfurimonas
f__Chroococcidiopsidaceae;g__Aliterella	1.25E-05	4.05E-05	5.24E-05	1.31E-05	3.52E-05	4.91E-05	0.000102379	0.000110158	2.64E-05	8.31E-05	2.16E-05	1.30E-05	k__Bacteria;p__Cyanobacteria;c__Unclassified;o__Chroococcidiopsidales;f__Chroococcidiopsidaceae;g__Aliterella
f__Rhodospirillaceae;g__Tistrella	1.83E-05	0.00010859	2.60E-05	1.21E-05	3.07E-05	2.79E-05	2.01E-05	2.10E-05	5.75E-05	2.15E-05	6.36E-05	8.40E-06	k__Bacteria;p__Proteobacteria;c__Alphaproteobacteria;o__Rhodospirillales;f__Rhodospirillaceae;g__Tistrella
f__Unclassified;g__Rhizobacter	5.51E-05	0.00010854	6.56E-05	1.32E-05	6.98E-05	5.95E-05	5.34E-05	6.66E-05	7.36E-05	5.54E-05	4.79E-05	4.58E-05	k__Bacteria;p__Proteobacteria;c__Betaproteobacteria;o__Burkholderiales;f__Unclassified;g__Rhizobacter
f__Burkholderiaceae;g__Pandoraea	2.51E-05	0.000108535	3.72E-05	1.06E-05	2.33E-05	3.79E-05	1.58E-05	2.64E-05	4.50E-05	7.16E-06	2.86E-05	2.94E-05	k__Bacteria;p__Proteobacteria;c__Betaproteobacteria;o__Burkholderiales;f__Burkholderiaceae;g__Pandoraea
f__Fusobacteriaceae;g__Fusobacterium	7.53E-06	5.50E-06	1.06E-05	0.000108485	8.75E-06	3.65E-05	3.97E-05	1.06E-05	4.61E-05	1.12E-05	6.40E-06	9.73E-06	k__Bacteria;p__Fusobacteria;c__Fusobacteriia;o__Fusobacteriales;f__Fusobacteriaceae;g__Fusobacterium
f__Flavobacteriaceae;g__Sinomicrobium	3.46E-05	1.46E-05	7.08E-05	2.35E-05	2.89E-05	5.38E-05	4.61E-05	0.000108246	2.77E-05	5.42E-05	2.76E-05	3.76E-05	k__Bacteria;p__Bacteroidetes;c__Flavobacteriia;o__Flavobacteriales;f__Flavobacteriaceae;g__Sinomicrobium
f__Parvularculaceae;g__Parvularcula	2.28E-05	3.97E-05	9.39E-05	1.35E-05	4.81E-05	3.27E-05	4.77E-05	6.00E-05	0.000108009	5.92E-05	4.51E-05	1.98E-05	k__Bacteria;p__Proteobacteria;c__Alphaproteobacteria;o__Parvularculales;f__Parvularculaceae;g__Parvularcula
f__Leptolyngbyaceae;g__Halomicronema	2.46E-05	0.000100808	7.66E-05	2.57E-05	6.99E-05	4.51E-05	0.000107887	8.68E-05	2.64E-05	0.000105244	5.00E-05	1.37E-05	k__Bacteria;p__Cyanobacteria;c__Unclassified;o__Synechococcales;f__Leptolyngbyaceae;g__Halomicronema
f__Rhodospirillaceae;g__Niveispirillum	8.96E-06	0.000107883	3.11E-05	2.05E-06	2.81E-05	2.95E-05	1.98E-05	2.39E-05	4.78E-05	2.21E-05	4.56E-05	6.37E-05	k__Bacteria;p__Proteobacteria;c__Alphaproteobacteria;o__Rhodospirillales;f__Rhodospirillaceae;g__Niveispirillum
f__Kineosporiaceae;g__Angustibacter	2.90E-05	3.51E-05	2.25E-05	4.52E-06	4.36E-05	2.72E-05	5.28E-05	4.84E-05	0.00010784	8.86E-05	2.14E-05	3.02E-05	k__Bacteria;p__Actinobacteria;c__Actinobacteria;o__Kineosporiales;f__Kineosporiaceae;g__Angustibacter
f__Ectothiorhodospiraceae;g__Ectothiorhodosinus	5.06E-05	0.000107033	4.11E-05	5.81E-05	5.26E-05	4.84E-05	2.39E-05	4.96E-05	9.08E-05	4.10E-05	7.11E-05	1.47E-05	k__Bacteria;p__Proteobacteria;c__Gammaproteobacteria;o__Chromatiales;f__Ectothiorhodospiraceae;g__Ectothiorhodosinus
f__Algiphilaceae;g__Algiphilus	3.20E-05	9.66E-05	6.51E-05	0.000107005	4.43E-05	4.48E-05	4.45E-05	4.73E-05	9.38E-05	6.57E-05	3.31E-05	2.31E-05	k__Bacteria;p__Proteobacteria;c__Gammaproteobacteria;o__Nevskiales;f__Algiphilaceae;g__Algiphilus
f__Holophagaceae;g__Geothrix	5.07E-05	0.000106652	3.15E-05	1.60E-05	5.03E-05	2.02E-05	1.45E-05	2.50E-05	4.07E-05	3.87E-05	3.47E-05	2.09E-05	k__Bacteria;p__Acidobacteria;c__Holophagae;o__Holophagales;f__Holophagaceae;g__Geothrix
f__Methanosarcinaceae;g__Methanococcoides	6.10E-05	0.000106425	3.47E-05	1.64E-05	6.80E-05	5.72E-05	1.29E-05	4.00E-05	8.44E-05	5.90E-05	6.04E-05	4.00E-05	k__Archaea;p__Euryarchaeota;c__Methanomicrobia;o__Methanosarcinales;f__Methanosarcinaceae;g__Methanococcoides
f__Burkholderiaceae;g__Lautropia	6.21E-05	0.000106401	3.74E-05	1.70E-05	5.90E-05	7.04E-05	4.07E-05	4.82E-05	7.49E-05	3.81E-05	7.41E-05	1.93E-05	k__Bacteria;p__Proteobacteria;c__Betaproteobacteria;o__Burkholderiales;f__Burkholderiaceae;g__Lautropia
f__Flammeovirgaceae;g__Cesiribacter	2.94E-05	6.25E-05	9.45E-05	2.76E-05	4.10E-05	3.34E-05	7.13E-05	5.39E-05	7.86E-05	0.000106398	4.46E-05	1.20E-05	k__Bacteria;p__Bacteroidetes;c__Cytophagia;o__Cytophagales;f__Flammeovirgaceae;g__Cesiribacter
f__Clostridiaceae;g__Caloramator	0	7.84E-06	0	9.12E-05	3.27E-06	0	0.000106161	5.37E-07	0	1.60E-05	2.81E-06	2.59E-05	k__Bacteria;p__Firmicutes;c__Clostridia;o__Clostridiales;f__Clostridiaceae;g__Caloramator
f__Comamonadaceae;g__Hydrogenophaga	7.66E-05	0.000105974	9.14E-05	2.96E-05	7.05E-05	8.56E-05	6.41E-05	8.51E-05	0.000105208	6.41E-05	6.29E-05	7.93E-05	k__Bacteria;p__Proteobacteria;c__Betaproteobacteria;o__Burkholderiales;f__Comamonadaceae;g__Hydrogenophaga
f__Methylococcaceae;g__Methylococcus	9.38E-05	0.000105709	4.45E-05	1.12E-05	6.31E-05	8.11E-05	2.98E-05	5.49E-05	9.43E-05	3.30E-05	7.26E-05	4.08E-05	k__Bacteria;p__Proteobacteria;c__Gammaproteobacteria;o__Methylococcales;f__Methylococcaceae;g__Methylococcus
f__Aphanothecaceae;g__Rubidibacter	3.50E-05	1.16E-05	3.05E-05	4.32E-06	5.18E-05	5.21E-05	7.05E-05	0.000105532	2.23E-05	4.26E-05	9.89E-06	1.39E-05	k__Bacteria;p__Cyanobacteria;c__Unclassified;o__Chroococcales;f__Aphanothecaceae;g__Rubidibacter
f__Nitrospinaceae;g__Nitrospina	4.49E-05	9.62E-05	8.68E-05	3.02E-05	5.56E-05	4.49E-05	1.35E-05	2.61E-05	0.000105332	4.56E-05	4.20E-05	1.38E-05	k__Bacteria;p__Nitrospinae;c__Nitrospinia;o__Nitrospinales;f__Nitrospinaceae;g__Nitrospina
f__Helicobacteraceae;g__Helicobacter	9.24E-06	0	9.22E-06	0.000104238	2.96E-06	5.64E-06	1.59E-06	8.85E-06	7.11E-07	2.81E-06	1.55E-06	2.58E-06	k__Bacteria;p__Proteobacteria;c__Epsilonproteobacteria;o__Campylobacterales;f__Helicobacteraceae;g__Helicobacter
f__Comamonadaceae;g__Pelomonas	5.81E-05	7.09E-05	0.000103591	1.29E-05	7.30E-05	5.29E-05	3.44E-05	8.00E-05	9.95E-05	6.42E-05	5.46E-05	3.30E-05	k__Bacteria;p__Proteobacteria;c__Betaproteobacteria;o__Burkholderiales;f__Comamonadaceae;g__Pelomonas
f__Alteromonadaceae;g__Tamilnaduibacter	2.00E-05	6.63E-05	3.74E-05	6.41E-05	1.91E-05	1.65E-05	1.69E-05	2.02E-05	5.50E-05	2.59E-05	2.19E-05	0.000103457	k__Bacteria;p__Proteobacteria;c__Gammaproteobacteria;o__Alteromonadales;f__Alteromonadaceae;g__Tamilnaduibacter
f__Hymenochaetaceae;g__Sanghuangporus	2.73E-05	0	0	0	5.81E-06	8.78E-06	2.02E-06	3.61E-06	0.000103285	3.11E-06	4.18E-06	8.44E-06	k__Eukaryota;p__Basidiomycota;c__Agaricomycetes;o__Hymenochaetales;f__Hymenochaetaceae;g__Sanghuangporus
f__Peptoniphilaceae;g__Peptoniphilus	1.22E-06	0	0	0.00010317	2.91E-06	0	4.43E-05	0	7.06E-06	1.69E-06	0	6.00E-06	k__Bacteria;p__Firmicutes;c__Tissierellia;o__Tissierellales;f__Peptoniphilaceae;g__Peptoniphilus
f__Blastocladiaceae;g__Allomyces	7.70E-05	0	2.03E-07	2.42E-07	0	4.28E-05	9.03E-08	1.66E-05	0	2.17E-06	0	0.000103144	k__Eukaryota;p__Blastocladiomycota;c__Blastocladiomycetes;o__Blastocladiales;f__Blastocladiaceae;g__Allomyces
f__Unclassified;g__Ideonella	8.29E-05	8.88E-05	5.69E-05	4.10E-06	0.000101844	6.90E-05	3.62E-05	6.95E-05	6.73E-05	3.48E-05	0.000102644	3.65E-05	k__Bacteria;p__Proteobacteria;c__Betaproteobacteria;o__Burkholderiales;f__Unclassified;g__Ideonella
f__Anaplasmataceae;g__Wolbachia	5.35E-05	1.80E-05	3.66E-05	6.70E-07	3.20E-05	4.40E-05	6.06E-06	1.35E-05	0.000102294	1.49E-05	1.78E-05	8.38E-06	k__Bacteria;p__Proteobacteria;c__Alphaproteobacteria;o__Rickettsiales;f__Anaplasmataceae;g__Wolbachia
f__Unclassified;g__Pseudoloma	5.93E-05	8.90E-07	1.09E-05	0	1.28E-05	2.23E-05	1.32E-05	5.94E-05	0.000101811	9.16E-06	1.22E-05	7.28E-06	k__Eukaryota;p__Microsporidia;c__Unclassified;o__Unclassified;f__Unclassified;g__Pseudoloma
f__Limnochordaceae;g__Limnochorda	3.99E-05	0.000101679	3.55E-05	1.28E-05	5.02E-05	2.22E-05	1.47E-05	3.83E-05	4.55E-05	5.57E-05	2.78E-05	3.30E-05	k__Bacteria;p__Firmicutes;c__Limnochordia;o__Limnochordales;f__Limnochordaceae;g__Limnochorda
f__Carnobacteriaceae;g__Carnobacterium	6.34E-06	8.91E-07	1.27E-06	0.000101169	0	2.35E-06	3.43E-05	4.88E-07	0	0	0	3.26E-05	k__Bacteria;p__Firmicutes;c__Bacilli;o__Lactobacillales;f__Carnobacteriaceae;g__Carnobacterium
f__Podoviridae;g__N4virus	0	0	2.83E-06	2.62E-05	0	0	1.76E-07	0	0	2.89E-06	0	0.000101106	k__Viruses;p__Unclassified;c__Unclassified;o__Caudovirales;f__Podoviridae;g__N4virus
f__Bradyrhizobiaceae;g__Afipia	2.05E-05	0.000101089	5.54E-05	5.74E-07	3.42E-05	2.81E-05	1.30E-05	4.31E-05	4.34E-05	1.79E-05	2.57E-05	1.52E-05	k__Bacteria;p__Proteobacteria;c__Alphaproteobacteria;o__Rhizobiales;f__Bradyrhizobiaceae;g__Afipia
f__Lachnospiraceae;g__Anaerocolumna	4.80E-06	0	9.64E-06	0.000100148	1.56E-06	1.36E-06	4.00E-05	5.25E-07	9.94E-07	1.46E-06	0	7.49E-06	k__Bacteria;p__Firmicutes;c__Clostridia;o__Clostridiales;f__Lachnospiraceae;g__Anaerocolumna
f__Oxalobacteraceae;g__Janthinobacterium	7.15E-05	6.19E-05	7.73E-05	1.43E-05	9.91E-05	6.32E-05	5.96E-05	5.44E-05	5.28E-05	5.53E-05	6.86E-05	1.00E-04	k__Bacteria;p__Proteobacteria;c__Betaproteobacteria;o__Burkholderiales;f__Oxalobacteraceae;g__Janthinobacterium
f__Unclassified;g__Candidatus Methylomirabilis	2.82E-05	9.92E-05	4.93E-05	8.29E-06	3.00E-05	3.40E-05	1.02E-05	2.30E-05	5.46E-05	2.03E-05	2.95E-05	1.36E-05	k__Bacteria;p__candidate division NC10;c__Unclassified;o__Unclassified;f__Unclassified;g__Candidatus Methylomirabilis
f__Comamonadaceae;g__Limnohabitans	5.02E-05	2.31E-05	2.20E-05	3.04E-05	2.11E-05	9.84E-05	3.23E-05	6.42E-05	1.44E-05	1.65E-05	1.74E-05	5.88E-05	k__Bacteria;p__Proteobacteria;c__Betaproteobacteria;o__Burkholderiales;f__Comamonadaceae;g__Limnohabitans
f__Saccharospirillaceae;g__Gynuella	8.80E-05	6.59E-05	8.41E-05	4.77E-05	9.71E-05	5.63E-05	4.45E-05	6.61E-05	9.84E-05	4.92E-05	7.36E-05	5.05E-05	k__Bacteria;p__Proteobacteria;c__Gammaproteobacteria;o__Oceanospirillales;f__Saccharospirillaceae;g__Gynuella
f__Carnobacteriaceae;g__Alkalibacterium	1.46E-06	8.83E-07	0	9.80E-05	2.71E-06	2.50E-06	5.20E-05	6.32E-06	5.78E-06	0	1.47E-06	1.49E-05	k__Bacteria;p__Firmicutes;c__Bacilli;o__Lactobacillales;f__Carnobacteriaceae;g__Alkalibacterium
f__Rhodanobacteraceae;g__Oleiagrimonas	5.89E-05	5.65E-05	3.06E-05	1.54E-05	6.89E-05	3.42E-05	2.73E-05	4.28E-05	7.19E-05	9.79E-05	6.06E-05	2.44E-05	k__Bacteria;p__Proteobacteria;c__Gammaproteobacteria;o__Xanthomonadales;f__Rhodanobacteraceae;g__Oleiagrimonas
f__Oceanospirillaceae;g__Bermanella	3.94E-05	4.26E-05	7.87E-05	7.39E-05	5.16E-05	5.28E-05	6.02E-05	4.44E-05	5.31E-05	8.45E-06	9.78E-05	9.51E-05	k__Bacteria;p__Proteobacteria;c__Gammaproteobacteria;o__Oceanospirillales;f__Oceanospirillaceae;g__Bermanella
f__Promicromonosporaceae;g__Isoptericola	3.98E-05	2.50E-05	1.27E-05	9.94E-07	3.61E-05	3.62E-05	3.56E-05	3.17E-05	9.78E-05	4.17E-05	3.73E-05	4.05E-05	k__Bacteria;p__Actinobacteria;c__Actinobacteria;o__Micrococcales;f__Promicromonosporaceae;g__Isoptericola
f__Candidatus Brocadiaceae;g__Candidatus Kuenenia	3.74E-05	6.74E-05	5.10E-05	1.22E-05	4.86E-05	3.98E-05	6.29E-05	4.15E-05	5.60E-05	9.76E-05	4.04E-05	1.52E-05	k__Bacteria;p__Planctomycetes;c__Planctomycetia;o__Candidatus Brocadiales;f__Candidatus Brocadiaceae;g__Candidatus Kuenenia
f__Burkholderiaceae;g__Ralstonia	5.11E-05	9.72E-05	6.90E-05	2.06E-05	6.79E-05	3.37E-05	3.70E-05	4.05E-05	8.22E-05	5.71E-05	5.35E-05	2.82E-05	k__Bacteria;p__Proteobacteria;c__Betaproteobacteria;o__Burkholderiales;f__Burkholderiaceae;g__Ralstonia
f__Vibrionaceae;g__Salinivibrio	1.11E-05	8.59E-05	4.88E-05	6.15E-05	3.05E-05	4.28E-05	9.70E-05	2.43E-05	4.82E-05	1.95E-05	3.37E-05	8.80E-05	k__Bacteria;p__Proteobacteria;c__Gammaproteobacteria;o__Vibrionales;f__Vibrionaceae;g__Salinivibrio
f__Desulfovibrionaceae;g__Desulfocurvus	1.06E-05	1.23E-05	1.17E-05	9.70E-05	2.93E-05	9.16E-06	6.34E-06	2.28E-06	1.02E-05	2.57E-05	5.58E-06	1.18E-06	k__Bacteria;p__Proteobacteria;c__Deltaproteobacteria;o__Desulfovibrionales;f__Desulfovibrionaceae;g__Desulfocurvus
f__Alteromonadaceae;g__Mangrovitalea	3.34E-05	4.52E-05	2.79E-05	6.00E-05	4.18E-05	3.33E-05	2.14E-05	3.16E-05	4.42E-05	2.97E-05	4.87E-05	9.63E-05	k__Bacteria;p__Proteobacteria;c__Gammaproteobacteria;o__Alteromonadales;f__Alteromonadaceae;g__Mangrovitalea
f__Bradyrhizobiaceae;g__Nitrobacter	1.17E-05	9.38E-06	2.76E-05	6.40E-06	1.70E-05	2.22E-05	1.56E-05	1.16E-05	9.62E-05	3.12E-05	5.27E-05	1.40E-05	k__Bacteria;p__Proteobacteria;c__Alphaproteobacteria;o__Rhizobiales;f__Bradyrhizobiaceae;g__Nitrobacter
f__Sphaerobacteraceae;g__Nitrolancea	4.16E-05	5.54E-05	9.58E-05	1.38E-06	2.38E-05	1.78E-05	2.42E-05	2.22E-05	2.10E-05	1.23E-05	1.90E-05	2.54E-05	k__Bacteria;p__Chloroflexi;c__Thermomicrobia;o__Sphaerobacterales;f__Sphaerobacteraceae;g__Nitrolancea
f__Rhodobacteraceae;g__Pelagimonas	3.61E-05	1.74E-05	1.72E-05	4.99E-06	1.76E-05	3.56E-05	6.38E-05	3.38E-05	4.97E-05	3.19E-05	4.42E-05	9.58E-05	k__Bacteria;p__Proteobacteria;c__Alphaproteobacteria;o__Rhodobacterales;f__Rhodobacteraceae;g__Pelagimonas
f__Sporichthyaceae;g__Sporichthya	4.24E-05	3.64E-05	7.70E-05	1.97E-06	5.48E-05	4.69E-05	4.95E-05	5.20E-05	9.57E-05	7.04E-05	7.93E-05	3.36E-05	k__Bacteria;p__Actinobacteria;c__Actinobacteria;o__Frankiales;f__Sporichthyaceae;g__Sporichthya
f__Rhodanobacteraceae;g__Rudaea	3.84E-05	6.84E-05	2.89E-05	7.21E-06	3.40E-05	2.42E-05	2.98E-05	3.82E-05	7.00E-05	9.55E-05	5.40E-05	1.98E-05	k__Bacteria;p__Proteobacteria;c__Gammaproteobacteria;o__Xanthomonadales;f__Rhodanobacteraceae;g__Rudaea
f__Rhodobiaceae;g__Amorphus	1.29E-05	9.54E-05	3.68E-05	5.33E-06	2.55E-05	3.01E-05	2.00E-05	2.45E-05	1.76E-05	1.70E-05	3.55E-05	8.94E-06	k__Bacteria;p__Proteobacteria;c__Alphaproteobacteria;o__Rhizobiales;f__Rhodobiaceae;g__Amorphus
f__Flavobacteriaceae;g__Sediminibacter	4.81E-05	1.63E-05	1.78E-05	5.78E-05	2.87E-05	9.53E-05	4.59E-05	9.04E-05	1.60E-05	2.34E-05	5.66E-05	5.14E-05	k__Bacteria;p__Bacteroidetes;c__Flavobacteriia;o__Flavobacteriales;f__Flavobacteriaceae;g__Sediminibacter
f__Nocardioidaceae;g__Marmoricola	4.64E-05	9.50E-05	7.18E-05	2.96E-06	4.75E-05	3.76E-05	4.72E-05	4.29E-05	8.63E-05	8.47E-05	6.04E-05	5.11E-05	k__Bacteria;p__Actinobacteria;c__Actinobacteria;o__Propionibacteriales;f__Nocardioidaceae;g__Marmoricola
f__Candidatus Methanoperedenaceae;g__Candidatus Methanoperedens	2.88E-05	9.47E-05	9.38E-05	2.31E-05	4.02E-05	3.27E-05	2.61E-05	3.50E-05	2.03E-05	6.20E-05	3.21E-05	1.67E-05	k__Archaea;p__Euryarchaeota;c__Methanomicrobia;o__Methanosarcinales;f__Candidatus Methanoperedenaceae;g__Candidatus Methanoperedens
f__Bacillaceae;g__Virgibacillus	1.75E-05	1.42E-05	1.41E-05	3.89E-05	1.20E-05	2.33E-05	9.43E-05	1.51E-05	4.74E-06	1.15E-05	4.68E-06	4.64E-05	k__Bacteria;p__Firmicutes;c__Bacilli;o__Bacillales;f__Bacillaceae;g__Virgibacillus
f__Clostridiaceae;g__Lutispora	0	1.40E-06	0	7.82E-05	2.04E-06	0	9.41E-05	0	0	0	0	1.98E-05	k__Bacteria;p__Firmicutes;c__Clostridia;o__Clostridiales;f__Clostridiaceae;g__Lutispora
f__Pseudonocardiaceae;g__Saccharomonospora	3.93E-05	9.41E-05	7.11E-05	5.17E-06	6.26E-05	3.77E-05	3.81E-05	4.87E-05	6.35E-05	3.98E-05	5.43E-05	4.46E-05	k__Bacteria;p__Actinobacteria;c__Actinobacteria;o__Pseudonocardiales;f__Pseudonocardiaceae;g__Saccharomonospora
f__Chlamydiaceae;g__Chlamydia	5.37E-05	2.10E-06	3.13E-05	9.39E-05	1.07E-05	3.73E-05	3.00E-06	4.25E-06	1.91E-05	5.70E-06	1.06E-05	8.00E-05	k__Bacteria;p__Chlamydiae;c__Chlamydiia;o__Chlamydiales;f__Chlamydiaceae;g__Chlamydia
f__Mortierellaceae;g__Mortierella	5.86E-05	8.61E-07	2.53E-06	0	6.73E-07	5.07E-05	7.07E-07	1.56E-06	5.11E-06	5.38E-07	4.55E-06	9.38E-05	k__Eukaryota;p__Mucoromycota;c__Unclassified;o__Mortierellales;f__Mortierellaceae;g__Mortierella
f__Planctomycetaceae;g__Thermogutta	3.32E-05	9.38E-05	2.45E-05	6.42E-06	4.26E-05	3.82E-05	1.55E-05	1.40E-05	3.54E-05	3.40E-05	3.45E-05	1.27E-05	k__Bacteria;p__Planctomycetes;c__Planctomycetia;o__Planctomycetales;f__Planctomycetaceae;g__Thermogutta
f__Rhodobacteraceae;g__Lentibacter	3.81E-05	4.77E-06	2.16E-05	2.52E-06	2.59E-05	3.11E-05	3.91E-05	5.08E-05	6.23E-06	3.39E-05	9.36E-05	3.83E-05	k__Bacteria;p__Proteobacteria;c__Alphaproteobacteria;o__Rhodobacterales;f__Rhodobacteraceae;g__Lentibacter
f__Acidobacteriaceae;g__Granulicella	2.17E-05	5.18E-05	9.34E-05	3.49E-06	3.24E-05	1.43E-05	5.93E-06	1.12E-05	1.88E-05	1.29E-05	2.73E-05	9.38E-06	k__Bacteria;p__Acidobacteria;c__Acidobacteriia;o__Acidobacteriales;f__Acidobacteriaceae;g__Granulicella
f__Aphanizomenonaceae;g__Sphaerospermopsis	3.70E-06	6.11E-06	1.81E-05	1.80E-06	5.77E-06	1.04E-05	4.65E-05	2.44E-05	1.26E-05	9.30E-05	2.46E-06	5.44E-06	k__Bacteria;p__Cyanobacteria;c__Unclassified;o__Nostocales;f__Aphanizomenonaceae;g__Sphaerospermopsis
f__Unclassified;g__Enhydrobacter	1.41E-05	9.21E-05	3.32E-05	1.21E-06	2.05E-05	1.90E-05	1.31E-05	1.83E-05	2.28E-05	1.32E-05	3.42E-05	1.07E-05	k__Bacteria;p__Proteobacteria;c__Alphaproteobacteria;o__Rhodospirillales;f__Unclassified;g__Enhydrobacter
f__Isosphaeraceae;g__Paludisphaera	1.92E-05	9.18E-05	7.61E-05	1.03E-05	1.94E-05	1.45E-05	7.21E-06	1.24E-05	5.53E-05	2.31E-05	2.62E-05	1.11E-05	k__Bacteria;p__Planctomycetes;c__Planctomycetia;o__Planctomycetales;f__Isosphaeraceae;g__Paludisphaera
f__Pleosporaceae;g__Pyrenophora	1.42E-06	4.77E-06	1.45E-06	0	3.85E-05	9.16E-05	4.54E-06	4.19E-05	1.24E-05	0	1.84E-06	1.45E-05	k__Eukaryota;p__Ascomycota;c__Dothideomycetes;o__Pleosporales;f__Pleosporaceae;g__Pyrenophora
f__Isosphaeraceae;g__Isosphaera	2.53E-05	9.13E-05	3.30E-05	2.52E-05	3.23E-05	1.98E-05	1.14E-05	1.79E-05	3.87E-05	1.79E-05	2.48E-05	9.73E-06	k__Bacteria;p__Planctomycetes;c__Planctomycetia;o__Planctomycetales;f__Isosphaeraceae;g__Isosphaera
f__Alteromonadaceae;g__Aliagarivorans	3.31E-05	3.09E-05	4.30E-05	1.11E-05	2.51E-05	2.56E-05	9.05E-05	2.00E-05	5.27E-05	1.39E-05	2.19E-05	6.28E-05	k__Bacteria;p__Proteobacteria;c__Gammaproteobacteria;o__Alteromonadales;f__Alteromonadaceae;g__Aliagarivorans
f__Leptospiraceae;g__Leptonema	2.88E-05	9.02E-05	4.48E-05	1.58E-05	3.78E-05	2.58E-05	1.20E-05	1.30E-05	3.05E-05	2.56E-05	3.64E-05	5.27E-05	k__Bacteria;p__Spirochaetes;c__Spirochaetia;o__Unclassified;f__Leptospiraceae;g__Leptonema
f__Vibrionaceae;g__Aliivibrio	1.37E-05	5.38E-06	1.59E-05	1.74E-05	1.26E-05	1.68E-05	9.00E-05	1.98E-05	3.09E-05	1.99E-05	1.36E-05	5.97E-05	k__Bacteria;p__Proteobacteria;c__Gammaproteobacteria;o__Vibrionales;f__Vibrionaceae;g__Aliivibrio
f__Aspergillaceae;g__Penicillium	7.44E-05	1.48E-05	2.21E-05	1.38E-06	8.96E-05	9.00E-05	1.51E-05	7.05E-05	8.45E-05	2.01E-05	4.46E-05	3.23E-05	k__Eukaryota;p__Ascomycota;c__Eurotiomycetes;o__Eurotiales;f__Aspergillaceae;g__Penicillium
f__Unclassified;g__Hartmannibacter	1.02E-05	8.87E-05	2.85E-05	2.65E-06	1.24E-05	7.99E-06	1.68E-05	2.36E-05	2.78E-05	2.51E-05	1.77E-05	7.44E-06	k__Bacteria;p__Proteobacteria;c__Alphaproteobacteria;o__Rhizobiales;f__Unclassified;g__Hartmannibacter
f__Methanosaetaceae;g__Methanothrix	6.06E-05	6.53E-05	4.66E-05	3.31E-05	6.34E-05	3.89E-05	2.74E-05	4.46E-05	6.49E-05	8.86E-05	3.16E-05	2.98E-05	k__Archaea;p__Euryarchaeota;c__Methanomicrobia;o__Methanosarcinales;f__Methanosaetaceae;g__Methanothrix
f__Syntrophaceae;g__Smithella	6.19E-05	4.47E-05	2.98E-05	7.77E-05	7.64E-05	4.70E-05	2.01E-05	4.62E-05	8.84E-05	6.81E-05	4.93E-05	9.91E-06	k__Bacteria;p__Proteobacteria;c__Deltaproteobacteria;o__Syntrophobacterales;f__Syntrophaceae;g__Smithella
f__Acidimicrobiaceae;g__Acidithrix	3.25E-05	6.89E-05	8.83E-05	7.42E-07	4.70E-05	3.06E-05	2.62E-05	2.89E-05	2.13E-05	6.42E-06	7.47E-05	2.90E-05	k__Bacteria;p__Actinobacteria;c__Acidimicrobiia;o__Acidimicrobiales;f__Acidimicrobiaceae;g__Acidithrix
f__Aphanizomenonaceae;g__Anabaenopsis	2.20E-06	0	4.43E-06	0	5.85E-06	9.68E-06	6.60E-05	3.20E-05	6.93E-06	8.83E-05	9.89E-07	4.63E-06	k__Bacteria;p__Cyanobacteria;c__Unclassified;o__Nostocales;f__Aphanizomenonaceae;g__Anabaenopsis
f__Methanosarcinaceae;g__Methanolobus	2.88E-05	3.80E-05	4.39E-05	8.79E-05	3.69E-05	4.56E-05	3.14E-05	2.81E-05	4.25E-05	3.93E-05	2.74E-05	1.76E-05	k__Archaea;p__Euryarchaeota;c__Methanomicrobia;o__Methanosarcinales;f__Methanosarcinaceae;g__Methanolobus
f__Methanobacteriaceae;g__Methanobacterium	7.00E-05	8.78E-05	1.68E-05	3.32E-05	4.23E-05	3.91E-05	2.73E-05	3.03E-05	1.95E-05	3.12E-05	1.35E-05	1.78E-05	k__Archaea;p__Euryarchaeota;c__Methanobacteria;o__Methanobacteriales;f__Methanobacteriaceae;g__Methanobacterium
f__Bradyrhizobiaceae;g__Rhodopseudomonas	3.41E-05	8.77E-05	4.91E-05	2.52E-05	5.39E-05	6.66E-05	3.74E-05	5.61E-05	7.86E-05	7.15E-05	7.20E-05	2.56E-05	k__Bacteria;p__Proteobacteria;c__Alphaproteobacteria;o__Rhizobiales;f__Bradyrhizobiaceae;g__Rhodopseudomonas
f__Mycosphaerellaceae;g__Zymoseptoria	1.89E-06	1.83E-06	2.30E-07	0	2.86E-06	8.72E-05	1.06E-06	4.33E-06	5.49E-05	4.78E-06	1.10E-07	2.34E-06	k__Eukaryota;p__Ascomycota;c__Dothideomycetes;o__Capnodiales;f__Mycosphaerellaceae;g__Zymoseptoria
f__Clostridiaceae;g__Desnuesiella	3.70E-06	5.70E-07	0	7.63E-05	2.19E-06	1.73E-06	8.69E-05	3.41E-06	5.18E-07	3.63E-06	0	2.47E-05	k__Bacteria;p__Firmicutes;c__Clostridia;o__Clostridiales;f__Clostridiaceae;g__Desnuesiella
f__Comamonadaceae;g__Rhodoferax	6.89E-05	7.03E-05	5.57E-05	1.51E-05	8.68E-05	6.59E-05	5.66E-05	4.48E-05	4.70E-05	5.47E-05	3.98E-05	8.32E-05	k__Bacteria;p__Proteobacteria;c__Betaproteobacteria;o__Burkholderiales;f__Comamonadaceae;g__Rhodoferax
f__Bacillaceae;g__Anaerobacillus	1.11E-06	2.11E-06	4.13E-06	1.22E-05	4.28E-07	1.18E-06	8.68E-05	3.51E-06	3.45E-07	1.66E-05	0	3.14E-05	k__Bacteria;p__Firmicutes;c__Bacilli;o__Bacillales;f__Bacillaceae;g__Anaerobacillus
f__Unclassified;g__Methylibium	3.45E-05	8.49E-05	8.66E-05	1.08E-05	3.70E-05	3.67E-05	2.62E-05	5.49E-05	2.03E-05	4.56E-05	5.10E-05	3.96E-05	k__Bacteria;p__Proteobacteria;c__Betaproteobacteria;o__Burkholderiales;f__Unclassified;g__Methylibium
f__Cytophagaceae;g__Fibrisoma	1.90E-05	2.84E-05	8.63E-05	3.78E-06	3.20E-05	4.33E-05	2.85E-05	4.49E-05	4.49E-05	2.73E-05	4.04E-05	1.42E-05	k__Bacteria;p__Bacteroidetes;c__Cytophagia;o__Cytophagales;f__Cytophagaceae;g__Fibrisoma
f__Chitinophagaceae;g__Niastella	3.91E-05	2.57E-05	6.98E-05	4.89E-05	5.47E-05	8.63E-05	5.31E-05	6.03E-05	4.80E-05	6.62E-05	5.70E-05	2.49E-05	k__Bacteria;p__Bacteroidetes;c__Chitinophagia;o__Chitinophagales;f__Chitinophagaceae;g__Niastella
f__Oxalobacteraceae;g__Duganella	4.65E-05	8.57E-05	6.80E-05	1.34E-05	7.07E-05	3.87E-05	2.35E-05	3.88E-05	6.11E-05	2.36E-05	6.21E-05	1.87E-05	k__Bacteria;p__Proteobacteria;c__Betaproteobacteria;o__Burkholderiales;f__Oxalobacteraceae;g__Duganella
f__Methylocystaceae;g__Methylosinus	1.74E-05	1.38E-05	2.33E-05	1.39E-06	2.60E-05	1.99E-05	1.10E-05	1.73E-05	8.49E-05	1.22E-05	2.26E-05	2.23E-05	k__Bacteria;p__Proteobacteria;c__Alphaproteobacteria;o__Rhizobiales;f__Methylocystaceae;g__Methylosinus
f__Pseudonocardiaceae;g__Thermocrispum	3.50E-05	8.42E-05	2.80E-05	3.69E-06	5.70E-05	3.86E-05	2.05E-05	4.17E-05	4.22E-05	1.70E-05	5.82E-05	2.59E-05	k__Bacteria;p__Actinobacteria;c__Actinobacteria;o__Pseudonocardiales;f__Pseudonocardiaceae;g__Thermocrispum
f__Chitinophagaceae;g__Flavisolibacter	5.06E-05	4.36E-05	4.82E-05	2.39E-05	7.08E-05	8.41E-05	3.65E-05	7.91E-05	1.90E-05	3.89E-05	6.59E-05	2.47E-05	k__Bacteria;p__Bacteroidetes;c__Chitinophagia;o__Chitinophagales;f__Chitinophagaceae;g__Flavisolibacter
f__Zoogloeaceae;g__Zoogloea	1.72E-05	1.58E-05	6.15E-06	8.33E-05	2.35E-05	2.79E-05	1.29E-05	1.89E-05	1.05E-05	2.22E-05	8.48E-06	1.00E-05	k__Bacteria;p__Proteobacteria;c__Betaproteobacteria;o__Rhodocyclales;f__Zoogloeaceae;g__Zoogloea
f__Cryptosporangiaceae;g__Cryptosporangium	3.96E-05	3.39E-05	5.74E-05	2.51E-06	4.87E-05	5.36E-05	5.28E-05	5.63E-05	5.70E-05	4.55E-05	8.33E-05	3.53E-05	k__Bacteria;p__Actinobacteria;c__Actinobacteria;o__Frankiales;f__Cryptosporangiaceae;g__Cryptosporangium
f__Rhodobacteraceae;g__Oceaniglobus	3.10E-05	2.34E-05	6.42E-05	1.48E-05	2.35E-05	5.18E-05	7.01E-05	8.32E-05	2.56E-05	7.00E-05	1.90E-05	6.21E-05	k__Bacteria;p__Proteobacteria;c__Alphaproteobacteria;o__Rhodobacterales;f__Rhodobacteraceae;g__Oceaniglobus
f__Kiritimatiellaceae;g__Kiritimatiella	7.58E-05	8.30E-05	4.15E-05	5.68E-05	8.01E-05	7.76E-05	3.25E-05	7.30E-05	8.13E-05	6.56E-05	6.52E-05	3.23E-05	k__Bacteria;p__Kiritimatiellaeota;c__Kiritimatiellae;o__Kiritimatiellales;f__Kiritimatiellaceae;g__Kiritimatiella
f__Oxalobacteraceae;g__Herbaspirillum	7.14E-05	8.30E-05	4.47E-05	1.99E-05	7.39E-05	5.71E-05	2.42E-05	4.11E-05	5.06E-05	2.70E-05	4.59E-05	3.09E-05	k__Bacteria;p__Proteobacteria;c__Betaproteobacteria;o__Burkholderiales;f__Oxalobacteraceae;g__Herbaspirillum
f__Spirochaetaceae;g__Salinispira	4.44E-05	6.78E-06	2.53E-06	8.29E-05	2.22E-05	1.48E-05	4.46E-05	1.61E-05	1.21E-05	3.11E-05	4.31E-06	1.47E-05	k__Bacteria;p__Spirochaetes;c__Spirochaetia;o__Spirochaetales;f__Spirochaetaceae;g__Salinispira
f__Chroococcidiopsidaceae;g__Chroococcidiopsis	9.30E-06	5.19E-05	5.79E-05	4.75E-06	1.23E-05	3.19E-05	6.41E-05	8.27E-05	1.93E-05	5.28E-05	3.07E-05	4.96E-06	k__Bacteria;p__Cyanobacteria;c__Unclassified;o__Chroococcidiopsidales;f__Chroococcidiopsidaceae;g__Chroococcidiopsis
f__Nakamurellaceae;g__Nakamurella	3.08E-05	4.64E-05	3.21E-05	4.10E-06	5.18E-05	5.40E-05	6.41E-05	5.15E-05	8.25E-05	5.83E-05	7.60E-05	3.35E-05	k__Bacteria;p__Actinobacteria;c__Actinobacteria;o__Nakamurellales;f__Nakamurellaceae;g__Nakamurella
f__Saccharospirillaceae;g__Saccharospirillum	7.05E-05	6.07E-05	8.23E-05	5.92E-05	6.47E-05	4.55E-05	6.88E-05	5.78E-05	5.73E-05	7.32E-05	3.56E-05	2.50E-05	k__Bacteria;p__Proteobacteria;c__Gammaproteobacteria;o__Oceanospirillales;f__Saccharospirillaceae;g__Saccharospirillum
f__Cytophagaceae;g__Sporocytophaga	5.39E-05	3.25E-05	4.35E-05	6.78E-05	3.42E-05	6.27E-05	5.91E-05	5.43E-05	5.14E-05	8.21E-05	3.33E-05	2.34E-05	k__Bacteria;p__Bacteroidetes;c__Cytophagia;o__Cytophagales;f__Cytophagaceae;g__Sporocytophaga
f__Auriculariaceae;g__Auricularia	1.35E-05	0	7.86E-06	0	1.28E-05	1.70E-05	0	3.06E-06	8.17E-05	0	2.35E-06	2.04E-05	k__Eukaryota;p__Basidiomycota;c__Agaricomycetes;o__Auriculariales;f__Auriculariaceae;g__Auricularia
f__Sphingomonadaceae;g__Pacificimonas	1.49E-05	2.36E-05	8.17E-05	9.81E-06	2.38E-05	1.64E-05	1.68E-05	5.95E-05	4.98E-05	1.67E-05	1.23E-05	1.28E-05	k__Bacteria;p__Proteobacteria;c__Alphaproteobacteria;o__Sphingomonadales;f__Sphingomonadaceae;g__Pacificimonas
f__Cytophagaceae;g__Flexibacter	1.68E-05	7.46E-06	3.73E-05	8.17E-05	1.21E-05	3.71E-05	3.43E-05	2.34E-05	7.63E-06	4.77E-05	1.27E-05	1.23E-05	k__Bacteria;p__Bacteroidetes;c__Cytophagia;o__Cytophagales;f__Cytophagaceae;g__Flexibacter
f__Chitinispirillaceae;g__Chitinispirillum	1.48E-05	1.94E-05	1.40E-05	5.81E-05	1.05E-05	1.27E-05	4.83E-06	7.48E-06	4.48E-05	8.10E-05	9.93E-06	5.36E-06	k__Bacteria;p__Fibrobacteres;c__Chitinispirillia;o__Chitinispirillales;f__Chitinispirillaceae;g__Chitinispirillum
f__Rhodocyclaceae;g__Propionivibrio	3.61E-05	3.15E-05	2.05E-05	2.04E-05	5.83E-05	3.93E-05	6.36E-05	4.55E-05	8.10E-05	7.79E-05	6.22E-05	1.16E-05	k__Bacteria;p__Proteobacteria;c__Betaproteobacteria;o__Rhodocyclales;f__Rhodocyclaceae;g__Propionivibrio
f__Helicobacteraceae;g__Wolinella	1.90E-06	1.37E-07	0	8.05E-05	2.79E-07	3.33E-06	3.00E-07	8.68E-07	0	0	0	0	k__Bacteria;p__Proteobacteria;c__Epsilonproteobacteria;o__Campylobacterales;f__Helicobacteraceae;g__Wolinella
f__Acidobacteriaceae;g__Edaphobacter	3.76E-05	7.21E-05	4.44E-05	1.56E-06	7.87E-05	4.61E-05	1.77E-05	2.72E-05	8.05E-05	1.90E-05	4.27E-05	1.16E-05	k__Bacteria;p__Acidobacteria;c__Acidobacteriia;o__Acidobacteriales;f__Acidobacteriaceae;g__Edaphobacter
f__Aeromonadaceae;g__Oceanimonas	5.89E-05	7.05E-05	6.71E-05	4.10E-05	4.67E-05	6.57E-05	7.51E-05	4.47E-05	4.11E-05	8.05E-05	4.80E-05	5.63E-05	k__Bacteria;p__Proteobacteria;c__Gammaproteobacteria;o__Aeromonadales;f__Aeromonadaceae;g__Oceanimonas
f__Hyphomonadaceae;g__Hirschia	2.46E-05	1.60E-05	7.35E-05	7.04E-06	5.33E-05	5.18E-05	1.92E-05	4.63E-05	4.09E-05	4.02E-05	7.97E-05	1.63E-05	k__Bacteria;p__Proteobacteria;c__Alphaproteobacteria;o__Rhodobacterales;f__Hyphomonadaceae;g__Hirschia
f__Streptomycetaceae;g__Streptacidiphilus	4.99E-05	3.40E-05	4.66E-05	5.41E-06	5.48E-05	2.83E-05	3.81E-05	4.06E-05	3.96E-05	4.00E-05	7.97E-05	3.31E-05	k__Bacteria;p__Actinobacteria;c__Actinobacteria;o__Streptomycetales;f__Streptomycetaceae;g__Streptacidiphilus
f__Corynebacteriaceae;g__Corynebacterium	6.06E-05	2.98E-05	6.52E-05	7.56E-06	7.17E-05	5.07E-05	5.23E-05	6.65E-05	7.94E-05	4.20E-05	5.00E-05	7.54E-05	k__Bacteria;p__Actinobacteria;c__Actinobacteria;o__Corynebacteriales;f__Corynebacteriaceae;g__Corynebacterium
f__Halomonadaceae;g__Halovibrio	1.03E-05	1.54E-05	1.67E-05	3.82E-05	2.01E-05	8.02E-06	1.30E-05	1.29E-05	4.42E-05	2.33E-05	2.46E-06	7.91E-05	k__Bacteria;p__Proteobacteria;c__Gammaproteobacteria;o__Oceanospirillales;f__Halomonadaceae;g__Halovibrio
f__Chromobacteriaceae;g__Pseudogulbenkiania	4.65E-05	7.90E-05	1.80E-05	1.11E-05	5.62E-05	4.54E-05	2.14E-05	3.06E-05	4.12E-05	2.16E-05	7.06E-05	6.81E-05	k__Bacteria;p__Proteobacteria;c__Betaproteobacteria;o__Neisseriales;f__Chromobacteriaceae;g__Pseudogulbenkiania
f__Mycoplasmataceae;g__Mycoplasma	2.17E-06	1.38E-06	5.44E-07	7.88E-05	2.16E-07	3.57E-06	5.57E-07	3.18E-06	5.98E-05	2.93E-07	1.36E-05	3.12E-07	k__Bacteria;p__Tenericutes;c__Mollicutes;o__Mycoplasmatales;f__Mycoplasmataceae;g__Mycoplasma
f__Opitutaceae;g__Lacunisphaera	3.21E-05	7.87E-05	3.68E-05	1.91E-05	3.82E-05	1.66E-05	8.72E-06	1.12E-05	1.56E-05	5.57E-05	2.57E-05	1.17E-05	k__Bacteria;p__Verrucomicrobia;c__Opitutae;o__Opitutales;f__Opitutaceae;g__Lacunisphaera
f__Cyclobacteriaceae;g__Echinicola	4.24E-05	1.63E-05	2.74E-05	5.43E-05	3.15E-05	5.76E-05	6.51E-05	6.67E-05	4.24E-05	7.85E-05	2.37E-05	1.27E-05	k__Bacteria;p__Bacteroidetes;c__Cytophagia;o__Cytophagales;f__Cyclobacteriaceae;g__Echinicola
f__Chlorobiaceae;g__Prosthecochloris	6.72E-05	7.82E-05	3.96E-05	6.11E-05	4.94E-05	5.35E-05	2.65E-05	3.96E-05	3.68E-05	5.48E-05	5.19E-05	1.64E-05	k__Bacteria;p__Chlorobi;c__Chlorobia;o__Chlorobiales;f__Chlorobiaceae;g__Prosthecochloris
f__Vibrionaceae;g__Grimontia	3.04E-05	7.79E-05	3.27E-05	2.00E-05	3.11E-05	3.79E-05	3.99E-05	3.65E-05	2.76E-05	6.97E-06	5.69E-05	3.68E-05	k__Bacteria;p__Proteobacteria;c__Gammaproteobacteria;o__Vibrionales;f__Vibrionaceae;g__Grimontia
f__Rhodospirillaceae;g__Pararhodospirillum	7.74E-06	7.74E-05	2.05E-05	4.12E-06	1.63E-05	2.05E-05	9.82E-06	1.15E-05	4.38E-05	6.94E-06	3.58E-05	5.98E-06	k__Bacteria;p__Proteobacteria;c__Alphaproteobacteria;o__Rhodospirillales;f__Rhodospirillaceae;g__Pararhodospirillum
f__Nitrosomonadaceae;g__Nitrosovibrio	3.24E-05	2.36E-05	7.70E-05	8.42E-06	3.72E-05	1.82E-05	3.09E-05	2.20E-05	3.03E-05	1.80E-05	3.67E-05	2.39E-05	k__Bacteria;p__Proteobacteria;c__Betaproteobacteria;o__Nitrosomonadales;f__Nitrosomonadaceae;g__Nitrosovibrio
f__Odoribacteraceae;g__Butyricimonas	5.20E-06	2.62E-06	6.18E-06	7.70E-05	6.19E-06	7.48E-06	5.18E-06	1.14E-05	3.16E-06	1.18E-05	1.82E-06	1.95E-06	k__Bacteria;p__Bacteroidetes;c__Bacteroidia;o__Bacteroidales;f__Odoribacteraceae;g__Butyricimonas
f__Xanthobacteraceae;g__Labrys	9.61E-06	7.70E-05	1.92E-05	2.20E-07	1.18E-05	4.60E-06	3.64E-06	1.12E-05	2.72E-05	1.07E-05	1.97E-05	3.38E-06	k__Bacteria;p__Proteobacteria;c__Alphaproteobacteria;o__Rhizobiales;f__Xanthobacteraceae;g__Labrys
f__Pseudonocardiaceae;g__Saccharothrix	4.35E-05	4.43E-05	7.70E-05	3.23E-06	5.76E-05	3.37E-05	2.73E-05	5.11E-05	5.14E-05	2.34E-05	7.32E-05	3.34E-05	k__Bacteria;p__Actinobacteria;c__Actinobacteria;o__Pseudonocardiales;f__Pseudonocardiaceae;g__Saccharothrix
f__Nitrospiraceae;g__Thermodesulfovibrio	7.64E-05	1.98E-05	1.93E-05	1.51E-05	5.98E-05	3.82E-05	9.77E-06	2.78E-05	2.86E-05	4.88E-05	3.14E-05	1.95E-05	k__Bacteria;p__Nitrospirae;c__Nitrospira;o__Nitrospirales;f__Nitrospiraceae;g__Thermodesulfovibrio
f__Lentisphaeraceae;g__Lentisphaera	2.52E-05	4.53E-05	2.28E-05	7.28E-06	2.69E-05	4.10E-05	8.73E-06	2.04E-05	7.63E-05	2.83E-05	2.16E-05	1.73E-05	k__Bacteria;p__Lentisphaerae;c__Lentisphaeria;o__Lentisphaerales;f__Lentisphaeraceae;g__Lentisphaera
f__Xanthomonadaceae;g__Silanimonas	2.97E-05	7.62E-05	1.66E-05	1.95E-05	2.26E-05	1.65E-05	2.05E-05	2.88E-05	6.22E-05	6.61E-05	4.16E-05	1.41E-05	k__Bacteria;p__Proteobacteria;c__Gammaproteobacteria;o__Xanthomonadales;f__Xanthomonadaceae;g__Silanimonas
f__Alicyclobacillaceae;g__Alicyclobacillus	4.05E-05	7.61E-05	6.27E-05	2.82E-05	3.49E-05	2.12E-05	3.07E-05	2.18E-05	2.38E-05	2.35E-05	2.00E-05	3.68E-05	k__Bacteria;p__Firmicutes;c__Bacilli;o__Bacillales;f__Alicyclobacillaceae;g__Alicyclobacillus
f__Desulfobulbaceae;g__Desulfurivibrio	5.58E-05	1.48E-05	6.05E-06	3.00E-05	7.60E-05	3.46E-05	1.45E-05	3.63E-05	5.24E-05	2.36E-05	4.46E-05	1.40E-05	k__Bacteria;p__Proteobacteria;c__Deltaproteobacteria;o__Desulfobacterales;f__Desulfobulbaceae;g__Desulfurivibrio
f__Leptolyngbyaceae;g__Nodosilinea	3.02E-05	1.28E-05	7.45E-05	1.45E-05	3.71E-05	3.65E-05	5.01E-05	5.31E-05	7.57E-05	6.93E-05	1.76E-05	1.56E-05	k__Bacteria;p__Cyanobacteria;c__Unclassified;o__Synechococcales;f__Leptolyngbyaceae;g__Nodosilinea
f__Erysipelotrichaceae;g__Erysipelothrix	2.98E-06	1.92E-06	0	7.54E-05	1.31E-06	1.18E-06	9.55E-06	3.26E-06	0	2.03E-06	0	5.39E-06	k__Bacteria;p__Firmicutes;c__Erysipelotrichia;o__Erysipelotrichales;f__Erysipelotrichaceae;g__Erysipelothrix
f__Flavobacteriaceae;g__Imtechella	1.96E-05	2.41E-05	6.47E-05	6.46E-06	2.47E-05	4.72E-05	2.20E-05	7.52E-05	1.35E-05	1.59E-05	4.68E-05	1.13E-05	k__Bacteria;p__Bacteroidetes;c__Flavobacteriia;o__Flavobacteriales;f__Flavobacteriaceae;g__Imtechella
f__Unclassified;g__Aquabacterium	5.36E-05	3.89E-05	3.28E-05	1.66E-05	7.51E-05	5.63E-05	2.67E-05	5.75E-05	3.47E-05	3.45E-05	5.36E-05	2.92E-05	k__Bacteria;p__Proteobacteria;c__Betaproteobacteria;o__Burkholderiales;f__Unclassified;g__Aquabacterium
f__Alteromonadaceae;g__Gayadomonas	3.69E-05	9.91E-06	6.02E-05	2.29E-05	6.07E-05	4.70E-05	7.47E-05	3.59E-05	1.63E-05	1.22E-05	2.63E-05	6.90E-05	k__Bacteria;p__Proteobacteria;c__Gammaproteobacteria;o__Alteromonadales;f__Alteromonadaceae;g__Gayadomonas
f__Fusobacteriaceae;g__Psychrilyobacter	3.19E-06	0	4.45E-06	7.47E-05	1.88E-06	1.73E-05	6.94E-05	1.60E-06	1.51E-05	1.28E-05	8.77E-06	2.02E-05	k__Bacteria;p__Fusobacteria;c__Fusobacteriia;o__Fusobacteriales;f__Fusobacteriaceae;g__Psychrilyobacter
f__Unclassified;g__Candidatus Aegiribacteria	3.31E-05	2.01E-05	1.43E-05	6.61E-05	2.23E-05	1.47E-05	5.85E-06	1.38E-05	2.06E-05	7.45E-05	1.73E-05	1.17E-05	k__Bacteria;p__Unclassified;c__Unclassified;o__Unclassified;f__Unclassified;g__Candidatus Aegiribacteria
f__Anaerolineaceae;g__Bellilinea	6.14E-05	4.99E-05	4.43E-05	2.69E-05	7.40E-05	3.87E-05	2.35E-05	3.45E-05	1.84E-05	5.92E-05	3.78E-05	3.50E-05	k__Bacteria;p__Chloroflexi;c__Anaerolineae;o__Anaerolineales;f__Anaerolineaceae;g__Bellilinea
f__Peptostreptococcaceae;g__Proteocatella	0	0	0	6.20E-05	0	0	7.39E-05	0	0	0	0	1.91E-05	k__Bacteria;p__Firmicutes;c__Clostridia;o__Clostridiales;f__Peptostreptococcaceae;g__Proteocatella
f__Peptococcaceae;g__Desulfitibacter	3.99E-05	2.85E-05	6.90E-06	3.23E-05	3.80E-05	1.59E-05	7.35E-05	2.59E-05	2.99E-05	1.74E-05	1.27E-05	1.79E-05	k__Bacteria;p__Firmicutes;c__Clostridia;o__Clostridiales;f__Peptococcaceae;g__Desulfitibacter
f__Rhodanobacteraceae;g__Frateuria	1.43E-05	3.06E-05	3.77E-05	1.86E-05	1.42E-05	1.18E-05	1.57E-05	1.95E-05	3.72E-05	7.31E-05	2.26E-05	5.02E-06	k__Bacteria;p__Proteobacteria;c__Gammaproteobacteria;o__Xanthomonadales;f__Rhodanobacteraceae;g__Frateuria
f__Burkholderiaceae;g__Limnobacter	5.35E-05	3.19E-05	3.17E-05	1.45E-05	7.31E-05	4.27E-05	3.02E-05	4.66E-05	1.88E-05	1.88E-05	2.76E-05	2.97E-05	k__Bacteria;p__Proteobacteria;c__Betaproteobacteria;o__Burkholderiales;f__Burkholderiaceae;g__Limnobacter
f__Cytophagaceae;g__Emticicia	1.87E-05	6.21E-06	5.44E-06	3.57E-06	3.12E-05	7.29E-05	4.94E-05	3.59E-05	3.07E-05	3.80E-05	1.94E-05	1.68E-05	k__Bacteria;p__Bacteroidetes;c__Cytophagia;o__Cytophagales;f__Cytophagaceae;g__Emticicia
f__Geodermatophilaceae;g__Modestobacter	4.31E-05	6.42E-05	5.97E-05	6.85E-07	7.26E-05	4.24E-05	4.11E-05	4.26E-05	5.12E-05	3.06E-05	6.76E-05	4.02E-05	k__Bacteria;p__Actinobacteria;c__Actinobacteria;o__Geodermatophilales;f__Geodermatophilaceae;g__Modestobacter
f__Arthrodermataceae;g__Microsporum	6.42E-05	0	0	0	0	2.87E-05	0	4.52E-07	0	0	0	7.26E-05	k__Eukaryota;p__Ascomycota;c__Eurotiomycetes;o__Onygenales;f__Arthrodermataceae;g__Microsporum
f__Thermogemmatisporaceae;g__Thermogemmatispora	2.88E-05	7.23E-05	2.91E-05	5.32E-08	3.34E-05	2.02E-05	1.06E-05	3.09E-05	2.88E-05	1.01E-05	2.92E-05	1.33E-05	k__Bacteria;p__Chloroflexi;c__Ktedonobacteria;o__Thermogemmatisporales;f__Thermogemmatisporaceae;g__Thermogemmatispora
f__Lachnospiraceae;g__Blautia	3.03E-06	9.37E-07	3.99E-06	7.22E-05	2.77E-06	2.75E-06	3.75E-05	1.29E-05	0	1.22E-05	7.74E-07	5.51E-06	k__Bacteria;p__Firmicutes;c__Clostridia;o__Clostridiales;f__Lachnospiraceae;g__Blautia
f__Pectobacteriaceae;g__Sodalis	7.19E-05	6.90E-06	7.46E-06	0	2.58E-05	0	2.59E-07	2.45E-06	2.10E-05	1.82E-06	8.87E-06	1.31E-07	k__Bacteria;p__Proteobacteria;c__Gammaproteobacteria;o__Enterobacterales;f__Pectobacteriaceae;g__Sodalis
f__Oxalobacteraceae;g__Collimonas	4.44E-05	7.17E-05	4.54E-05	2.79E-05	3.52E-05	2.49E-05	1.41E-05	1.91E-05	1.85E-05	2.90E-05	4.49E-05	2.56E-05	k__Bacteria;p__Proteobacteria;c__Betaproteobacteria;o__Burkholderiales;f__Oxalobacteraceae;g__Collimonas
f__Patulibacteraceae;g__Patulibacter	4.33E-05	7.16E-05	3.87E-05	8.65E-07	3.93E-05	3.07E-05	1.78E-05	3.78E-05	2.29E-05	1.42E-05	4.65E-05	4.69E-05	k__Bacteria;p__Actinobacteria;c__Thermoleophilia;o__Solirubrobacterales;f__Patulibacteraceae;g__Patulibacter
f__Lachnospiraceae;g__Butyrivibrio	5.22E-06	0	0	7.15E-05	1.48E-05	5.55E-06	3.77E-05	4.40E-06	5.46E-06	8.95E-06	1.11E-05	1.19E-05	k__Bacteria;p__Firmicutes;c__Clostridia;o__Clostridiales;f__Lachnospiraceae;g__Butyrivibrio
f__Rhodobacteraceae;g__Rubellimicrobium	1.30E-05	4.50E-05	7.14E-05	6.56E-06	1.20E-05	3.63E-05	4.35E-05	4.89E-05	3.07E-05	2.88E-05	1.50E-05	3.16E-05	k__Bacteria;p__Proteobacteria;c__Alphaproteobacteria;o__Rhodobacterales;f__Rhodobacteraceae;g__Rubellimicrobium
f__Streptosporangiaceae;g__Streptosporangium	3.91E-05	4.10E-05	2.51E-05	4.58E-06	4.10E-05	2.13E-05	3.59E-05	4.30E-05	7.13E-05	2.65E-05	2.94E-05	3.56E-05	k__Bacteria;p__Actinobacteria;c__Actinobacteria;o__Streptosporangiales;f__Streptosporangiaceae;g__Streptosporangium
f__Intrasporangiaceae;g__Ornithinimicrobium	4.24E-05	5.61E-05	6.17E-05	1.02E-05	6.38E-05	3.45E-05	6.10E-05	5.80E-05	5.55E-05	4.85E-05	7.10E-05	4.43E-05	k__Bacteria;p__Actinobacteria;c__Actinobacteria;o__Micrococcales;f__Intrasporangiaceae;g__Ornithinimicrobium
f__Pseudanabaenaceae;g__Prochlorothrix	1.01E-05	8.01E-06	1.00E-05	1.68E-06	8.90E-06	1.80E-05	5.10E-05	1.48E-05	7.73E-07	7.10E-05	1.16E-05	7.44E-06	k__Bacteria;p__Cyanobacteria;c__Unclassified;o__Synechococcales;f__Pseudanabaenaceae;g__Prochlorothrix
f__Legeriomycetaceae;g__Smittium	7.06E-05	1.61E-07	2.69E-05	0	1.86E-05	1.34E-05	1.07E-06	1.24E-05	7.09E-05	3.80E-06	2.43E-06	1.73E-05	k__Eukaryota;p__Zoopagomycota;c__Unclassified;o__Harpellales;f__Legeriomycetaceae;g__Smittium
f__Flavobacteriaceae;g__Capnocytophaga	2.41E-05	7.47E-06	1.10E-05	4.32E-05	2.48E-05	4.03E-05	4.70E-05	4.27E-05	3.23E-05	7.09E-05	2.69E-05	2.22E-05	k__Bacteria;p__Bacteroidetes;c__Flavobacteriia;o__Flavobacteriales;f__Flavobacteriaceae;g__Capnocytophaga
f__Desertifilaceae;g__Desertifilum	1.78E-05	3.39E-05	4.18E-05	4.27E-05	2.36E-05	5.82E-05	3.80E-05	4.67E-05	7.08E-05	2.51E-05	3.85E-05	2.03E-05	k__Bacteria;p__Cyanobacteria;c__Unclassified;o__Oscillatoriales;f__Desertifilaceae;g__Desertifilum
f__Rhodanobacteraceae;g__Aquimonas	3.54E-05	3.79E-05	4.88E-05	3.09E-05	5.34E-05	2.27E-05	3.36E-05	2.69E-05	3.79E-05	7.06E-05	2.29E-05	1.41E-05	k__Bacteria;p__Proteobacteria;c__Gammaproteobacteria;o__Xanthomonadales;f__Rhodanobacteraceae;g__Aquimonas
f__Cyclobacteriaceae;g__Cecembia	1.44E-05	3.91E-05	9.46E-06	7.05E-05	7.12E-06	1.78E-05	4.61E-05	1.54E-05	2.19E-05	6.66E-05	1.33E-05	1.35E-05	k__Bacteria;p__Bacteroidetes;c__Cytophagia;o__Cytophagales;f__Cyclobacteriaceae;g__Cecembia
f__Rhodobacteraceae;g__Halocynthiibacter	1.64E-05	1.01E-05	2.10E-05	5.88E-06	1.66E-05	3.29E-05	7.01E-05	3.26E-05	1.49E-05	3.84E-05	3.10E-05	6.71E-05	k__Bacteria;p__Proteobacteria;c__Alphaproteobacteria;o__Rhodobacterales;f__Rhodobacteraceae;g__Halocynthiibacter
f__Desulfovibrionaceae;g__Halodesulfovibrio	5.30E-05	3.40E-06	1.05E-05	1.66E-05	5.81E-05	7.00E-05	7.37E-06	3.95E-05	3.11E-05	1.23E-05	4.05E-05	1.26E-05	k__Bacteria;p__Proteobacteria;c__Deltaproteobacteria;o__Desulfovibrionales;f__Desulfovibrionaceae;g__Halodesulfovibrio
f__Verrucomicrobiaceae;g__Haloferula	1.68E-05	7.00E-05	5.31E-05	5.34E-06	1.89E-05	1.96E-05	1.74E-05	2.59E-05	5.66E-05	2.00E-05	2.17E-05	1.65E-05	k__Bacteria;p__Verrucomicrobia;c__Verrucomicrobiae;o__Verrucomicrobiales;f__Verrucomicrobiaceae;g__Haloferula
f__Lichtheimiaceae;g__Lichtheimia	5.35E-05	5.52E-06	8.86E-06	0	7.30E-06	4.44E-05	6.30E-06	6.96E-05	1.27E-05	1.08E-06	4.07E-06	6.53E-05	k__Eukaryota;p__Mucoromycota;c__Unclassified;o__Mucorales;f__Lichtheimiaceae;g__Lichtheimia
f__Pichiaceae;g__Ogataea	1.29E-05	1.18E-05	8.20E-07	0	3.82E-05	4.02E-05	1.08E-05	4.02E-05	6.94E-05	2.00E-07	1.16E-05	1.55E-05	k__Eukaryota;p__Ascomycota;c__Saccharomycetes;o__Saccharomycetales;f__Pichiaceae;g__Ogataea
f__Mucoraceae;g__Parasitella	6.92E-05	1.13E-06	1.17E-05	0	1.06E-05	1.71E-05	1.72E-06	2.62E-05	4.45E-05	3.05E-06	2.59E-06	1.30E-05	k__Eukaryota;p__Mucoromycota;c__Unclassified;o__Mucorales;f__Mucoraceae;g__Parasitella
f__Comamonadaceae;g__Ramlibacter	1.98E-05	6.92E-05	4.49E-05	3.64E-06	4.92E-05	2.74E-05	2.12E-05	2.73E-05	4.26E-05	2.33E-05	5.56E-05	1.73E-05	k__Bacteria;p__Proteobacteria;c__Betaproteobacteria;o__Burkholderiales;f__Comamonadaceae;g__Ramlibacter
f__Unclassified;g__Thermobaculum	5.19E-05	6.91E-05	5.14E-05	9.63E-06	5.84E-05	2.81E-05	2.10E-05	3.58E-05	4.12E-05	2.17E-05	5.21E-05	4.95E-05	k__Bacteria;p__Unclassified;c__Unclassified;o__Unclassified;f__Unclassified;g__Thermobaculum
f__Aspergillaceae;g__Aspergillus	6.86E-05	5.13E-06	1.48E-05	0	3.27E-05	4.45E-05	3.79E-06	3.86E-05	8.29E-06	6.33E-06	1.26E-05	3.62E-05	k__Eukaryota;p__Ascomycota;c__Eurotiomycetes;o__Eurotiales;f__Aspergillaceae;g__Aspergillus
f__Peptoniphilaceae;g__Anaerococcus	1.76E-06	9.89E-07	4.89E-06	6.84E-05	3.02E-06	0	2.21E-06	1.03E-06	0	2.31E-06	0	4.24E-07	k__Bacteria;p__Firmicutes;c__Tissierellia;o__Tissierellales;f__Peptoniphilaceae;g__Anaerococcus
f__Anaerolineaceae;g__Longilinea	5.79E-05	2.22E-05	3.52E-05	6.84E-05	5.68E-05	2.70E-05	2.19E-05	3.69E-05	3.26E-05	3.98E-05	2.66E-05	3.05E-05	k__Bacteria;p__Chloroflexi;c__Anaerolineae;o__Anaerolineales;f__Anaerolineaceae;g__Longilinea
f__Symphyonemataceae;g__Mastigocladopsis	4.90E-06	3.17E-05	4.37E-05	5.20E-06	8.23E-06	1.96E-05	4.22E-05	6.84E-05	2.46E-05	5.91E-05	3.41E-06	3.71E-06	k__Bacteria;p__Cyanobacteria;c__Unclassified;o__Nostocales;f__Symphyonemataceae;g__Mastigocladopsis
f__Rhodobacteraceae;g__Monaibacterium	6.54E-06	2.05E-05	6.83E-05	4.05E-06	2.73E-05	4.41E-05	3.71E-05	3.06E-05	4.05E-05	4.21E-05	5.81E-05	3.01E-05	k__Bacteria;p__Proteobacteria;c__Alphaproteobacteria;o__Rhodobacterales;f__Rhodobacteraceae;g__Monaibacterium
f__Oceanospirillaceae;g__Bacterioplanes	4.17E-05	4.60E-05	6.83E-05	4.65E-06	3.02E-05	2.21E-05	5.76E-05	3.03E-05	2.57E-05	4.22E-05	1.09E-05	6.13E-05	k__Bacteria;p__Proteobacteria;c__Gammaproteobacteria;o__Oceanospirillales;f__Oceanospirillaceae;g__Bacterioplanes
f__Bacillaceae;g__Halolactibacillus	3.39E-07	8.04E-07	0	6.82E-05	3.48E-07	4.72E-06	1.90E-05	5.47E-06	9.98E-07	4.38E-07	0	6.87E-06	k__Bacteria;p__Firmicutes;c__Bacilli;o__Bacillales;f__Bacillaceae;g__Halolactibacillus
f__Omphalotaceae;g__Lentinula	1.41E-05	3.59E-06	5.39E-07	0	4.45E-06	6.80E-05	1.22E-06	1.81E-05	1.08E-05	8.90E-06	5.39E-06	1.17E-05	k__Eukaryota;p__Basidiomycota;c__Agaricomycetes;o__Agaricales;f__Omphalotaceae;g__Lentinula
f__Enterobacteriaceae;g__Klebsiella	1.99E-05	2.00E-06	2.23E-05	3.83E-05	5.95E-06	1.64E-05	8.45E-06	1.69E-05	2.27E-05	6.46E-06	9.48E-06	6.79E-05	k__Bacteria;p__Proteobacteria;c__Gammaproteobacteria;o__Enterobacterales;f__Enterobacteriaceae;g__Klebsiella
f__Chitinophagaceae;g__Flavihumibacter	3.58E-05	3.64E-05	2.69E-05	2.52E-05	4.84E-05	6.78E-05	4.71E-05	5.03E-05	3.29E-05	5.18E-05	3.33E-05	3.58E-05	k__Bacteria;p__Bacteroidetes;c__Chitinophagia;o__Chitinophagales;f__Chitinophagaceae;g__Flavihumibacter
f__Ectothiorhodospiraceae;g__Spiribacter	2.50E-05	5.22E-05	4.81E-05	3.38E-05	3.24E-05	2.42E-05	2.15E-05	4.35E-05	6.78E-05	4.57E-05	4.89E-05	1.71E-05	k__Bacteria;p__Proteobacteria;c__Gammaproteobacteria;o__Chromatiales;f__Ectothiorhodospiraceae;g__Spiribacter
f__Lachnospiraceae;g__Herbinix	0	6.65E-07	3.62E-07	6.76E-05	3.45E-06	5.15E-07	2.19E-05	1.74E-06	6.63E-06	0	2.67E-06	3.58E-06	k__Bacteria;p__Firmicutes;c__Clostridia;o__Clostridiales;f__Lachnospiraceae;g__Herbinix
f__Intrasporangiaceae;g__Intrasporangium	3.70E-05	2.60E-05	4.66E-05	3.41E-06	6.75E-05	2.60E-05	3.23E-05	3.60E-05	3.53E-05	3.35E-05	3.98E-05	3.07E-05	k__Bacteria;p__Actinobacteria;c__Actinobacteria;o__Micrococcales;f__Intrasporangiaceae;g__Intrasporangium
f__Sinobacteraceae;g__Polycyclovorans	2.88E-05	2.53E-05	3.33E-05	2.11E-05	3.23E-05	2.18E-05	2.08E-05	4.48E-05	6.73E-05	3.55E-05	4.61E-05	1.86E-05	k__Bacteria;p__Proteobacteria;c__Gammaproteobacteria;o__Nevskiales;f__Sinobacteraceae;g__Polycyclovorans
f__Bacillaceae;g__Pelagirhabdus	0	0	0	6.70E-05	0	0	5.33E-07	0	0	4.67E-07	2.65E-07	0	k__Bacteria;p__Firmicutes;c__Bacilli;o__Bacillales;f__Bacillaceae;g__Pelagirhabdus
f__Cytophagaceae;g__Cytophaga	1.45E-05	7.02E-06	2.49E-05	1.53E-05	1.09E-05	2.70E-05	3.83E-05	3.58E-05	2.51E-05	6.70E-05	1.86E-05	1.34E-05	k__Bacteria;p__Bacteroidetes;c__Cytophagia;o__Cytophagales;f__Cytophagaceae;g__Cytophaga
f__Microbacteriaceae;g__Agromyces	4.68E-05	4.13E-05	6.69E-05	2.44E-06	5.51E-05	5.45E-05	4.35E-05	5.10E-05	4.13E-05	2.50E-05	6.35E-05	3.20E-05	k__Bacteria;p__Actinobacteria;c__Actinobacteria;o__Micrococcales;f__Microbacteriaceae;g__Agromyces
f__Flavobacteriaceae;g__Pustulibacterium	3.60E-05	3.09E-06	3.34E-05	2.71E-05	2.99E-05	3.69E-05	3.03E-05	6.67E-05	8.49E-06	3.63E-05	2.04E-05	2.27E-05	k__Bacteria;p__Bacteroidetes;c__Flavobacteriia;o__Flavobacteriales;f__Flavobacteriaceae;g__Pustulibacterium
f__Deferribacteraceae;g__Flexistipes	7.11E-06	1.86E-06	6.61E-07	6.65E-05	6.52E-06	6.39E-06	7.89E-06	2.01E-06	5.73E-06	4.97E-06	6.10E-06	3.08E-06	k__Bacteria;p__Deferribacteres;c__Deferribacteres;o__Deferribacterales;f__Deferribacteraceae;g__Flexistipes
f__Rhodobacteraceae;g__Haematobacter	2.99E-06	1.93E-05	3.82E-05	1.06E-05	1.35E-05	1.26E-05	3.22E-05	3.50E-05	3.48E-05	6.60E-05	2.68E-05	7.74E-06	k__Bacteria;p__Proteobacteria;c__Alphaproteobacteria;o__Rhodobacterales;f__Rhodobacteraceae;g__Haematobacter
f__Planctomycetaceae;g__Planctomicrobium	1.84E-05	6.58E-05	2.90E-05	3.74E-06	1.82E-05	1.78E-05	1.60E-05	1.12E-05	4.08E-05	2.81E-05	2.20E-05	8.03E-06	k__Bacteria;p__Planctomycetes;c__Planctomycetia;o__Planctomycetales;f__Planctomycetaceae;g__Planctomicrobium
f__Thermococcaceae;g__Thermococcus	3.58E-05	3.61E-05	2.13E-05	2.51E-05	2.64E-05	2.67E-05	1.60E-05	1.48E-05	2.27E-05	6.58E-05	2.22E-05	2.43E-05	k__Archaea;p__Euryarchaeota;c__Thermococci;o__Thermococcales;f__Thermococcaceae;g__Thermococcus
f__Flavobacteriaceae;g__Zunongwangia	1.85E-05	3.79E-06	1.15E-05	6.57E-05	2.55E-05	4.89E-05	3.01E-05	5.36E-05	6.55E-06	4.24E-05	4.07E-05	4.43E-05	k__Bacteria;p__Bacteroidetes;c__Flavobacteriia;o__Flavobacteriales;f__Flavobacteriaceae;g__Zunongwangia
f__Phanerochaetaceae;g__Phanerochaete	1.36E-06	3.78E-06	0	0	2.92E-06	4.83E-05	4.07E-07	1.83E-06	4.93E-06	8.36E-07	6.57E-05	4.99E-06	k__Eukaryota;p__Basidiomycota;c__Agaricomycetes;o__Polyporales;f__Phanerochaetaceae;g__Phanerochaete
f__Rhodanobacteraceae;g__Luteibacter	3.70E-05	4.10E-05	3.51E-05	2.59E-05	3.32E-05	3.96E-05	2.85E-05	4.10E-05	6.55E-05	6.20E-05	4.08E-05	3.43E-05	k__Bacteria;p__Proteobacteria;c__Gammaproteobacteria;o__Xanthomonadales;f__Rhodanobacteraceae;g__Luteibacter
f__Rhodospirillaceae;g__Nitrospirillum	1.23E-05	6.27E-05	3.66E-05	5.51E-06	1.59E-05	2.28E-05	1.55E-05	1.64E-05	6.52E-05	1.74E-05	2.70E-05	9.21E-06	k__Bacteria;p__Proteobacteria;c__Alphaproteobacteria;o__Rhodospirillales;f__Rhodospirillaceae;g__Nitrospirillum
f__Rhodospirillaceae;g__Phaeospirillum	1.89E-05	6.52E-05	2.85E-05	1.22E-05	2.77E-05	2.15E-05	9.10E-06	3.29E-05	4.15E-05	1.09E-05	4.79E-05	2.42E-05	k__Bacteria;p__Proteobacteria;c__Alphaproteobacteria;o__Rhodospirillales;f__Rhodospirillaceae;g__Phaeospirillum
f__Thermaceae;g__Oceanithermus	6.49E-05	6.07E-05	5.31E-05	1.75E-05	4.70E-05	2.51E-05	1.83E-05	3.64E-05	2.66E-05	3.50E-05	4.72E-05	2.95E-05	k__Bacteria;p__Deinococcus-Thermus;c__Deinococci;o__Thermales;f__Thermaceae;g__Oceanithermus
f__Lachnospiraceae;g__Anaerobium	0	0	0	6.46E-05	2.37E-06	0	2.44E-05	0	0	0	3.76E-07	9.58E-06	k__Bacteria;p__Firmicutes;c__Clostridia;o__Clostridiales;f__Lachnospiraceae;g__Anaerobium
f__Myxococcaceae;g__Corallococcus	3.99E-05	5.19E-05	6.46E-05	4.00E-05	5.51E-05	3.33E-05	1.37E-05	2.91E-05	5.59E-05	2.09E-05	5.66E-05	2.15E-05	k__Bacteria;p__Proteobacteria;c__Deltaproteobacteria;o__Myxococcales;f__Myxococcaceae;g__Corallococcus
f__Micromonosporaceae;g__Dactylosporangium	2.43E-05	1.61E-05	6.42E-05	7.29E-07	4.97E-05	2.14E-05	2.26E-05	3.22E-05	2.63E-05	1.92E-05	3.76E-05	2.79E-05	k__Bacteria;p__Actinobacteria;c__Actinobacteria;o__Micromonosporales;f__Micromonosporaceae;g__Dactylosporangium
f__Unclassified;g__Dehalogenimonas	3.61E-05	5.84E-05	2.41E-05	2.61E-05	3.85E-05	2.75E-05	2.21E-05	4.04E-05	6.42E-05	3.42E-05	3.05E-05	2.82E-05	k__Bacteria;p__Chloroflexi;c__Dehalococcoidia;o__Unclassified;f__Unclassified;g__Dehalogenimonas
f__Streptosporangiaceae;g__Herbidospora	4.97E-05	4.17E-05	3.37E-05	1.31E-06	5.36E-05	3.31E-05	2.47E-05	2.51E-05	6.41E-05	4.53E-05	5.84E-05	3.04E-05	k__Bacteria;p__Actinobacteria;c__Actinobacteria;o__Streptosporangiales;f__Streptosporangiaceae;g__Herbidospora
f__Lachnospiraceae;g__Roseburia	1.05E-06	1.11E-05	2.47E-07	2.49E-05	3.98E-07	1.36E-06	6.41E-05	2.68E-06	1.17E-05	3.45E-06	1.13E-06	1.34E-05	k__Bacteria;p__Firmicutes;c__Clostridia;o__Clostridiales;f__Lachnospiraceae;g__Roseburia
f__Pseudonocardiaceae;g__Haloechinothrix	1.73E-05	2.01E-05	3.01E-05	7.46E-07	5.04E-05	2.31E-05	2.84E-05	2.97E-05	4.28E-05	2.00E-05	6.40E-05	2.79E-05	k__Bacteria;p__Actinobacteria;c__Actinobacteria;o__Pseudonocardiales;f__Pseudonocardiaceae;g__Haloechinothrix
f__Rhodobacteraceae;g__Gemmobacter	2.12E-05	1.22E-05	1.86E-05	1.66E-05	9.85E-06	4.52E-05	4.68E-05	2.60E-05	2.34E-05	6.40E-05	1.93E-05	4.46E-05	k__Bacteria;p__Proteobacteria;c__Alphaproteobacteria;o__Rhodobacterales;f__Rhodobacteraceae;g__Gemmobacter
f__Cyclobacteriaceae;g__Indibacter	2.06E-05	1.26E-05	1.59E-05	2.78E-05	1.48E-05	2.98E-05	2.87E-05	2.47E-05	2.02E-05	6.39E-05	1.47E-05	1.33E-05	k__Bacteria;p__Bacteroidetes;c__Cytophagia;o__Cytophagales;f__Cyclobacteriaceae;g__Indibacter
f__Dysgonamonadaceae;g__Dysgonomonas	9.91E-06	3.06E-06	1.29E-05	6.39E-05	1.23E-05	1.78E-05	2.41E-05	1.45E-05	5.58E-06	2.61E-05	5.21E-06	3.72E-06	k__Bacteria;p__Bacteroidetes;c__Bacteroidia;o__Bacteroidales;f__Dysgonamonadaceae;g__Dysgonomonas
f__Phyllobacteriaceae;g__Phyllobacterium	1.80E-05	6.36E-05	2.62E-05	7.88E-06	1.47E-05	1.51E-05	1.87E-05	1.42E-05	4.24E-05	2.51E-05	2.59E-05	7.37E-06	k__Bacteria;p__Proteobacteria;c__Alphaproteobacteria;o__Rhizobiales;f__Phyllobacteriaceae;g__Phyllobacterium
f__Methylocystaceae;g__Methylocystis	2.13E-05	4.23E-05	3.89E-05	1.08E-05	4.57E-05	3.43E-05	3.23E-05	2.73E-05	6.36E-05	2.90E-05	4.46E-05	2.16E-05	k__Bacteria;p__Proteobacteria;c__Alphaproteobacteria;o__Rhizobiales;f__Methylocystaceae;g__Methylocystis
f__Cyclobacteriaceae;g__Mariniradius	2.33E-05	1.46E-05	1.78E-05	1.95E-05	2.39E-05	4.05E-05	5.14E-05	3.83E-05	4.21E-05	6.35E-05	3.20E-05	1.33E-05	k__Bacteria;p__Bacteroidetes;c__Cytophagia;o__Cytophagales;f__Cyclobacteriaceae;g__Mariniradius
f__Caulobacteraceae;g__Asticcacaulis	2.55E-05	1.65E-05	4.37E-05	9.50E-06	2.44E-05	1.88E-05	2.11E-05	3.16E-05	6.26E-05	2.33E-05	2.84E-05	1.78E-05	k__Bacteria;p__Proteobacteria;c__Alphaproteobacteria;o__Caulobacterales;f__Caulobacteraceae;g__Asticcacaulis
f__Comamonadaceae;g__Pseudorhodoferax	3.96E-05	5.30E-05	3.51E-05	2.59E-06	6.26E-05	2.99E-05	1.42E-05	2.03E-05	2.97E-05	1.83E-05	4.05E-05	1.28E-05	k__Bacteria;p__Proteobacteria;c__Betaproteobacteria;o__Burkholderiales;f__Comamonadaceae;g__Pseudorhodoferax
f__Unclassified;g__Polymorphum	2.11E-05	5.73E-05	1.35E-05	1.02E-05	3.65E-05	6.07E-05	2.05E-05	3.28E-05	6.24E-05	3.81E-05	6.07E-05	1.12E-05	k__Bacteria;p__Proteobacteria;c__Alphaproteobacteria;o__Unclassified;f__Unclassified;g__Polymorphum
f__Chelatococcaceae;g__Chelatococcus	2.43E-06	6.23E-05	8.29E-06	8.30E-06	1.53E-05	1.07E-05	1.16E-05	1.03E-05	4.11E-05	1.80E-05	3.76E-05	6.76E-06	k__Bacteria;p__Proteobacteria;c__Alphaproteobacteria;o__Rhizobiales;f__Chelatococcaceae;g__Chelatococcus
f__Planctomycetaceae;g__Planctopirus	9.60E-06	6.21E-05	1.78E-05	5.93E-07	1.01E-05	7.34E-06	1.31E-05	3.29E-06	1.88E-05	6.83E-06	1.35E-05	6.24E-06	k__Bacteria;p__Planctomycetes;c__Planctomycetia;o__Planctomycetales;f__Planctomycetaceae;g__Planctopirus
f__Peptococcaceae;g__Desulfitobacterium	1.59E-05	6.60E-06	7.44E-06	6.18E-05	1.24E-05	2.58E-06	3.89E-05	4.08E-06	2.11E-05	1.90E-05	4.59E-06	3.59E-05	k__Bacteria;p__Firmicutes;c__Clostridia;o__Clostridiales;f__Peptococcaceae;g__Desulfitobacterium
f__Symbiobacteriaceae;g__Symbiobacterium	3.34E-05	6.17E-05	1.27E-05	4.84E-06	4.36E-05	2.31E-05	9.50E-06	2.98E-05	2.97E-05	3.72E-05	2.04E-05	1.98E-05	k__Bacteria;p__Firmicutes;c__Clostridia;o__Clostridiales;f__Symbiobacteriaceae;g__Symbiobacterium
f__Chlorobiaceae;g__Pelodictyon	4.29E-05	1.07E-05	4.24E-06	1.03E-05	6.15E-05	5.12E-05	2.18E-05	3.72E-05	2.00E-05	3.18E-05	3.42E-05	3.15E-05	k__Bacteria;p__Chlorobi;c__Chlorobia;o__Chlorobiales;f__Chlorobiaceae;g__Pelodictyon
f__Hyphomicrobiaceae;g__Filomicrobium	1.71E-05	6.10E-05	2.72E-05	6.08E-06	3.66E-05	1.93E-05	1.66E-05	2.76E-05	5.36E-05	2.65E-05	3.17E-05	1.30E-05	k__Bacteria;p__Proteobacteria;c__Alphaproteobacteria;o__Rhizobiales;f__Hyphomicrobiaceae;g__Filomicrobium
f__Methylophilaceae;g__Methylobacillus	4.73E-05	2.97E-05	3.82E-05	1.35E-05	6.10E-05	3.99E-05	1.82E-05	2.24E-05	2.51E-05	5.10E-05	4.23E-05	1.18E-05	k__Bacteria;p__Proteobacteria;c__Betaproteobacteria;o__Nitrosomonadales;f__Methylophilaceae;g__Methylobacillus
f__Pseudonocardiaceae;g__Alloactinosynnema	1.13E-05	1.92E-05	4.20E-05	9.31E-08	4.11E-05	1.47E-05	1.77E-05	2.56E-05	2.61E-05	1.48E-05	6.08E-05	2.35E-05	k__Bacteria;p__Actinobacteria;c__Actinobacteria;o__Pseudonocardiales;f__Pseudonocardiaceae;g__Alloactinosynnema
f__Bacillaceae;g__Halobacillus	8.70E-06	4.31E-06	1.53E-05	6.07E-05	6.10E-06	5.76E-06	4.11E-05	4.78E-06	6.65E-07	2.43E-05	8.82E-06	4.01E-05	k__Bacteria;p__Firmicutes;c__Bacilli;o__Bacillales;f__Bacillaceae;g__Halobacillus
f__Pseudeurotiaceae;g__Pseudogymnoascus	4.39E-05	1.57E-06	6.31E-06	0	8.15E-06	3.72E-05	4.40E-06	4.10E-05	1.12E-05	7.26E-06	2.16E-05	6.07E-05	k__Eukaryota;p__Ascomycota;c__Leotiomycetes;o__Unclassified;f__Pseudeurotiaceae;g__Pseudogymnoascus
f__Oceanospirillaceae;g__Balneatrix	2.92E-05	6.07E-05	4.64E-05	4.70E-05	2.75E-05	4.11E-05	1.54E-05	2.97E-05	3.16E-05	2.54E-05	4.22E-05	1.30E-05	k__Bacteria;p__Proteobacteria;c__Gammaproteobacteria;o__Oceanospirillales;f__Oceanospirillaceae;g__Balneatrix
f__Moraxellaceae;g__Perlucidibaca	4.40E-05	4.73E-05	1.77E-05	2.09E-05	3.65E-05	3.51E-05	2.64E-05	2.95E-05	4.62E-05	3.06E-05	6.06E-05	3.74E-05	k__Bacteria;p__Proteobacteria;c__Gammaproteobacteria;o__Pseudomonadales;f__Moraxellaceae;g__Perlucidibaca
f__Propionibacteriaceae;g__Propionibacterium	1.43E-05	3.44E-05	3.28E-05	2.77E-06	2.21E-05	9.99E-06	8.98E-06	8.53E-06	4.65E-05	1.33E-05	2.99E-05	6.06E-05	k__Bacteria;p__Actinobacteria;c__Actinobacteria;o__Propionibacteriales;f__Propionibacteriaceae;g__Propionibacterium
f__Gallionellaceae;g__Sulfuriferula	5.45E-05	4.70E-05	1.23E-05	1.45E-05	6.06E-05	3.57E-05	1.68E-05	3.41E-05	5.85E-05	1.40E-05	4.47E-05	2.69E-05	k__Bacteria;p__Proteobacteria;c__Betaproteobacteria;o__Nitrosomonadales;f__Gallionellaceae;g__Sulfuriferula
f__Aurantimonadaceae;g__Aureimonas	2.08E-05	6.04E-05	4.16E-05	1.04E-05	3.87E-05	2.83E-05	1.90E-05	3.53E-05	5.80E-05	4.13E-05	5.39E-05	1.43E-05	k__Bacteria;p__Proteobacteria;c__Alphaproteobacteria;o__Rhizobiales;f__Aurantimonadaceae;g__Aureimonas
f__Paenibacillaceae;g__Brevibacillus	2.83E-05	6.04E-05	1.66E-05	3.97E-05	2.08E-05	1.32E-05	4.16E-05	1.62E-05	2.95E-05	1.48E-05	1.15E-05	1.42E-05	k__Bacteria;p__Firmicutes;c__Bacilli;o__Bacillales;f__Paenibacillaceae;g__Brevibacillus
f__Methanomicrobiaceae;g__Methanoculleus	6.02E-05	3.61E-05	2.25E-05	1.92E-05	3.53E-05	3.00E-05	1.46E-05	2.80E-05	4.43E-05	4.75E-05	1.46E-05	1.65E-05	k__Archaea;p__Euryarchaeota;c__Methanomicrobia;o__Methanomicrobiales;f__Methanomicrobiaceae;g__Methanoculleus
f__Natranaerobiaceae;g__Natranaerobius	1.28E-05	1.01E-05	0	6.84E-06	5.53E-06	5.61E-06	6.02E-05	4.03E-07	1.70E-05	2.08E-06	6.19E-06	1.70E-05	k__Bacteria;p__Firmicutes;c__Clostridia;o__Natranaerobiales;f__Natranaerobiaceae;g__Natranaerobius
f__Bacillaceae;g__Domibacillus	6.08E-06	0	0	1.95E-05	1.71E-06	3.17E-06	1.11E-05	2.03E-07	0	2.98E-06	0	6.02E-05	k__Bacteria;p__Firmicutes;c__Bacilli;o__Bacillales;f__Bacillaceae;g__Domibacillus
f__Tremellaceae;g__Tremella	8.01E-06	3.92E-06	0	0	8.08E-06	2.97E-05	4.70E-06	2.58E-05	5.97E-05	2.36E-06	3.69E-05	2.16E-05	k__Eukaryota;p__Basidiomycota;c__Tremellomycetes;o__Tremellales;f__Tremellaceae;g__Tremella
f__Synechococcaceae;g__Thermosynechococcus	2.74E-05	6.14E-06	0	2.31E-06	3.94E-06	3.12E-05	9.86E-06	8.96E-06	5.96E-05	1.19E-05	3.30E-06	2.04E-05	k__Bacteria;p__Cyanobacteria;c__Unclassified;o__Synechococcales;f__Synechococcaceae;g__Thermosynechococcus
f__Ignavibacteriaceae;g__Ignavibacterium	4.14E-05	5.24E-05	5.95E-05	4.67E-05	5.31E-05	3.16E-05	1.74E-05	3.16E-05	4.12E-05	4.87E-05	2.41E-05	1.16E-05	k__Bacteria;p__Ignavibacteriae;c__Ignavibacteria;o__Ignavibacteriales;f__Ignavibacteriaceae;g__Ignavibacterium
f__Unclassified;g__Rubrivivax	4.18E-05	5.80E-05	1.78E-05	1.15E-06	4.89E-05	4.43E-05	3.70E-05	5.93E-05	1.61E-05	5.23E-05	4.19E-05	2.05E-05	k__Bacteria;p__Proteobacteria;c__Betaproteobacteria;o__Burkholderiales;f__Unclassified;g__Rubrivivax
f__Peptostreptococcaceae;g__Romboutsia	1.46E-06	2.03E-06	5.42E-06	5.93E-05	2.07E-06	3.92E-07	3.54E-05	1.67E-06	1.78E-05	3.99E-07	2.32E-06	1.25E-05	k__Bacteria;p__Firmicutes;c__Clostridia;o__Clostridiales;f__Peptostreptococcaceae;g__Romboutsia
f__Micromonosporaceae;g__Salinispora	4.17E-05	3.68E-05	5.91E-05	2.91E-06	4.71E-05	3.91E-05	3.64E-05	3.86E-05	3.43E-05	2.60E-05	4.53E-05	3.82E-05	k__Bacteria;p__Actinobacteria;c__Actinobacteria;o__Micromonosporales;f__Micromonosporaceae;g__Salinispora
f__Comamonadaceae;g__Comamonas	2.74E-05	3.75E-05	2.04E-05	3.46E-05	1.99E-05	5.90E-05	1.66E-05	3.46E-05	1.84E-05	2.32E-05	2.23E-05	5.07E-05	k__Bacteria;p__Proteobacteria;c__Betaproteobacteria;o__Burkholderiales;f__Comamonadaceae;g__Comamonas
f__Rhodobacteraceae;g__Natronohydrobacter	1.43E-05	1.66E-05	1.43E-05	1.65E-05	8.37E-06	2.21E-05	2.20E-05	2.65E-05	9.72E-06	5.89E-05	5.71E-06	2.20E-05	k__Bacteria;p__Proteobacteria;c__Alphaproteobacteria;o__Rhodobacterales;f__Rhodobacteraceae;g__Natronohydrobacter
f__Anaerolineaceae;g__Thermanaerothrix	2.53E-05	4.87E-05	4.88E-05	6.11E-06	5.88E-05	1.94E-05	1.15E-05	2.75E-05	1.89E-05	7.55E-06	3.41E-05	1.44E-05	k__Bacteria;p__Chloroflexi;c__Anaerolineae;o__Anaerolineales;f__Anaerolineaceae;g__Thermanaerothrix
f__Nocardioidaceae;g__Mumia	1.33E-05	2.12E-05	2.01E-05	5.22E-07	2.09E-05	1.40E-05	3.16E-05	1.27E-05	5.86E-05	3.26E-05	1.79E-05	1.40E-05	k__Bacteria;p__Actinobacteria;c__Actinobacteria;o__Propionibacteriales;f__Nocardioidaceae;g__Mumia
f__Flavobacteriaceae;g__Wenyingzhuangia	1.77E-05	6.38E-06	1.29E-05	1.90E-05	2.41E-05	5.83E-05	2.18E-05	5.67E-05	3.09E-06	4.31E-05	2.65E-05	2.79E-05	k__Bacteria;p__Bacteroidetes;c__Flavobacteriia;o__Flavobacteriales;f__Flavobacteriaceae;g__Wenyingzhuangia
f__Unclassified;g__Petrotoga	3.55E-06	0	4.11E-06	5.82E-05	2.57E-06	2.00E-06	6.36E-06	1.78E-06	5.37E-06	0	2.04E-06	2.59E-06	k__Bacteria;p__Thermotogae;c__Thermotogae;o__Petrotogales;f__Unclassified;g__Petrotoga
f__Rhodobacteraceae;g__Oceaniovalibus	8.73E-06	1.11E-05	4.09E-05	5.54E-06	1.41E-05	3.67E-05	5.81E-05	3.89E-05	3.52E-05	1.99E-05	1.33E-05	3.10E-05	k__Bacteria;p__Proteobacteria;c__Alphaproteobacteria;o__Rhodobacterales;f__Rhodobacteraceae;g__Oceaniovalibus
f__Ruminococcaceae;g__Faecalibacterium	3.21E-06	1.48E-05	7.97E-06	5.79E-05	4.05E-06	1.37E-06	2.58E-06	5.36E-06	4.24E-06	9.82E-06	4.88E-06	2.21E-06	k__Bacteria;p__Firmicutes;c__Clostridia;o__Clostridiales;f__Ruminococcaceae;g__Faecalibacterium
f__Francisellaceae;g__Francisella	1.56E-05	1.13E-06	7.62E-06	5.78E-05	1.24E-05	7.52E-06	1.13E-05	1.14E-05	8.25E-06	4.42E-07	9.00E-07	1.41E-05	k__Bacteria;p__Proteobacteria;c__Gammaproteobacteria;o__Thiotrichales;f__Francisellaceae;g__Francisella
f__Rhodocyclaceae;g__Aromatoleum	2.59E-05	1.11E-05	9.12E-06	1.71E-05	5.77E-05	3.00E-05	2.04E-05	2.16E-05	1.94E-05	1.44E-05	5.56E-05	6.71E-06	k__Bacteria;p__Proteobacteria;c__Betaproteobacteria;o__Rhodocyclales;f__Rhodocyclaceae;g__Aromatoleum
f__Erwiniaceae;g__Erwinia	5.29E-06	3.80E-05	2.51E-05	2.79E-06	9.23E-06	3.42E-05	9.00E-06	4.04E-06	5.77E-05	1.29E-05	1.50E-05	5.59E-06	k__Bacteria;p__Proteobacteria;c__Gammaproteobacteria;o__Enterobacterales;f__Erwiniaceae;g__Erwinia
f__Oceanospirillaceae;g__Pseudospirillum	7.29E-06	2.56E-05	1.70E-06	1.07E-05	2.00E-05	7.64E-06	5.76E-05	3.09E-06	8.31E-06	6.01E-06	1.28E-05	1.61E-05	k__Bacteria;p__Proteobacteria;c__Gammaproteobacteria;o__Oceanospirillales;f__Oceanospirillaceae;g__Pseudospirillum
f__Unclassified;g__Bifiguratus	4.35E-05	0	0	0	0	2.64E-05	0	1.33E-06	0	0	0	5.75E-05	k__Eukaryota;p__Mucoromycota;c__Unclassified;o__Endogonales;f__Unclassified;g__Bifiguratus
f__Streptosporangiaceae;g__Microbispora	4.44E-05	3.58E-05	5.73E-05	1.13E-06	5.11E-05	2.89E-05	2.89E-05	3.75E-05	4.18E-05	3.68E-05	4.67E-05	2.40E-05	k__Bacteria;p__Actinobacteria;c__Actinobacteria;o__Streptosporangiales;f__Streptosporangiaceae;g__Microbispora
f__Pseudonocardiaceae;g__Saccharopolyspora	3.07E-05	3.94E-05	4.06E-05	2.26E-06	5.72E-05	3.48E-05	3.29E-05	3.62E-05	2.42E-05	1.78E-05	4.63E-05	2.25E-05	k__Bacteria;p__Actinobacteria;c__Actinobacteria;o__Pseudonocardiales;f__Pseudonocardiaceae;g__Saccharopolyspora
f__Rhodobacteraceae;g__Thiobacimonas	2.31E-05	1.36E-05	1.38E-05	1.38E-05	2.62E-05	3.15E-05	4.80E-05	3.50E-05	3.51E-05	4.17E-05	5.72E-05	2.60E-05	k__Bacteria;p__Proteobacteria;c__Alphaproteobacteria;o__Rhodobacterales;f__Rhodobacteraceae;g__Thiobacimonas
f__Gemmataceae;g__Zavarzinella	3.94E-05	5.65E-05	4.07E-05	5.32E-06	3.39E-05	5.70E-05	6.03E-06	1.87E-05	3.34E-05	2.12E-05	2.30E-05	2.37E-05	k__Bacteria;p__Planctomycetes;c__Planctomycetia;o__Planctomycetales;f__Gemmataceae;g__Zavarzinella
f__Lachnospiraceae;g__Pseudobutyrivibrio	0	0	0	5.68E-05	0	0	2.44E-05	4.32E-06	0	0	0	1.34E-06	k__Bacteria;p__Firmicutes;c__Clostridia;o__Clostridiales;f__Lachnospiraceae;g__Pseudobutyrivibrio
f__Unclassified;g__Candidatus Kapabacteria	1.67E-05	3.05E-06	2.23E-05	2.20E-06	1.08E-05	1.24E-05	5.16E-06	1.33E-05	5.68E-05	8.37E-06	1.90E-06	9.44E-06	k__Bacteria;p__Unclassified;c__Unclassified;o__Unclassified;f__Unclassified;g__Candidatus Kapabacteria
f__Pseudonocardiaceae;g__Lentzea	2.48E-05	3.63E-05	2.68E-05	1.06E-06	3.39E-05	1.92E-05	1.63E-05	2.77E-05	9.28E-06	1.32E-06	5.65E-05	2.00E-05	k__Bacteria;p__Actinobacteria;c__Actinobacteria;o__Pseudonocardiales;f__Pseudonocardiaceae;g__Lentzea
f__Micromonosporaceae;g__Catelliglobosispora	4.84E-05	3.80E-05	5.64E-05	8.09E-07	5.28E-05	2.51E-05	2.76E-05	2.94E-05	4.42E-05	1.63E-05	2.33E-05	3.50E-05	k__Bacteria;p__Actinobacteria;c__Actinobacteria;o__Micromonosporales;f__Micromonosporaceae;g__Catelliglobosispora
f__Thermomonosporaceae;g__Thermomonospora	3.04E-05	2.80E-05	3.06E-05	1.49E-06	4.12E-05	2.21E-05	3.17E-05	3.16E-05	5.15E-05	3.38E-05	5.63E-05	2.69E-05	k__Bacteria;p__Actinobacteria;c__Actinobacteria;o__Streptosporangiales;f__Thermomonosporaceae;g__Thermomonospora
f__Alteromonadaceae;g__Salinimonas	1.24E-05	4.14E-06	1.88E-05	5.32E-06	9.32E-06	1.36E-06	5.62E-05	7.94E-06	1.81E-05	1.12E-05	0	3.04E-05	k__Bacteria;p__Proteobacteria;c__Gammaproteobacteria;o__Alteromonadales;f__Alteromonadaceae;g__Salinimonas
f__Acidimicrobiaceae;g__Ferrithrix	1.89E-05	5.62E-05	3.74E-05	0	3.98E-05	2.42E-05	1.81E-05	2.36E-05	1.97E-05	2.61E-06	4.79E-05	3.34E-05	k__Bacteria;p__Actinobacteria;c__Acidimicrobiia;o__Acidimicrobiales;f__Acidimicrobiaceae;g__Ferrithrix
f__Rhodobacteraceae;g__Sagittula	2.31E-05	2.04E-05	4.61E-05	1.60E-05	9.48E-06	3.94E-05	5.60E-05	5.09E-05	1.23E-05	3.56E-05	2.27E-05	1.78E-05	k__Bacteria;p__Proteobacteria;c__Alphaproteobacteria;o__Rhodobacterales;f__Rhodobacteraceae;g__Sagittula
f__Planococcaceae;g__Jeotgalibacillus	0	0	2.78E-06	3.04E-05	0	0	1.59E-05	0	0	0	0	5.58E-05	k__Bacteria;p__Firmicutes;c__Bacilli;o__Bacillales;f__Planococcaceae;g__Jeotgalibacillus
f__Bryobacteraceae;g__Bryobacter	2.01E-05	5.56E-05	3.81E-05	1.67E-07	2.76E-05	6.10E-06	3.18E-06	1.26E-05	8.57E-06	5.80E-06	2.18E-05	9.69E-06	k__Bacteria;p__Acidobacteria;c__Solibacteres;o__Solibacterales;f__Bryobacteraceae;g__Bryobacter
f__Sanguibacteraceae;g__Sanguibacter	9.77E-06	1.49E-05	5.56E-05	2.22E-06	2.05E-05	1.69E-05	1.85E-05	1.84E-05	8.84E-06	6.70E-06	3.68E-05	1.94E-05	k__Bacteria;p__Actinobacteria;c__Actinobacteria;o__Micrococcales;f__Sanguibacteraceae;g__Sanguibacter
f__Rickettsiaceae;g__Rickettsia	1.38E-05	8.72E-06	1.04E-05	4.82E-06	1.02E-05	3.49E-06	3.55E-06	5.56E-05	4.31E-06	1.22E-06	2.00E-06	3.71E-06	k__Bacteria;p__Proteobacteria;c__Alphaproteobacteria;o__Rickettsiales;f__Rickettsiaceae;g__Rickettsia
f__Clavicipitaceae;g__Claviceps	2.62E-06	1.23E-06	0	0	8.39E-06	2.58E-05	2.78E-06	9.79E-06	4.96E-05	3.72E-06	5.54E-05	2.83E-06	k__Eukaryota;p__Ascomycota;c__Sordariomycetes;o__Hypocreales;f__Clavicipitaceae;g__Claviceps
f__Hydrogenothermaceae;g__Persephonella	2.82E-06	1.29E-05	1.25E-05	5.53E-05	1.16E-05	3.63E-06	8.88E-06	4.99E-06	4.70E-06	1.60E-05	3.46E-06	1.52E-05	k__Bacteria;p__Aquificae;c__Aquificae;o__Aquificales;f__Hydrogenothermaceae;g__Persephonella
f__Intrasporangiaceae;g__Janibacter	3.72E-05	1.84E-05	2.52E-05	8.44E-06	3.33E-05	2.14E-05	3.65E-05	3.59E-05	5.45E-05	5.37E-05	3.18E-05	2.59E-05	k__Bacteria;p__Actinobacteria;c__Actinobacteria;o__Micrococcales;f__Intrasporangiaceae;g__Janibacter
f__Melioribacteraceae;g__Melioribacter	4.17E-05	2.44E-05	3.31E-05	4.69E-05	4.79E-05	2.64E-05	1.79E-05	1.83E-05	4.26E-05	5.43E-05	2.54E-05	9.63E-06	k__Bacteria;p__Ignavibacteriae;c__Ignavibacteria;o__Ignavibacteriales;f__Melioribacteraceae;g__Melioribacter
f__Gottschalkiaceae;g__Andreesenia	5.17E-06	0	0	4.41E-05	0	0	5.42E-05	3.91E-06	9.83E-07	7.85E-07	4.90E-06	1.28E-05	k__Bacteria;p__Firmicutes;c__Tissierellia;o__Tissierellales;f__Gottschalkiaceae;g__Andreesenia
f__Rhizobiaceae;g__Agrobacterium	2.82E-05	3.08E-05	1.23E-05	5.41E-05	3.70E-05	1.24E-05	5.30E-05	1.14E-05	1.73E-05	1.29E-05	4.43E-05	2.80E-05	k__Bacteria;p__Proteobacteria;c__Alphaproteobacteria;o__Rhizobiales;f__Rhizobiaceae;g__Agrobacterium
f__Hyphomicrobiaceae;g__Blastochloris	1.09E-05	7.16E-06	3.95E-06	4.53E-07	9.10E-06	1.90E-05	1.38E-05	1.68E-05	5.40E-05	4.42E-06	2.23E-05	2.19E-06	k__Bacteria;p__Proteobacteria;c__Alphaproteobacteria;o__Rhizobiales;f__Hyphomicrobiaceae;g__Blastochloris
f__Microcoleaceae;g__Tychonema	2.55E-06	0	2.01E-07	1.31E-05	4.13E-06	9.22E-06	2.35E-05	9.57E-06	8.73E-06	5.40E-05	5.93E-06	3.90E-06	k__Bacteria;p__Cyanobacteria;c__Unclassified;o__Oscillatoriales;f__Microcoleaceae;g__Tychonema
f__Baculoviridae;g__Alphabaculovirus	1.48E-05	0	0	0	8.08E-06	1.28E-05	0	6.02E-07	5.35E-05	6.64E-07	5.46E-06	1.28E-06	k__Viruses;p__Unclassified;c__Unclassified;o__Unclassified;f__Baculoviridae;g__Alphabaculovirus
f__Piscirickettsiaceae;g__Piscirickettsia	5.34E-05	3.36E-05	2.26E-05	4.11E-06	1.51E-05	1.87E-05	1.72E-06	9.94E-06	1.98E-05	3.04E-06	1.64E-05	1.88E-06	k__Bacteria;p__Proteobacteria;c__Gammaproteobacteria;o__Thiotrichales;f__Piscirickettsiaceae;g__Piscirickettsia
f__Rhodobacteraceae;g__Donghicola	2.90E-05	1.51E-05	2.48E-05	1.14E-05	1.11E-05	3.91E-05	5.08E-05	5.33E-05	2.64E-05	4.93E-05	3.11E-05	3.39E-05	k__Bacteria;p__Proteobacteria;c__Alphaproteobacteria;o__Rhodobacterales;f__Rhodobacteraceae;g__Donghicola
f__Spongiibacteraceae;g__Zhongshania	5.33E-05	1.25E-05	8.06E-06	2.78E-05	3.79E-05	1.86E-05	8.80E-06	1.64E-05	2.88E-06	8.03E-06	1.46E-05	2.25E-05	k__Bacteria;p__Proteobacteria;c__Gammaproteobacteria;o__Cellvibrionales;f__Spongiibacteraceae;g__Zhongshania
f__Enterobacteriaceae;g__Salmonella	2.68E-05	7.10E-06	2.87E-05	1.69E-05	2.53E-05	5.19E-06	6.60E-06	1.02E-05	3.70E-06	1.34E-05	6.48E-06	5.31E-05	k__Bacteria;p__Proteobacteria;c__Gammaproteobacteria;o__Enterobacterales;f__Enterobacteriaceae;g__Salmonella
f__Fimbriimonadaceae;g__Fimbriimonas	8.36E-06	3.80E-05	5.30E-05	2.28E-06	9.83E-06	9.60E-06	1.66E-05	7.11E-06	7.60E-06	7.18E-06	1.45E-05	5.28E-06	k__Bacteria;p__Armatimonadetes;c__Fimbriimonadia;o__Fimbriimonadales;f__Fimbriimonadaceae;g__Fimbriimonas
f__Thiotrichaceae;g__Candidatus Marithrix	3.30E-05	3.85E-05	4.82E-05	1.88E-05	4.11E-05	5.29E-05	2.04E-05	4.79E-05	4.04E-05	1.40E-05	5.19E-05	9.83E-06	k__Bacteria;p__Proteobacteria;c__Gammaproteobacteria;o__Thiotrichales;f__Thiotrichaceae;g__Candidatus Marithrix
f__Nautiliaceae;g__Lebetimonas	8.50E-06	2.78E-07	0	5.29E-05	7.69E-06	4.85E-06	7.92E-06	1.62E-06	0	4.53E-07	1.20E-06	2.51E-06	k__Bacteria;p__Proteobacteria;c__Epsilonproteobacteria;o__Nautiliales;f__Nautiliaceae;g__Lebetimonas
f__Nocardiaceae;g__Smaragdicoccus	6.48E-06	5.28E-05	2.26E-05	1.80E-07	1.44E-05	1.13E-05	9.98E-06	1.18E-05	2.67E-05	1.24E-05	2.40E-05	9.13E-06	k__Bacteria;p__Actinobacteria;c__Actinobacteria;o__Corynebacteriales;f__Nocardiaceae;g__Smaragdicoccus
f__Alcaligenaceae;g__Candidimonas	3.03E-06	5.28E-05	8.13E-06	0	9.01E-06	3.83E-06	1.53E-06	2.06E-06	1.04E-05	9.07E-06	1.61E-05	4.82E-06	k__Bacteria;p__Proteobacteria;c__Betaproteobacteria;o__Burkholderiales;f__Alcaligenaceae;g__Candidimonas
f__Halanaerobiaceae;g__Halothermothrix	1.31E-06	1.51E-05	5.70E-06	5.26E-05	2.16E-06	2.01E-06	2.41E-05	4.13E-06	6.25E-06	1.24E-05	3.31E-07	3.72E-06	k__Bacteria;p__Firmicutes;c__Clostridia;o__Halanaerobiales;f__Halanaerobiaceae;g__Halothermothrix
f__Nitrospiraceae;g__Leptospirillum	2.04E-05	5.26E-05	2.61E-05	1.03E-05	2.48E-05	2.43E-05	7.30E-06	1.19E-05	8.43E-06	5.99E-06	1.32E-05	7.95E-06	k__Bacteria;p__Nitrospirae;c__Nitrospira;o__Nitrospirales;f__Nitrospiraceae;g__Leptospirillum
f__Thermomicrobiaceae;g__Thermomicrobium	3.14E-05	5.25E-05	5.01E-05	3.36E-06	3.70E-05	1.15E-05	7.15E-06	2.18E-05	3.34E-05	1.65E-05	1.30E-05	1.63E-05	k__Bacteria;p__Chloroflexi;c__Thermomicrobia;o__Thermomicrobiales;f__Thermomicrobiaceae;g__Thermomicrobium
f__Neocallimastigaceae;g__Piromyces	3.72E-05	8.35E-07	0	1.07E-06	7.99E-07	3.32E-05	0	1.31E-06	0	0	4.34E-05	5.21E-05	k__Eukaryota;p__Chytridiomycota;c__Neocallimastigomycetes;o__Neocallimastigales;f__Neocallimastigaceae;g__Piromyces
f__Chromobacteriaceae;g__Leeia	1.05E-05	5.19E-05	1.25E-05	5.52E-06	1.15E-05	2.13E-05	5.14E-06	9.55E-06	1.41E-05	6.59E-06	2.71E-05	7.98E-06	k__Bacteria;p__Proteobacteria;c__Betaproteobacteria;o__Neisseriales;f__Chromobacteriaceae;g__Leeia
f__Thermonemataceae;g__Thermonema	1.04E-05	3.21E-05	2.66E-05	9.21E-06	2.08E-05	2.52E-05	2.10E-05	2.42E-05	1.18E-05	5.11E-05	2.13E-05	9.19E-06	k__Bacteria;p__Bacteroidetes;c__Cytophagia;o__Cytophagales;f__Thermonemataceae;g__Thermonema
f__Intrasporangiaceae;g__Serinicoccus	2.29E-05	2.63E-05	3.28E-05	1.84E-06	1.96E-05	2.51E-05	2.68E-05	2.05E-05	5.09E-05	2.69E-05	4.78E-05	2.42E-05	k__Bacteria;p__Actinobacteria;c__Actinobacteria;o__Micrococcales;f__Intrasporangiaceae;g__Serinicoccus
f__Helicobacteraceae;g__Thiovulum	0	1.97E-06	0	5.08E-05	0	0	3.65E-07	0	0	0	0	0	k__Bacteria;p__Proteobacteria;c__Epsilonproteobacteria;o__Campylobacterales;f__Helicobacteraceae;g__Thiovulum
f__Aurantimonadaceae;g__Martelella	5.80E-06	2.98E-05	1.91E-05	1.55E-06	4.36E-06	1.44E-05	9.06E-06	1.22E-05	5.07E-05	1.11E-05	1.03E-05	1.55E-05	k__Bacteria;p__Proteobacteria;c__Alphaproteobacteria;o__Rhizobiales;f__Aurantimonadaceae;g__Martelella
f__Acidobacteriaceae;g__Terriglobus	7.07E-06	2.42E-05	5.06E-05	6.30E-06	1.45E-05	8.00E-06	3.89E-06	9.02E-06	2.17E-05	8.12E-06	8.77E-06	9.74E-06	k__Bacteria;p__Acidobacteria;c__Acidobacteriia;o__Acidobacteriales;f__Acidobacteriaceae;g__Terriglobus
f__Clostridiaceae;g__Thermobrachium	0	0	2.94E-07	5.06E-05	1.86E-06	0	1.01E-05	0	0	0	0	7.48E-07	k__Bacteria;p__Firmicutes;c__Clostridia;o__Clostridiales;f__Clostridiaceae;g__Thermobrachium
f__Dysgonamonadaceae;g__Proteiniphilum	5.20E-06	0	0	5.06E-05	4.55E-06	2.62E-07	2.47E-06	3.80E-06	0	1.70E-05	5.55E-07	8.51E-07	k__Bacteria;p__Bacteroidetes;c__Bacteroidia;o__Bacteroidales;f__Dysgonamonadaceae;g__Proteiniphilum
f__Bradyrhizobiaceae;g__Salinarimonas	1.78E-05	5.06E-05	1.40E-05	1.06E-05	9.58E-06	1.22E-05	3.26E-05	2.65E-05	2.50E-05	4.47E-05	1.11E-05	6.97E-06	k__Bacteria;p__Proteobacteria;c__Alphaproteobacteria;o__Rhizobiales;f__Bradyrhizobiaceae;g__Salinarimonas
f__Cyclobacteriaceae;g__Belliella	9.89E-06	3.58E-06	1.56E-05	4.23E-05	1.65E-05	4.71E-05	3.19E-05	3.50E-05	3.29E-05	5.03E-05	2.50E-05	1.49E-05	k__Bacteria;p__Bacteroidetes;c__Cytophagia;o__Cytophagales;f__Cyclobacteriaceae;g__Belliella
f__Sphingobacteriaceae;g__Parapedobacter	1.50E-05	1.09E-05	3.79E-05	4.63E-05	1.84E-05	3.16E-05	3.23E-05	2.71E-05	5.87E-06	5.03E-05	1.87E-05	1.94E-05	k__Bacteria;p__Bacteroidetes;c__Sphingobacteriia;o__Sphingobacteriales;f__Sphingobacteriaceae;g__Parapedobacter
f__Erysipelotrichaceae;g__Candidatus Stoquefichus	9.86E-07	2.13E-07	0	5.02E-05	0	1.21E-06	6.37E-06	1.91E-07	0	0	0	2.95E-06	k__Bacteria;p__Firmicutes;c__Erysipelotrichia;o__Erysipelotrichales;f__Erysipelotrichaceae;g__Candidatus Stoquefichus
f__Caldicoprobacteraceae;g__Caldicoprobacter	6.63E-07	4.09E-06	2.37E-07	5.00E-05	2.29E-06	2.84E-07	1.86E-05	1.15E-06	0	3.91E-06	4.98E-06	3.14E-06	k__Bacteria;p__Firmicutes;c__Clostridia;o__Clostridiales;f__Caldicoprobacteraceae;g__Caldicoprobacter
f__Methylococcaceae;g__Methylogaea	3.92E-05	3.70E-05	4.98E-05	2.23E-05	2.72E-05	2.82E-05	1.15E-05	2.72E-05	3.27E-05	1.29E-05	2.41E-05	8.22E-06	k__Bacteria;p__Proteobacteria;c__Gammaproteobacteria;o__Methylococcales;f__Methylococcaceae;g__Methylogaea
f__Coxiellaceae;g__Coxiella	2.56E-05	4.47E-05	3.34E-05	5.59E-06	2.10E-05	1.39E-05	8.24E-06	1.43E-05	3.07E-05	4.98E-05	2.20E-05	2.30E-05	k__Bacteria;p__Proteobacteria;c__Gammaproteobacteria;o__Legionellales;f__Coxiellaceae;g__Coxiella
f__Rhodobacteraceae;g__Amylibacter	8.09E-06	1.36E-05	2.48E-05	4.20E-06	1.46E-05	1.84E-05	1.76E-05	2.05E-05	1.76E-05	3.41E-05	4.97E-05	1.43E-05	k__Bacteria;p__Proteobacteria;c__Alphaproteobacteria;o__Rhodobacterales;f__Rhodobacteraceae;g__Amylibacter
f__Pasteurellaceae;g__Haemophilus	6.94E-06	8.42E-06	1.20E-05	4.96E-05	3.50E-06	5.32E-06	1.03E-05	1.09E-06	0	5.65E-06	3.19E-06	4.42E-05	k__Bacteria;p__Proteobacteria;c__Gammaproteobacteria;o__Pasteurellales;f__Pasteurellaceae;g__Haemophilus
f__Candidatus Brocadiaceae;g__Candidatus Jettenia	2.37E-05	4.96E-05	2.91E-05	8.49E-06	3.16E-05	2.07E-05	2.01E-05	1.07E-05	1.50E-05	2.67E-05	2.16E-05	1.30E-05	k__Bacteria;p__Planctomycetes;c__Planctomycetia;o__Candidatus Brocadiales;f__Candidatus Brocadiaceae;g__Candidatus Jettenia
f__Hyphomicrobiaceae;g__Pelagibacterium	9.84E-06	4.95E-05	2.30E-05	2.43E-06	1.99E-05	1.20E-05	1.85E-05	1.97E-05	1.31E-05	2.36E-05	2.36E-05	1.28E-05	k__Bacteria;p__Proteobacteria;c__Alphaproteobacteria;o__Rhizobiales;f__Hyphomicrobiaceae;g__Pelagibacterium
f__Alcaligenaceae;g__Derxia	2.02E-05	4.94E-05	6.09E-06	2.15E-06	1.94E-05	1.60E-05	5.67E-06	1.33E-05	3.47E-06	8.38E-06	1.17E-05	1.10E-05	k__Bacteria;p__Proteobacteria;c__Betaproteobacteria;o__Burkholderiales;f__Alcaligenaceae;g__Derxia
f__Sporidiobolaceae;g__Rhodotorula	4.92E-05	3.63E-06	0	0	9.44E-06	3.09E-05	1.30E-06	1.12E-05	1.65E-05	2.39E-07	5.24E-06	4.85E-05	k__Eukaryota;p__Basidiomycota;c__Microbotryomycetes;o__Sporidiobolales;f__Sporidiobolaceae;g__Rhodotorula
f__Flavobacteriaceae;g__Croceivirga	4.07E-06	2.34E-06	4.90E-05	2.19E-06	2.67E-06	7.09E-06	5.59E-06	3.22E-05	0	1.06E-05	2.01E-05	5.92E-06	k__Bacteria;p__Bacteroidetes;c__Flavobacteriia;o__Flavobacteriales;f__Flavobacteriaceae;g__Croceivirga
f__Rhodobacteraceae;g__Pseudophaeobacter	1.96E-05	1.33E-05	5.66E-06	1.05E-05	9.51E-06	2.13E-05	3.97E-05	3.49E-05	1.59E-05	3.31E-05	4.90E-05	3.36E-05	k__Bacteria;p__Proteobacteria;c__Alphaproteobacteria;o__Rhodobacterales;f__Rhodobacteraceae;g__Pseudophaeobacter
f__Glycomycetaceae;g__Glycomyces	3.81E-05	4.52E-05	4.19E-05	4.59E-06	4.90E-05	3.07E-05	2.85E-05	3.51E-05	1.51E-05	9.47E-06	3.62E-05	4.69E-05	k__Bacteria;p__Actinobacteria;c__Actinobacteria;o__Glycomycetales;f__Glycomycetaceae;g__Glycomyces
f__Nocardioidaceae;g__Friedmanniella	1.85E-05	4.89E-05	4.52E-05	1.21E-06	3.13E-05	1.90E-05	2.33E-05	2.02E-05	2.80E-05	1.57E-05	3.51E-05	2.46E-05	k__Bacteria;p__Actinobacteria;c__Actinobacteria;o__Propionibacteriales;f__Nocardioidaceae;g__Friedmanniella
f__Rhodobacteraceae;g__Pseudodonghicola	1.62E-05	4.42E-06	1.26E-05	9.20E-06	1.20E-05	1.70E-05	4.86E-05	2.28E-05	7.75E-06	3.95E-05	3.85E-05	1.44E-05	k__Bacteria;p__Proteobacteria;c__Alphaproteobacteria;o__Rhodobacterales;f__Rhodobacteraceae;g__Pseudodonghicola
f__Yersiniaceae;g__Serratia	4.59E-05	3.02E-06	2.00E-05	1.95E-05	4.81E-05	2.13E-05	3.83E-05	1.51E-05	3.97E-06	4.58E-06	1.69E-05	2.64E-05	k__Bacteria;p__Proteobacteria;c__Gammaproteobacteria;o__Enterobacterales;f__Yersiniaceae;g__Serratia
f__Peptococcaceae;g__Dehalobacter	3.61E-05	2.62E-05	7.17E-06	4.81E-05	1.93E-05	7.89E-06	1.53E-05	1.44E-05	5.64E-06	6.77E-06	5.95E-06	1.48E-05	k__Bacteria;p__Firmicutes;c__Clostridia;o__Clostridiales;f__Peptococcaceae;g__Dehalobacter
f__Aurantimonadaceae;g__Fulvimarina	7.78E-06	3.39E-05	2.82E-05	8.66E-06	2.45E-05	2.66E-05	8.54E-06	1.91E-05	4.77E-05	3.79E-05	1.35E-05	1.41E-05	k__Bacteria;p__Proteobacteria;c__Alphaproteobacteria;o__Rhizobiales;f__Aurantimonadaceae;g__Fulvimarina
f__Acidobacteriaceae;g__Silvibacterium	2.22E-05	4.76E-05	2.03E-05	2.21E-06	1.83E-05	8.41E-06	4.10E-06	4.58E-06	1.00E-05	6.48E-06	2.27E-05	6.86E-06	k__Bacteria;p__Acidobacteria;c__Acidobacteriia;o__Acidobacteriales;f__Acidobacteriaceae;g__Silvibacterium
f__Thermotogaceae;g__Pseudothermotoga	6.24E-06	0	1.45E-06	4.75E-05	3.95E-06	7.49E-06	0	1.19E-06	4.95E-06	1.41E-06	1.64E-06	1.86E-06	k__Bacteria;p__Thermotogae;c__Thermotogae;o__Thermotogales;f__Thermotogaceae;g__Pseudothermotoga
f__Pseudanabaenaceae;g__Alkalinema	3.97E-05	4.75E-05	2.89E-05	5.59E-06	1.78E-05	4.21E-05	2.07E-05	2.45E-05	1.54E-05	2.60E-05	2.82E-05	5.57E-06	k__Bacteria;p__Cyanobacteria;c__Unclassified;o__Synechococcales;f__Pseudanabaenaceae;g__Alkalinema
f__Promicromonosporaceae;g__Cellulosimicrobium	2.73E-05	4.73E-05	4.07E-05	1.16E-06	2.31E-05	1.27E-05	1.50E-05	1.14E-05	3.01E-05	1.61E-05	1.09E-05	1.74E-05	k__Bacteria;p__Actinobacteria;c__Actinobacteria;o__Micrococcales;f__Promicromonosporaceae;g__Cellulosimicrobium
f__Peptostreptococcaceae;g__Terrisporobacter	0	0	0	4.72E-05	0	0	1.64E-05	0	0	0	0	4.73E-06	k__Bacteria;p__Firmicutes;c__Clostridia;o__Clostridiales;f__Peptostreptococcaceae;g__Terrisporobacter
f__Thermoanaerobacteraceae;g__Moorella	1.84E-05	4.72E-05	1.80E-05	6.29E-06	2.37E-05	9.48E-06	1.23E-05	8.10E-06	9.25E-06	2.92E-05	1.54E-05	9.59E-06	k__Bacteria;p__Firmicutes;c__Clostridia;o__Thermoanaerobacterales;f__Thermoanaerobacteraceae;g__Moorella
f__Intrasporangiaceae;g__Knoellia	3.08E-05	2.40E-05	2.65E-05	7.98E-07	3.61E-05	2.30E-05	2.36E-05	2.77E-05	4.37E-05	2.95E-05	4.70E-05	2.77E-05	k__Bacteria;p__Actinobacteria;c__Actinobacteria;o__Micrococcales;f__Intrasporangiaceae;g__Knoellia
f__Hyphomicrobiaceae;g__Prosthecomicrobium	5.15E-06	4.70E-05	1.22E-05	8.93E-07	1.06E-05	1.79E-05	1.06E-05	1.30E-05	4.38E-05	1.06E-05	2.96E-05	7.96E-06	k__Bacteria;p__Proteobacteria;c__Alphaproteobacteria;o__Rhizobiales;f__Hyphomicrobiaceae;g__Prosthecomicrobium
f__Unclassified;g__Terasakiispira	1.08E-05	2.56E-05	1.92E-05	1.39E-05	3.14E-05	2.36E-05	4.68E-05	9.27E-06	8.25E-06	6.00E-06	1.52E-05	2.97E-05	k__Bacteria;p__Proteobacteria;c__Gammaproteobacteria;o__Oceanospirillales;f__Unclassified;g__Terasakiispira
f__Unclassified;g__Thermorudis	2.28E-05	4.63E-05	1.74E-05	2.18E-07	1.53E-05	5.67E-06	1.44E-06	9.65E-06	5.41E-06	1.09E-05	2.76E-05	9.82E-06	k__Bacteria;p__Chloroflexi;c__Thermomicrobia;o__Unclassified;f__Unclassified;g__Thermorudis
f__Neocallimastigaceae;g__Neocallimastix	2.42E-05	0	0	0	0	9.70E-06	1.02E-07	5.72E-07	0	0	0	4.61E-05	k__Eukaryota;p__Chytridiomycota;c__Neocallimastigomycetes;o__Neocallimastigales;f__Neocallimastigaceae;g__Neocallimastix
f__Clostridiaceae;g__Oxobacter	2.23E-06	4.97E-06	4.32E-06	2.06E-05	4.28E-06	1.45E-06	4.61E-05	1.85E-06	3.60E-06	1.68E-06	5.30E-06	1.03E-05	k__Bacteria;p__Firmicutes;c__Clostridia;o__Clostridiales;f__Clostridiaceae;g__Oxobacter
f__Phyllobacteriaceae;g__Chelativorans	5.33E-06	4.61E-05	2.22E-05	1.19E-05	7.63E-06	1.17E-05	6.20E-06	5.08E-06	2.47E-05	3.53E-06	2.61E-05	1.17E-05	k__Bacteria;p__Proteobacteria;c__Alphaproteobacteria;o__Rhizobiales;f__Phyllobacteriaceae;g__Chelativorans
f__Flavobacteriaceae;g__Galbibacter	2.28E-05	1.26E-06	6.01E-06	1.52E-05	7.96E-06	1.82E-05	1.34E-05	4.60E-05	1.10E-05	1.38E-05	1.04E-05	9.58E-06	k__Bacteria;p__Bacteroidetes;c__Flavobacteriia;o__Flavobacteriales;f__Flavobacteriaceae;g__Galbibacter
f__Cytophagaceae;g__Flectobacillus	7.14E-06	1.08E-05	2.73E-05	1.54E-05	1.35E-05	4.59E-05	4.15E-05	2.91E-05	2.09E-05	2.17E-05	1.80E-05	9.71E-06	k__Bacteria;p__Bacteroidetes;c__Cytophagia;o__Cytophagales;f__Cytophagaceae;g__Flectobacillus
f__Phyllobacteriaceae;g__Aminobacter	6.56E-06	2.75E-05	1.52E-05	2.42E-07	2.67E-05	2.09E-05	2.71E-05	1.65E-05	4.57E-05	6.89E-06	2.50E-05	9.06E-06	k__Bacteria;p__Proteobacteria;c__Alphaproteobacteria;o__Rhizobiales;f__Phyllobacteriaceae;g__Aminobacter
f__Peptostreptococcaceae;g__Clostridioides	0	0	0	4.56E-05	0	0	3.95E-05	0	0	0	0	4.45E-06	k__Bacteria;p__Firmicutes;c__Clostridia;o__Clostridiales;f__Peptostreptococcaceae;g__Clostridioides
f__Cardiobacteriaceae;g__Cardiobacterium	1.98E-05	1.57E-05	4.32E-07	1.30E-06	1.14E-05	1.02E-05	7.29E-06	4.94E-06	4.55E-05	1.05E-05	6.58E-06	1.72E-06	k__Bacteria;p__Proteobacteria;c__Gammaproteobacteria;o__Cardiobacteriales;f__Cardiobacteriaceae;g__Cardiobacterium
f__Pseudomonadaceae;g__Oblitimonas	2.77E-06	4.06E-06	0	1.60E-05	8.75E-07	8.88E-06	4.55E-05	2.86E-06	1.18E-06	0	5.42E-06	7.95E-06	k__Bacteria;p__Proteobacteria;c__Gammaproteobacteria;o__Pseudomonadales;f__Pseudomonadaceae;g__Oblitimonas
f__Rhodobacteraceae;g__Roseicitreum	1.02E-05	2.10E-06	1.81E-05	8.11E-06	7.99E-06	2.45E-05	2.47E-05	3.42E-05	2.13E-05	3.92E-05	1.24E-05	4.54E-05	k__Bacteria;p__Proteobacteria;c__Alphaproteobacteria;o__Rhodobacterales;f__Rhodobacteraceae;g__Roseicitreum
f__Chrysiogenaceae;g__Desulfurispirillum	8.41E-06	4.54E-05	1.00E-05	3.08E-05	1.01E-05	1.55E-05	2.27E-05	2.29E-05	1.16E-05	9.87E-06	9.42E-06	9.20E-06	k__Bacteria;p__Chrysiogenetes;c__Chrysiogenetes;o__Chrysiogenales;f__Chrysiogenaceae;g__Desulfurispirillum
f__Kineosporiaceae;g__Quadrisphaera	2.69E-05	8.67E-06	3.25E-05	4.45E-06	2.50E-05	1.54E-05	1.99E-05	3.50E-05	3.08E-05	4.54E-05	2.32E-05	1.40E-05	k__Bacteria;p__Actinobacteria;c__Actinobacteria;o__Kineosporiales;f__Kineosporiaceae;g__Quadrisphaera
f__Halococcaceae;g__Halococcus	7.39E-06	2.71E-05	4.54E-05	7.55E-06	1.45E-05	1.16E-05	1.30E-05	5.31E-06	1.03E-05	3.82E-06	2.02E-05	7.95E-06	k__Archaea;p__Euryarchaeota;c__Halobacteria;o__Halobacteriales;f__Halococcaceae;g__Halococcus
f__Holophagaceae;g__Holophaga	2.10E-05	2.99E-05	1.66E-05	1.71E-05	4.53E-05	1.65E-05	4.43E-06	1.61E-05	1.03E-05	2.80E-05	1.08E-05	7.35E-06	k__Bacteria;p__Acidobacteria;c__Holophagae;o__Holophagales;f__Holophagaceae;g__Holophaga
f__Microbotryaceae;g__Microbotryum	2.18E-06	0	2.60E-06	0	5.95E-07	4.53E-05	3.94E-06	3.94E-05	3.66E-05	7.42E-06	3.40E-07	9.07E-06	k__Eukaryota;p__Basidiomycota;c__Microbotryomycetes;o__Microbotryales;f__Microbotryaceae;g__Microbotryum
f__Acetobacteraceae;g__Acidisphaera	3.74E-06	3.90E-05	1.65E-05	3.16E-06	6.67E-06	1.16E-06	4.14E-06	1.34E-05	4.53E-05	1.38E-05	7.90E-06	1.20E-06	k__Bacteria;p__Proteobacteria;c__Alphaproteobacteria;o__Rhodospirillales;f__Acetobacteraceae;g__Acidisphaera
f__Thermodesulfobacteriaceae;g__Thermodesulfatator	1.89E-05	3.60E-05	1.58E-05	2.56E-05	4.52E-05	3.86E-05	8.67E-06	1.62E-05	1.87E-05	2.22E-05	2.88E-05	8.87E-06	k__Bacteria;p__Thermodesulfobacteria;c__Thermodesulfobacteria;o__Thermodesulfobacteriales;f__Thermodesulfobacteriaceae;g__Thermodesulfatator
f__Notoacmeibacteraceae;g__Notoacmeibacter	5.60E-06	1.14E-05	3.21E-05	2.19E-06	1.05E-05	4.52E-05	2.69E-05	4.09E-05	4.43E-06	1.13E-05	1.98E-05	1.68E-05	k__Bacteria;p__Proteobacteria;c__Alphaproteobacteria;o__Rhizobiales;f__Notoacmeibacteraceae;g__Notoacmeibacter
f__Chitinophagaceae;g__Niabella	8.73E-06	4.71E-06	1.55E-05	2.20E-05	1.95E-05	1.67E-05	2.39E-05	9.85E-06	8.39E-06	4.48E-05	1.60E-05	4.31E-06	k__Bacteria;p__Bacteroidetes;c__Chitinophagia;o__Chitinophagales;f__Chitinophagaceae;g__Niabella
f__Flavobacteriaceae;g__Croceibacter	2.58E-05	1.33E-05	2.37E-05	4.00E-05	1.58E-05	4.24E-05	1.55E-05	4.45E-05	3.18E-06	1.81E-05	1.87E-05	4.04E-05	k__Bacteria;p__Bacteroidetes;c__Flavobacteriia;o__Flavobacteriales;f__Flavobacteriaceae;g__Croceibacter
f__Catenariaceae;g__Catenaria	3.10E-05	0	0	0	1.26E-06	2.12E-05	0	1.70E-06	0	0	0	4.44E-05	k__Eukaryota;p__Blastocladiomycota;c__Blastocladiomycetes;o__Blastocladiales;f__Catenariaceae;g__Catenaria
f__Mortierellaceae;g__Lobosporangium	3.20E-05	0	1.27E-06	0	1.98E-05	2.56E-05	3.97E-07	3.68E-06	1.84E-06	0	0	4.44E-05	k__Eukaryota;p__Mucoromycota;c__Unclassified;o__Mortierellales;f__Mortierellaceae;g__Lobosporangium
f__Erysipelotrichaceae;g__Holdemanella	0	0	0	4.43E-05	0	0	1.21E-07	0	0	2.85E-07	0	0	k__Bacteria;p__Firmicutes;c__Erysipelotrichia;o__Erysipelotrichales;f__Erysipelotrichaceae;g__Holdemanella
f__Unclassified;g__Saitoella	3.05E-05	1.28E-05	2.21E-06	0	1.91E-06	4.05E-05	2.16E-06	4.33E-06	3.04E-06	1.67E-06	1.55E-07	4.43E-05	k__Eukaryota;p__Ascomycota;c__Unclassified;o__Unclassified;f__Unclassified;g__Saitoella
f__Pseudonocardiaceae;g__Actinophytocola	2.21E-05	4.42E-05	3.53E-05	6.01E-07	1.63E-05	1.66E-05	7.44E-06	1.95E-05	3.54E-06	1.08E-05	3.00E-05	2.09E-05	k__Bacteria;p__Actinobacteria;c__Actinobacteria;o__Pseudonocardiales;f__Pseudonocardiaceae;g__Actinophytocola
f__Rhodocyclaceae;g__Azovibrio	4.42E-05	3.94E-05	3.63E-06	3.31E-06	2.89E-05	3.22E-05	7.69E-06	2.54E-05	1.42E-05	1.88E-05	1.53E-05	4.79E-06	k__Bacteria;p__Proteobacteria;c__Betaproteobacteria;o__Rhodocyclales;f__Rhodocyclaceae;g__Azovibrio
f__Moraxellaceae;g__Moraxella	5.65E-06	2.25E-05	5.55E-06	4.41E-05	9.18E-06	7.44E-06	1.36E-05	6.95E-06	2.17E-06	5.73E-06	3.10E-05	1.53E-05	k__Bacteria;p__Proteobacteria;c__Gammaproteobacteria;o__Pseudomonadales;f__Moraxellaceae;g__Moraxella
f__Porphyromonadaceae;g__Petrimonas	7.59E-06	3.35E-07	5.88E-06	4.41E-05	6.71E-06	6.67E-06	5.69E-06	4.02E-06	0	1.43E-05	3.91E-06	1.16E-06	k__Bacteria;p__Bacteroidetes;c__Bacteroidia;o__Bacteroidales;f__Porphyromonadaceae;g__Petrimonas
f__Aphanizomenonaceae;g__Cylindrospermopsis	1.31E-06	5.81E-06	4.40E-05	2.14E-06	5.59E-06	5.36E-06	2.11E-05	1.24E-05	2.65E-06	2.06E-05	3.76E-06	6.09E-07	k__Bacteria;p__Cyanobacteria;c__Unclassified;o__Nostocales;f__Aphanizomenonaceae;g__Cylindrospermopsis
f__Cytophagaceae;g__Siphonobacter	1.33E-05	2.61E-05	4.40E-05	9.52E-06	1.38E-05	3.40E-05	2.75E-05	2.06E-05	2.10E-05	3.32E-05	1.62E-05	2.66E-06	k__Bacteria;p__Bacteroidetes;c__Cytophagia;o__Cytophagales;f__Cytophagaceae;g__Siphonobacter
f__Cytophagaceae;g__Rudanella	9.06E-06	5.76E-06	2.41E-05	1.14E-05	1.90E-05	4.39E-05	1.26E-05	2.09E-05	1.40E-05	2.11E-05	1.91E-05	1.01E-05	k__Bacteria;p__Bacteroidetes;c__Cytophagia;o__Cytophagales;f__Cytophagaceae;g__Rudanella
f__Methylocystaceae;g__Methylopila	1.67E-05	4.39E-05	1.59E-05	2.74E-06	1.53E-05	1.13E-05	9.08E-06	1.17E-05	2.01E-05	1.05E-05	7.83E-06	6.19E-06	k__Bacteria;p__Proteobacteria;c__Alphaproteobacteria;o__Rhizobiales;f__Methylocystaceae;g__Methylopila
f__Myoviridae;g__Schizot4virus	2.76E-06	0	5.65E-07	2.77E-05	1.34E-06	0	8.02E-07	1.55E-07	8.57E-07	3.76E-07	2.13E-07	4.37E-05	k__Viruses;p__Unclassified;c__Unclassified;o__Caudovirales;f__Myoviridae;g__Schizot4virus
f__Haloferacaceae;g__Halogranum	4.90E-06	4.69E-06	4.36E-05	3.61E-06	6.61E-06	1.82E-06	2.36E-06	6.01E-06	2.44E-06	4.31E-06	8.19E-06	1.96E-06	k__Archaea;p__Euryarchaeota;c__Halobacteria;o__Haloferacales;f__Haloferacaceae;g__Halogranum
f__Oscillochloridaceae;g__Oscillochloris	4.31E-05	4.36E-05	2.81E-05	2.51E-06	3.39E-05	2.35E-05	1.09E-05	2.43E-05	2.84E-05	2.15E-05	2.91E-05	4.19E-05	k__Bacteria;p__Chloroflexi;c__Chloroflexia;o__Chloroflexales;f__Oscillochloridaceae;g__Oscillochloris
f__Cellulomonadaceae;g__Actinotalea	3.71E-05	2.97E-05	3.16E-05	1.16E-05	2.27E-05	1.86E-05	2.13E-05	2.50E-05	3.37E-05	4.34E-05	3.86E-05	2.14E-05	k__Bacteria;p__Actinobacteria;c__Actinobacteria;o__Micrococcales;f__Cellulomonadaceae;g__Actinotalea
f__Flavobacteriaceae;g__Ochrovirga	9.15E-06	0	1.69E-07	9.50E-06	6.33E-06	1.51E-05	9.40E-06	1.37E-05	6.73E-06	4.33E-05	1.32E-05	4.74E-06	k__Bacteria;p__Bacteroidetes;c__Flavobacteriia;o__Flavobacteriales;f__Flavobacteriaceae;g__Ochrovirga
f__Streptosporangiaceae;g__Microtetraspora	3.24E-05	4.23E-05	3.58E-05	1.27E-07	4.15E-05	3.29E-05	3.34E-05	3.35E-05	3.31E-05	2.27E-05	4.32E-05	3.67E-05	k__Bacteria;p__Actinobacteria;c__Actinobacteria;o__Streptosporangiales;f__Streptosporangiaceae;g__Microtetraspora
f__Chitinophagaceae;g__Segetibacter	1.75E-05	1.37E-05	9.36E-06	1.01E-05	1.27E-05	4.31E-05	2.25E-05	2.24E-05	4.38E-06	2.22E-05	1.17E-05	1.23E-05	k__Bacteria;p__Bacteroidetes;c__Chitinophagia;o__Chitinophagales;f__Chitinophagaceae;g__Segetibacter
f__Odoribacteraceae;g__Odoribacter	5.47E-06	0	7.53E-06	4.30E-05	5.96E-06	1.93E-06	9.78E-06	5.48E-06	1.15E-06	1.48E-05	2.10E-06	4.58E-06	k__Bacteria;p__Bacteroidetes;c__Bacteroidia;o__Bacteroidales;f__Odoribacteraceae;g__Odoribacter
f__Fusobacteriaceae;g__Ilyobacter	1.37E-05	5.00E-06	3.61E-06	2.97E-05	8.84E-06	5.86E-06	1.23E-05	5.04E-06	4.30E-05	4.46E-06	2.74E-06	7.89E-06	k__Bacteria;p__Fusobacteria;c__Fusobacteriia;o__Fusobacteriales;f__Fusobacteriaceae;g__Ilyobacter
f__Gallionellaceae;g__Sideroxydans	4.28E-05	1.50E-05	8.95E-06	1.38E-05	3.43E-05	3.31E-05	6.42E-06	2.88E-05	1.96E-05	2.21E-05	2.57E-05	6.33E-06	k__Bacteria;p__Proteobacteria;c__Betaproteobacteria;o__Nitrosomonadales;f__Gallionellaceae;g__Sideroxydans
f__Unclassified;g__Tepidimonas	1.22E-05	3.55E-05	5.41E-06	7.28E-06	3.17E-05	1.84E-05	3.29E-05	3.33E-05	3.81E-05	4.27E-05	1.66E-05	7.96E-06	k__Bacteria;p__Proteobacteria;c__Betaproteobacteria;o__Burkholderiales;f__Unclassified;g__Tepidimonas
f__Beijerinckiaceae;g__Methylocapsa	6.12E-06	4.27E-05	1.06E-05	5.08E-06	7.83E-06	7.33E-06	2.07E-06	1.62E-06	2.96E-05	1.90E-05	1.85E-05	3.28E-06	k__Bacteria;p__Proteobacteria;c__Alphaproteobacteria;o__Rhizobiales;f__Beijerinckiaceae;g__Methylocapsa
f__Trichosporonaceae;g__Trichosporon	1.25E-05	5.61E-06	1.33E-06	0	3.53E-07	2.17E-05	6.01E-07	4.26E-05	2.07E-05	6.66E-07	7.27E-06	7.87E-06	k__Eukaryota;p__Basidiomycota;c__Tremellomycetes;o__Trichosporonales;f__Trichosporonaceae;g__Trichosporon
f__Aeromonadaceae;g__Zobellella	2.33E-05	1.61E-05	2.38E-05	1.28E-05	1.97E-05	2.26E-05	4.25E-05	2.54E-05	9.51E-06	1.97E-05	1.54E-05	3.65E-05	k__Bacteria;p__Proteobacteria;c__Gammaproteobacteria;o__Aeromonadales;f__Aeromonadaceae;g__Zobellella
f__Streptomycetaceae;g__Kitasatospora	1.01E-05	3.62E-05	4.25E-05	6.15E-07	2.42E-05	9.19E-06	1.41E-05	1.25E-05	2.58E-05	1.68E-05	1.16E-05	1.30E-05	k__Bacteria;p__Actinobacteria;c__Actinobacteria;o__Streptomycetales;f__Streptomycetaceae;g__Kitasatospora
f__Flavobacteriaceae;g__Myroides	5.01E-06	9.60E-06	1.32E-05	4.19E-05	1.69E-05	3.14E-05	2.39E-05	1.97E-05	1.18E-06	1.09E-05	2.04E-05	1.59E-05	k__Bacteria;p__Bacteroidetes;c__Flavobacteriia;o__Flavobacteriales;f__Flavobacteriaceae;g__Myroides
f__Sclerotiniaceae;g__Sclerotinia	1.32E-06	0	4.18E-05	0	0	5.87E-06	0	7.36E-08	0	1.79E-07	0	2.80E-06	k__Eukaryota;p__Ascomycota;c__Leotiomycetes;o__Helotiales;f__Sclerotiniaceae;g__Sclerotinia
f__Listeriaceae;g__Listeria	2.69E-06	1.18E-05	4.03E-05	4.17E-05	7.04E-06	3.41E-06	1.10E-05	5.74E-06	1.01E-05	7.33E-07	8.23E-06	6.40E-06	k__Bacteria;p__Firmicutes;c__Bacilli;o__Bacillales;f__Listeriaceae;g__Listeria
f__Syntrophobacteraceae;g__Thermodesulforhabdus	3.58E-05	1.78E-05	1.32E-06	2.00E-05	4.14E-05	3.51E-05	7.81E-06	1.63E-05	3.24E-05	3.64E-05	2.96E-05	9.13E-06	k__Bacteria;p__Proteobacteria;c__Deltaproteobacteria;o__Syntrophobacterales;f__Syntrophobacteraceae;g__Thermodesulforhabdus
f__Propionibacteriaceae;g__Microlunatus	1.80E-05	1.71E-05	3.45E-05	4.73E-07	2.47E-05	1.41E-05	3.03E-05	2.53E-05	4.14E-05	2.81E-05	1.12E-05	1.83E-05	k__Bacteria;p__Actinobacteria;c__Actinobacteria;o__Propionibacteriales;f__Propionibacteriaceae;g__Microlunatus
f__Parachlamydiaceae;g__Neochlamydia	2.14E-05	1.68E-06	7.52E-06	1.14E-06	1.49E-05	9.10E-06	4.73E-06	1.33E-05	4.13E-05	1.66E-05	6.60E-06	3.57E-06	k__Bacteria;p__Chlamydiae;c__Chlamydiia;o__Parachlamydiales;f__Parachlamydiaceae;g__Neochlamydia
f__Deferribacteraceae;g__Denitrovibrio	5.76E-06	1.50E-05	9.87E-06	4.13E-05	4.27E-06	2.84E-06	3.25E-06	1.23E-06	1.78E-06	5.46E-06	4.74E-06	9.92E-06	k__Bacteria;p__Deferribacteres;c__Deferribacteres;o__Deferribacterales;f__Deferribacteraceae;g__Denitrovibrio
f__Aphanizomenonaceae;g__Dolichospermum	2.14E-06	6.69E-07	3.10E-06	6.85E-06	1.83E-06	7.23E-06	2.87E-05	1.42E-05	1.76E-06	4.13E-05	0	3.85E-06	k__Bacteria;p__Cyanobacteria;c__Unclassified;o__Nostocales;f__Aphanizomenonaceae;g__Dolichospermum
f__Cyclobacteriaceae;g__Lunatimonas	8.43E-06	1.09E-05	7.03E-06	3.53E-05	1.21E-05	3.23E-05	3.80E-05	2.62E-05	1.25E-05	4.12E-05	1.93E-05	7.30E-06	k__Bacteria;p__Bacteroidetes;c__Cytophagia;o__Cytophagales;f__Cyclobacteriaceae;g__Lunatimonas
f__Comamonadaceae;g__Curvibacter	3.74E-05	4.10E-05	3.36E-05	1.88E-05	2.67E-05	2.31E-05	1.37E-05	2.40E-05	1.52E-05	1.36E-05	2.63E-05	1.56E-05	k__Bacteria;p__Proteobacteria;c__Betaproteobacteria;o__Burkholderiales;f__Comamonadaceae;g__Curvibacter
f__Cytophagaceae;g__Arsenicibacter	1.03E-05	1.08E-05	1.71E-05	8.11E-06	1.50E-05	4.09E-05	2.29E-05	1.84E-05	2.03E-06	1.84E-05	8.71E-06	5.02E-06	k__Bacteria;p__Bacteroidetes;c__Cytophagia;o__Cytophagales;f__Cytophagaceae;g__Arsenicibacter
f__Ancylistaceae;g__Conidiobolus	2.24E-05	0	4.16E-07	0	1.82E-06	1.95E-05	2.33E-06	7.71E-06	0	2.49E-07	1.97E-06	4.09E-05	k__Eukaryota;p__Zoopagomycota;c__Entomophthoromycetes;o__Entomophthorales;f__Ancylistaceae;g__Conidiobolus
f__Chromobacteriaceae;g__Andreprevotia	1.51E-05	4.09E-05	3.82E-05	3.24E-06	1.02E-05	1.47E-05	1.93E-05	9.59E-06	3.15E-05	1.95E-05	9.83E-06	1.59E-05	k__Bacteria;p__Proteobacteria;c__Betaproteobacteria;o__Neisseriales;f__Chromobacteriaceae;g__Andreprevotia
f__Lyophyllaceae;g__Hypsizygus	9.81E-06	0	5.11E-06	0	5.48E-07	2.95E-06	0	8.24E-07	4.07E-05	0	3.78E-07	2.97E-07	k__Eukaryota;p__Basidiomycota;c__Agaricomycetes;o__Agaricales;f__Lyophyllaceae;g__Hypsizygus
f__Cytophagaceae;g__Fibrella	7.16E-06	1.85E-05	3.47E-05	1.49E-05	8.66E-06	2.70E-05	3.38E-05	2.48E-05	1.58E-05	4.07E-05	7.27E-06	3.71E-06	k__Bacteria;p__Bacteroidetes;c__Cytophagia;o__Cytophagales;f__Cytophagaceae;g__Fibrella
f__Xanthobacteraceae;g__Ancylobacter	3.92E-06	4.05E-05	1.49E-05	7.51E-07	5.72E-06	6.62E-06	5.62E-06	3.40E-06	3.93E-05	1.04E-05	1.73E-05	2.45E-06	k__Bacteria;p__Proteobacteria;c__Alphaproteobacteria;o__Rhizobiales;f__Xanthobacteraceae;g__Ancylobacter
f__Actinomycetaceae;g__Actinomyces	2.89E-05	2.10E-05	3.48E-05	1.89E-05	4.05E-05	2.20E-05	2.21E-05	2.74E-05	3.21E-05	1.28E-05	3.43E-05	2.50E-05	k__Bacteria;p__Actinobacteria;c__Actinobacteria;o__Actinomycetales;f__Actinomycetaceae;g__Actinomyces
f__Verrucomicrobiaceae;g__Prosthecobacter	2.34E-05	2.41E-05	4.04E-05	5.35E-06	2.30E-05	2.65E-05	1.61E-05	2.46E-05	1.20E-05	1.07E-05	3.10E-05	1.28E-05	k__Bacteria;p__Verrucomicrobia;c__Verrucomicrobiae;o__Verrucomicrobiales;f__Verrucomicrobiaceae;g__Prosthecobacter
f__Parachlamydiaceae;g__Parachlamydia	1.78E-05	4.02E-05	2.22E-05	1.18E-06	1.92E-05	1.44E-05	2.75E-06	9.25E-06	9.31E-06	1.02E-06	1.75E-05	1.22E-05	k__Bacteria;p__Chlamydiae;c__Chlamydiia;o__Parachlamydiales;f__Parachlamydiaceae;g__Parachlamydia
f__Archangiaceae;g__Melittangium	3.07E-05	4.02E-05	3.64E-05	7.45E-06	3.51E-05	2.34E-05	1.24E-05	1.97E-05	1.17E-05	1.03E-05	2.72E-05	1.36E-05	k__Bacteria;p__Proteobacteria;c__Deltaproteobacteria;o__Myxococcales;f__Archangiaceae;g__Melittangium
f__Syntrophorhabdaceae;g__Syntrophorhabdus	4.01E-05	5.09E-06	1.32E-05	1.91E-05	3.16E-05	7.74E-06	8.31E-06	1.57E-05	8.59E-06	2.66E-05	1.30E-05	4.97E-06	k__Bacteria;p__Proteobacteria;c__Deltaproteobacteria;o__Syntrophobacterales;f__Syntrophorhabdaceae;g__Syntrophorhabdus
f__Sporomusaceae;g__Anaerosporomusa	1.03E-06	1.56E-06	3.96E-06	4.00E-05	2.00E-06	1.65E-06	1.08E-06	2.79E-06	0	2.59E-06	6.42E-06	3.75E-06	k__Bacteria;p__Firmicutes;c__Negativicutes;o__Selenomonadales;f__Sporomusaceae;g__Anaerosporomusa
f__Sphaerobolaceae;g__Sphaerobolus	4.00E-05	5.28E-07	0	0	4.83E-06	3.91E-05	1.25E-06	1.49E-05	1.88E-05	0	3.69E-05	1.48E-05	k__Eukaryota;p__Basidiomycota;c__Agaricomycetes;o__Geastrales;f__Sphaerobolaceae;g__Sphaerobolus
f__Gallionellaceae;g__Gallionella	2.52E-05	4.00E-05	1.50E-05	0	3.25E-05	2.52E-05	1.62E-05	1.80E-05	1.36E-05	1.04E-05	2.27E-05	1.04E-05	k__Bacteria;p__Proteobacteria;c__Betaproteobacteria;o__Nitrosomonadales;f__Gallionellaceae;g__Gallionella
f__Pseudonocardiaceae;g__Actinokineospora	2.58E-05	3.99E-05	2.82E-05	1.22E-06	2.10E-05	1.92E-05	2.38E-05	1.72E-05	2.69E-05	2.36E-05	2.91E-05	1.90E-05	k__Bacteria;p__Actinobacteria;c__Actinobacteria;o__Pseudonocardiales;f__Pseudonocardiaceae;g__Actinokineospora
f__Frankiaceae;g__Jatrophihabitans	1.20E-05	1.67E-05	2.11E-05	1.11E-06	1.17E-05	7.50E-06	1.40E-05	1.71E-05	3.98E-05	2.22E-05	1.57E-05	1.16E-05	k__Bacteria;p__Actinobacteria;c__Actinobacteria;o__Frankiales;f__Frankiaceae;g__Jatrophihabitans
f__Sporomusaceae;g__Dendrosporobacter	1.51E-06	1.78E-06	3.98E-05	0	2.76E-06	3.06E-07	0	1.33E-06	0	9.67E-07	8.59E-07	0	k__Bacteria;p__Firmicutes;c__Negativicutes;o__Selenomonadales;f__Sporomusaceae;g__Dendrosporobacter
f__Choanephoraceae;g__Choanephora	3.97E-05	0	0	0	1.26E-07	1.47E-05	7.31E-07	5.84E-07	0	1.14E-05	3.13E-07	3.35E-05	k__Eukaryota;p__Mucoromycota;c__Unclassified;o__Mucorales;f__Choanephoraceae;g__Choanephora
f__Rhodobacteraceae;g__Pannonibacter	1.08E-05	9.83E-06	2.11E-05	9.61E-06	1.67E-05	3.76E-05	3.51E-05	2.13E-05	3.81E-05	2.65E-05	3.96E-05	2.97E-05	k__Bacteria;p__Proteobacteria;c__Alphaproteobacteria;o__Rhodobacterales;f__Rhodobacteraceae;g__Pannonibacter
f__Ruminococcaceae;g__Acetivibrio	8.85E-07	1.30E-06	1.05E-05	3.95E-05	3.06E-06	9.05E-06	6.24E-06	2.33E-06	1.61E-06	3.11E-06	3.25E-07	2.36E-06	k__Bacteria;p__Firmicutes;c__Clostridia;o__Clostridiales;f__Ruminococcaceae;g__Acetivibrio
f__Thermoanaerobacteraceae;g__Calderihabitans	2.20E-05	1.39E-05	1.56E-05	6.09E-06	3.14E-05	1.43E-05	5.70E-06	1.69E-05	2.65E-05	1.19E-05	3.95E-05	6.63E-06	k__Bacteria;p__Firmicutes;c__Clostridia;o__Thermoanaerobacterales;f__Thermoanaerobacteraceae;g__Calderihabitans
f__Microbacteriaceae;g__Salinibacterium	2.20E-05	3.94E-05	3.47E-05	0	3.02E-05	1.67E-05	2.01E-05	2.07E-05	1.82E-05	7.28E-06	3.07E-05	1.89E-05	k__Bacteria;p__Actinobacteria;c__Actinobacteria;o__Micrococcales;f__Microbacteriaceae;g__Salinibacterium
f__Thermoactinomycetaceae;g__Planifilum	1.36E-05	3.94E-05	1.56E-05	2.78E-06	7.00E-06	6.77E-06	2.67E-06	3.93E-06	6.20E-06	1.34E-05	8.10E-06	2.31E-06	k__Bacteria;p__Firmicutes;c__Bacilli;o__Bacillales;f__Thermoactinomycetaceae;g__Planifilum
f__Clostridiaceae;g__Beduini	0	0	2.28E-06	3.93E-05	0	0	7.60E-06	0	0	0	0	1.90E-06	k__Bacteria;p__Firmicutes;c__Clostridia;o__Clostridiales;f__Clostridiaceae;g__Beduini
f__Pseudonocardiaceae;g__Kibdelosporangium	2.69E-05	2.29E-05	3.63E-05	1.99E-06	3.93E-05	1.67E-05	7.23E-06	2.37E-05	1.05E-05	8.71E-06	3.45E-05	2.18E-05	k__Bacteria;p__Actinobacteria;c__Actinobacteria;o__Pseudonocardiales;f__Pseudonocardiaceae;g__Kibdelosporangium
f__Microbacteriaceae;g__Curtobacterium	2.41E-05	2.38E-05	3.92E-05	7.03E-07	3.02E-05	2.09E-05	1.42E-05	1.39E-05	3.56E-05	8.38E-06	2.48E-05	1.53E-05	k__Bacteria;p__Actinobacteria;c__Actinobacteria;o__Micrococcales;f__Microbacteriaceae;g__Curtobacterium
f__Planococcaceae;g__Viridibacillus	2.68E-07	0	0	0	1.38E-06	0	6.19E-06	0	7.91E-07	0	3.94E-07	3.92E-05	k__Bacteria;p__Firmicutes;c__Bacilli;o__Bacillales;f__Planococcaceae;g__Viridibacillus
f__Microbacteriaceae;g__Leifsonia	1.91E-05	2.18E-05	3.91E-05	6.96E-07	1.87E-05	1.36E-05	1.81E-05	2.40E-05	2.51E-05	1.71E-05	2.18E-05	2.04E-05	k__Bacteria;p__Actinobacteria;c__Actinobacteria;o__Micrococcales;f__Microbacteriaceae;g__Leifsonia
f__Planococcaceae;g__Planomicrobium	5.31E-06	5.13E-06	2.17E-06	7.58E-06	1.47E-06	2.91E-07	1.90E-05	1.03E-06	0	0	1.39E-06	3.87E-05	k__Bacteria;p__Firmicutes;c__Bacilli;o__Bacillales;f__Planococcaceae;g__Planomicrobium
f__Alicyclobacillaceae;g__Tumebacillus	1.61E-05	2.59E-05	3.85E-05	1.33E-05	2.63E-05	1.56E-05	8.31E-06	1.44E-05	2.18E-05	8.78E-06	1.30E-05	3.53E-06	k__Bacteria;p__Firmicutes;c__Bacilli;o__Bacillales;f__Alicyclobacillaceae;g__Tumebacillus
f__Thermoanaerobacterales Family III. Incertae Sedis;g__Syntrophaceticus	2.08E-06	7.77E-07	5.70E-06	3.84E-05	4.38E-06	3.40E-06	2.30E-06	8.54E-07	9.18E-06	1.02E-05	5.08E-07	0	k__Bacteria;p__Firmicutes;c__Clostridia;o__Thermoanaerobacterales;f__Thermoanaerobacterales Family III. Incertae Sedis;g__Syntrophaceticus
f__Rhodospirillaceae;g__Insolitispirillum	1.40E-06	3.84E-05	2.59E-05	2.69E-06	7.16E-06	1.21E-05	5.49E-06	4.40E-06	1.57E-05	1.28E-05	1.78E-05	9.69E-07	k__Bacteria;p__Proteobacteria;c__Alphaproteobacteria;o__Rhodospirillales;f__Rhodospirillaceae;g__Insolitispirillum
f__Candidatus Desulfofervidaceae;g__Candidatus Desulfofervidus	2.33E-05	3.10E-05	1.95E-05	2.58E-05	3.00E-05	8.29E-06	6.24E-06	1.07E-05	3.83E-05	1.35E-05	1.88E-05	8.49E-06	k__Bacteria;p__Proteobacteria;c__Deltaproteobacteria;o__Unclassified;f__Candidatus Desulfofervidaceae;g__Candidatus Desulfofervidus
f__Neisseriaceae;g__Neisseria	3.82E-05	2.98E-05	1.84E-05	2.85E-05	3.06E-05	3.73E-05	2.59E-05	1.93E-05	2.66E-05	2.49E-05	9.04E-06	1.03E-05	k__Bacteria;p__Proteobacteria;c__Betaproteobacteria;o__Neisseriales;f__Neisseriaceae;g__Neisseria
f__Bacteroidaceae;g__Anaerorhabdus	0	0	0	3.82E-05	0	0	3.77E-07	0	0	0	0	0	k__Bacteria;p__Bacteroidetes;c__Bacteroidia;o__Bacteroidales;f__Bacteroidaceae;g__Anaerorhabdus
f__Cryptococcaceae;g__Cryptococcus	5.67E-06	2.94E-06	3.70E-06	0	7.49E-06	2.23E-05	1.04E-05	3.81E-05	3.48E-05	5.23E-06	2.98E-05	8.38E-06	k__Eukaryota;p__Basidiomycota;c__Tremellomycetes;o__Tremellales;f__Cryptococcaceae;g__Cryptococcus
f__Caulobacteraceae;g__Woodsholea	7.47E-06	5.77E-06	3.80E-05	3.46E-06	3.63E-06	4.61E-06	5.48E-06	1.04E-05	7.33E-06	5.88E-06	7.85E-06	4.24E-07	k__Bacteria;p__Proteobacteria;c__Alphaproteobacteria;o__Caulobacterales;f__Caulobacteraceae;g__Woodsholea
f__Pectobacteriaceae;g__Dickeya	7.41E-06	3.80E-05	1.95E-05	3.60E-06	2.93E-06	9.14E-06	7.60E-06	6.42E-06	3.79E-06	2.23E-05	1.37E-05	1.04E-05	k__Bacteria;p__Proteobacteria;c__Gammaproteobacteria;o__Enterobacterales;f__Pectobacteriaceae;g__Dickeya
f__Chthonomonadaceae;g__Chthonomonas	1.49E-05	3.76E-05	3.80E-05	3.96E-06	1.64E-05	7.14E-06	5.09E-06	1.15E-05	2.03E-05	6.76E-06	1.03E-05	9.49E-06	k__Bacteria;p__Armatimonadetes;c__Chthonomonadetes;o__Chthonomonadales;f__Chthonomonadaceae;g__Chthonomonas
f__Thermoanaerobacterales Family III. Incertae Sedis;g__Thermoanaerobacterium	2.90E-06	4.71E-06	0	3.79E-05	1.74E-06	3.81E-06	3.48E-05	4.89E-06	0	9.21E-06	5.12E-06	9.84E-06	k__Bacteria;p__Firmicutes;c__Clostridia;o__Thermoanaerobacterales;f__Thermoanaerobacterales Family III. Incertae Sedis;g__Thermoanaerobacterium
f__Porphyromonadaceae;g__Macellibacteroides	2.92E-06	0	0	3.79E-05	2.40E-07	0	1.29E-06	8.53E-07	6.29E-06	3.02E-07	0	0	k__Bacteria;p__Bacteroidetes;c__Bacteroidia;o__Bacteroidales;f__Porphyromonadaceae;g__Macellibacteroides
f__Peptococcaceae;g__Desulfonispora	1.13E-06	0	0	9.66E-06	1.01E-06	1.81E-06	3.79E-05	1.16E-06	0	4.08E-06	6.24E-06	1.43E-05	k__Bacteria;p__Firmicutes;c__Clostridia;o__Clostridiales;f__Peptococcaceae;g__Desulfonispora
f__Micromonosporaceae;g__Verrucosispora	8.84E-06	3.45E-05	3.43E-05	2.75E-06	2.17E-05	9.58E-06	1.19E-05	1.56E-05	7.40E-06	7.49E-06	3.79E-05	1.45E-05	k__Bacteria;p__Actinobacteria;c__Actinobacteria;o__Micromonosporales;f__Micromonosporaceae;g__Verrucosispora
f__Micromonosporaceae;g__Asanoa	1.81E-05	3.78E-05	3.26E-05	3.67E-06	1.82E-05	2.07E-05	3.28E-05	3.79E-05	2.59E-05	1.58E-05	3.62E-05	1.92E-05	k__Bacteria;p__Actinobacteria;c__Actinobacteria;o__Micromonosporales;f__Micromonosporaceae;g__Asanoa
f__Nitrospiraceae;g__Candidatus Magnetobacterium	3.26E-05	2.37E-05	2.07E-05	1.41E-05	3.79E-05	1.67E-05	1.08E-05	1.58E-05	2.24E-05	9.30E-06	1.26E-05	4.57E-06	k__Bacteria;p__Nitrospirae;c__Nitrospira;o__Nitrospirales;f__Nitrospiraceae;g__Candidatus Magnetobacterium
f__Carnobacteriaceae;g__Lacticigenium	0	0	0	3.76E-05	0	0	1.07E-05	0	0	5.85E-07	0	3.07E-06	k__Bacteria;p__Firmicutes;c__Bacilli;o__Lactobacillales;f__Carnobacteriaceae;g__Lacticigenium
f__Rhodobacteraceae;g__Falsirhodobacter	2.10E-07	3.76E-05	5.23E-06	0	4.69E-07	0	0	1.68E-06	0	0	2.31E-06	1.31E-06	k__Bacteria;p__Proteobacteria;c__Alphaproteobacteria;o__Rhodobacterales;f__Rhodobacteraceae;g__Falsirhodobacter
f__Desulfarculaceae;g__Desulfarculus	3.43E-05	2.26E-05	1.38E-05	3.56E-05	2.04E-05	1.94E-05	9.85E-06	2.03E-05	2.72E-05	3.76E-05	9.08E-06	2.15E-06	k__Bacteria;p__Proteobacteria;c__Deltaproteobacteria;o__Desulfarculales;f__Desulfarculaceae;g__Desulfarculus
f__Lachnospiraceae;g__Oribacterium	5.14E-06	3.59E-06	0	9.10E-06	2.80E-06	4.45E-06	3.76E-05	0	8.91E-07	2.35E-06	2.22E-06	1.50E-05	k__Bacteria;p__Firmicutes;c__Clostridia;o__Clostridiales;f__Lachnospiraceae;g__Oribacterium
f__Unclassified;g__Methyloligella	9.25E-06	3.75E-05	2.19E-05	2.58E-06	3.25E-05	1.65E-05	1.83E-05	2.48E-05	2.98E-05	2.22E-05	3.45E-05	6.22E-06	k__Bacteria;p__Proteobacteria;c__Alphaproteobacteria;o__Rhizobiales;f__Unclassified;g__Methyloligella
f__Legeriomycetaceae;g__Zancudomyces	3.75E-05	0	1.53E-06	0	7.07E-06	6.07E-06	0	1.26E-05	0	0	7.61E-07	7.08E-06	k__Eukaryota;p__Zoopagomycota;c__Unclassified;o__Harpellales;f__Legeriomycetaceae;g__Zancudomyces
f__Ruminococcaceae;g__Subdoligranulum	0	0	0	3.73E-05	0	1.52E-06	0	6.62E-07	0	0	4.56E-07	1.73E-07	k__Bacteria;p__Firmicutes;c__Clostridia;o__Clostridiales;f__Ruminococcaceae;g__Subdoligranulum
f__Chroococcaceae;g__Chroogloeocystis	4.99E-06	1.73E-06	8.84E-06	1.28E-06	6.07E-06	1.43E-05	3.72E-05	3.21E-05	0	2.05E-05	1.96E-06	1.05E-06	k__Bacteria;p__Cyanobacteria;c__Unclassified;o__Chroococcales;f__Chroococcaceae;g__Chroogloeocystis
f__Veillonellaceae;g__Veillonella	9.44E-06	0	2.94E-06	3.71E-05	0	0	1.71E-07	3.55E-07	0	1.73E-06	0	1.07E-06	k__Bacteria;p__Firmicutes;c__Negativicutes;o__Veillonellales;f__Veillonellaceae;g__Veillonella
f__Ferrovaceae;g__Ferrovum	2.77E-05	7.19E-06	2.19E-05	5.43E-06	2.81E-05	3.53E-05	1.71E-05	3.11E-05	4.40E-06	3.70E-05	3.12E-05	5.95E-06	k__Bacteria;p__Proteobacteria;c__Betaproteobacteria;o__Ferrovales;f__Ferrovaceae;g__Ferrovum
f__Trichocomaceae;g__Rasamsonia	1.98E-06	0	0	0	0	5.17E-06	0	3.76E-06	3.70E-05	0	0	2.85E-06	k__Eukaryota;p__Ascomycota;c__Eurotiomycetes;o__Eurotiales;f__Trichocomaceae;g__Rasamsonia
f__Hydrogenophilaceae;g__Tepidiphilus	2.41E-05	3.63E-05	1.40E-05	6.65E-06	3.69E-05	1.83E-05	1.11E-05	1.77E-05	2.15E-05	1.21E-05	1.72E-05	2.88E-06	k__Bacteria;p__Proteobacteria;c__Hydrogenophilalia;o__Hydrogenophilales;f__Hydrogenophilaceae;g__Tepidiphilus
f__Rhodobacteraceae;g__Nesiotobacter	1.96E-05	3.68E-05	1.38E-05	2.53E-06	1.76E-05	1.73E-05	1.91E-05	1.44E-05	3.31E-05	8.80E-06	1.60E-05	8.86E-06	k__Bacteria;p__Proteobacteria;c__Alphaproteobacteria;o__Rhodobacterales;f__Rhodobacteraceae;g__Nesiotobacter
f__Acidimicrobiaceae;g__Ferrimicrobium	1.62E-05	1.08E-06	1.48E-05	1.32E-06	3.68E-05	8.70E-06	3.50E-05	1.62E-05	3.32E-05	3.82E-06	2.84E-05	9.21E-06	k__Bacteria;p__Actinobacteria;c__Acidimicrobiia;o__Acidimicrobiales;f__Acidimicrobiaceae;g__Ferrimicrobium
f__Orbaceae;g__Gilliamella	3.68E-06	4.62E-06	2.23E-05	3.67E-05	2.63E-06	4.76E-06	1.59E-05	1.09E-06	2.55E-05	0	6.13E-06	9.04E-06	k__Bacteria;p__Proteobacteria;c__Gammaproteobacteria;o__Orbales;f__Orbaceae;g__Gilliamella
f__Unclassified;g__Aquincola	8.26E-06	2.29E-05	3.67E-05	3.88E-06	7.28E-06	1.04E-05	4.81E-06	1.15E-05	2.53E-05	1.02E-05	3.18E-06	3.61E-06	k__Bacteria;p__Proteobacteria;c__Betaproteobacteria;o__Burkholderiales;f__Unclassified;g__Aquincola
f__Chromatiaceae;g__Candidatus Nitrosoglobus	2.09E-05	3.66E-05	3.37E-06	1.15E-05	1.74E-05	1.50E-05	1.02E-05	8.28E-06	3.28E-05	3.09E-05	1.29E-05	3.59E-06	k__Bacteria;p__Proteobacteria;c__Gammaproteobacteria;o__Chromatiales;f__Chromatiaceae;g__Candidatus Nitrosoglobus
f__Oscillospiraceae;g__Oscillibacter	3.00E-07	0	1.41E-06	3.65E-05	1.21E-06	5.83E-06	3.16E-06	1.49E-06	8.85E-07	0	3.99E-07	3.02E-07	k__Bacteria;p__Firmicutes;c__Clostridia;o__Clostridiales;f__Oscillospiraceae;g__Oscillibacter
f__Hapalosiphonaceae;g__Mastigocladus	1.28E-06	1.40E-05	3.65E-05	1.87E-06	2.54E-06	6.69E-06	1.10E-05	2.57E-05	4.39E-06	0	7.41E-06	3.00E-07	k__Bacteria;p__Cyanobacteria;c__Unclassified;o__Nostocales;f__Hapalosiphonaceae;g__Mastigocladus
f__Enterocytozoonidae;g__Enterocytozoon	2.12E-05	0	2.73E-06	0	1.30E-05	1.63E-05	4.15E-06	3.65E-05	0	0	2.46E-06	1.05E-05	k__Eukaryota;p__Microsporidia;c__Unclassified;o__Unclassified;f__Enterocytozoonidae;g__Enterocytozoon
f__Beijerinckiaceae;g__Beijerinckia	3.89E-06	3.63E-05	1.21E-05	2.73E-07	4.99E-06	4.74E-06	3.53E-06	6.16E-06	5.45E-06	6.02E-06	1.37E-05	8.06E-06	k__Bacteria;p__Proteobacteria;c__Alphaproteobacteria;o__Rhizobiales;f__Beijerinckiaceae;g__Beijerinckia
f__Methylophilaceae;g__Methylotenera	1.53E-05	2.96E-05	2.99E-05	2.74E-05	1.41E-05	2.65E-05	1.61E-05	3.62E-05	1.27E-05	8.66E-06	1.66E-05	1.28E-05	k__Bacteria;p__Proteobacteria;c__Betaproteobacteria;o__Nitrosomonadales;f__Methylophilaceae;g__Methylotenera
f__Microbacteriaceae;g__Cryobacterium	2.30E-05	8.41E-06	1.46E-05	4.24E-06	1.98E-05	1.22E-05	2.72E-05	2.75E-05	1.83E-05	9.91E-06	3.62E-05	1.49E-05	k__Bacteria;p__Actinobacteria;c__Actinobacteria;o__Micrococcales;f__Microbacteriaceae;g__Cryobacterium
f__Hyphomicrobiaceae;g__Cucumibacter	1.73E-05	3.61E-05	2.88E-05	9.47E-06	2.34E-05	1.98E-05	1.59E-05	2.34E-05	3.49E-05	3.22E-05	3.13E-05	1.80E-05	k__Bacteria;p__Proteobacteria;c__Alphaproteobacteria;o__Rhizobiales;f__Hyphomicrobiaceae;g__Cucumibacter
f__Propionibacteriaceae;g__Luteococcus	4.98E-06	6.16E-06	1.44E-05	2.80E-06	7.14E-06	1.12E-05	6.55E-06	6.62E-06	3.61E-05	1.21E-05	2.65E-05	8.80E-06	k__Bacteria;p__Actinobacteria;c__Actinobacteria;o__Propionibacteriales;f__Propionibacteriaceae;g__Luteococcus
f__Succinivibrionaceae;g__Succinivibrio	1.32E-06	5.09E-06	0	3.60E-05	0	0	1.94E-07	1.75E-06	0	0	0	1.83E-07	k__Bacteria;p__Proteobacteria;c__Gammaproteobacteria;o__Aeromonadales;f__Succinivibrionaceae;g__Succinivibrio
f__Sphingobacteriaceae;g__Solitalea	1.96E-05	7.76E-06	1.06E-05	1.66E-05	2.23E-05	3.21E-05	3.23E-05	3.60E-05	5.57E-06	2.74E-05	3.43E-05	9.20E-06	k__Bacteria;p__Bacteroidetes;c__Sphingobacteriia;o__Sphingobacteriales;f__Sphingobacteriaceae;g__Solitalea
f__Erysipelotrichaceae;g__Massiliomicrobiota	0	0	2.70E-06	3.60E-05	0	0	4.03E-07	0	0	0	0	1.83E-06	k__Bacteria;p__Firmicutes;c__Erysipelotrichia;o__Erysipelotrichales;f__Erysipelotrichaceae;g__Massiliomicrobiota
f__Meruliaceae;g__Phlebia	1.22E-05	1.94E-06	1.99E-06	0	4.46E-06	3.59E-05	1.39E-06	1.14E-05	3.36E-05	0	8.94E-07	1.73E-05	k__Eukaryota;p__Basidiomycota;c__Agaricomycetes;o__Polyporales;f__Meruliaceae;g__Phlebia
f__Xanthobacteraceae;g__Pseudoxanthobacter	6.95E-06	3.58E-05	1.46E-05	2.59E-07	7.12E-06	8.43E-06	2.56E-06	8.02E-06	2.39E-05	4.10E-06	1.98E-05	5.54E-06	k__Bacteria;p__Proteobacteria;c__Alphaproteobacteria;o__Rhizobiales;f__Xanthobacteraceae;g__Pseudoxanthobacter
f__Rhodospirillaceae;g__Novispirillum	6.72E-06	3.35E-05	1.90E-05	1.07E-06	5.33E-06	1.35E-05	3.46E-06	8.98E-06	3.58E-05	1.61E-06	1.83E-05	1.58E-06	k__Bacteria;p__Proteobacteria;c__Alphaproteobacteria;o__Rhodospirillales;f__Rhodospirillaceae;g__Novispirillum
f__Polyporaceae;g__Ganoderma	1.19E-05	1.76E-06	5.04E-06	0	1.07E-05	3.58E-05	8.86E-06	2.85E-05	3.34E-05	7.90E-06	6.21E-06	5.61E-06	k__Eukaryota;p__Basidiomycota;c__Agaricomycetes;o__Polyporales;f__Polyporaceae;g__Ganoderma
f__Bacteriovoracaceae;g__Bacteriovorax	2.71E-05	2.61E-05	1.74E-05	1.83E-05	1.98E-05	2.27E-05	1.06E-05	1.26E-05	3.57E-05	1.57E-05	1.34E-05	2.96E-05	k__Bacteria;p__Proteobacteria;c__Oligoflexia;o__Bacteriovoracales;f__Bacteriovoracaceae;g__Bacteriovorax
f__Streptosporangiaceae;g__Thermoactinospora	1.93E-05	2.09E-05	3.57E-05	1.39E-07	2.10E-05	1.19E-05	1.14E-05	2.10E-05	2.84E-05	1.50E-05	3.24E-05	1.28E-05	k__Bacteria;p__Actinobacteria;c__Actinobacteria;o__Streptosporangiales;f__Streptosporangiaceae;g__Thermoactinospora
f__Myoviridae;g__Phikzvirus	6.55E-06	2.20E-07	1.01E-06	3.09E-05	0	0	0	0	2.04E-06	0	0	3.57E-05	k__Viruses;p__Unclassified;c__Unclassified;o__Caudovirales;f__Myoviridae;g__Phikzvirus
f__Unclassified;g__Pseudorhodoplanes	1.17E-05	3.56E-05	1.73E-05	3.91E-06	1.17E-05	3.11E-05	1.05E-05	1.74E-05	3.04E-05	1.04E-05	3.07E-05	1.00E-05	k__Bacteria;p__Proteobacteria;c__Alphaproteobacteria;o__Rhizobiales;f__Unclassified;g__Pseudorhodoplanes
f__Bacillaceae;g__Oceanobacillus	6.27E-06	9.45E-07	9.09E-06	3.01E-05	8.29E-06	5.42E-06	3.56E-05	1.07E-05	2.78E-06	2.58E-06	1.14E-05	3.25E-05	k__Bacteria;p__Firmicutes;c__Bacilli;o__Bacillales;f__Bacillaceae;g__Oceanobacillus
f__Desulfovibrionaceae;g__Bilophila	2.50E-05	1.01E-05	5.56E-06	1.19E-05	2.55E-05	1.36E-05	6.99E-06	8.23E-06	3.56E-05	1.73E-05	7.39E-06	1.24E-05	k__Bacteria;p__Proteobacteria;c__Deltaproteobacteria;o__Desulfovibrionales;f__Desulfovibrionaceae;g__Bilophila
f__Halobacteriovoraceae;g__Halobacteriovorax	2.26E-05	2.77E-05	2.26E-05	1.09E-05	3.06E-05	1.91E-05	1.47E-05	2.18E-05	3.55E-05	6.31E-06	1.53E-05	1.23E-05	k__Bacteria;p__Proteobacteria;c__Oligoflexia;o__Bacteriovoracales;f__Halobacteriovoraceae;g__Halobacteriovorax
f__Xanthomonadaceae;g__Thermomonas	1.77E-05	1.21E-05	1.17E-05	1.33E-05	2.04E-05	1.24E-05	2.16E-05	3.15E-05	2.25E-05	3.54E-05	3.31E-05	6.36E-06	k__Bacteria;p__Proteobacteria;c__Gammaproteobacteria;o__Xanthomonadales;f__Xanthomonadaceae;g__Thermomonas
f__Bacillaceae;g__Rubeoparvulum	1.19E-06	1.04E-06	2.64E-06	3.54E-05	2.80E-06	4.15E-07	2.86E-05	1.58E-06	0	8.19E-06	1.33E-06	6.13E-06	k__Bacteria;p__Firmicutes;c__Bacilli;o__Bacillales;f__Bacillaceae;g__Rubeoparvulum
f__Porphyromonadaceae;g__Porphyromonas	7.37E-06	2.14E-06	3.81E-06	3.53E-05	9.91E-06	1.09E-05	9.86E-06	1.60E-05	0	9.50E-06	3.25E-06	5.85E-06	k__Bacteria;p__Bacteroidetes;c__Bacteroidia;o__Bacteroidales;f__Porphyromonadaceae;g__Porphyromonas
f__Dietziaceae;g__Dietzia	1.67E-05	1.68E-05	2.68E-05	0	2.71E-05	4.78E-06	1.82E-05	1.32E-05	3.53E-05	8.21E-06	1.25E-05	8.81E-06	k__Bacteria;p__Actinobacteria;c__Actinobacteria;o__Corynebacteriales;f__Dietziaceae;g__Dietzia
f__Methanomicrobiaceae;g__Methanofollis	4.70E-06	3.75E-06	3.52E-05	7.29E-06	6.54E-06	5.61E-06	2.74E-06	4.85E-06	1.47E-05	3.79E-06	6.63E-06	1.24E-06	k__Archaea;p__Euryarchaeota;c__Methanomicrobia;o__Methanomicrobiales;f__Methanomicrobiaceae;g__Methanofollis
f__Sterolibacteriaceae;g__Sulfuritalea	8.96E-06	2.37E-06	1.75E-05	2.64E-06	1.17E-05	5.96E-06	6.43E-06	3.28E-06	3.52E-05	1.67E-05	1.34E-05	4.68E-06	k__Bacteria;p__Proteobacteria;c__Betaproteobacteria;o__Nitrosomonadales;f__Sterolibacteriaceae;g__Sulfuritalea
f__Rhodobacteraceae;g__Epibacterium	6.54E-06	6.99E-06	7.11E-06	2.00E-06	9.31E-07	1.01E-05	1.05E-05	1.12E-05	3.51E-05	1.52E-06	2.46E-06	1.23E-05	k__Bacteria;p__Proteobacteria;c__Alphaproteobacteria;o__Rhodobacterales;f__Rhodobacteraceae;g__Epibacterium
f__Thermoanaerobacterales Family III. Incertae Sedis;g__Caldicellulosiruptor	3.96E-06	1.74E-06	2.66E-06	2.16E-05	2.90E-06	2.98E-06	3.51E-05	4.10E-06	5.19E-06	8.30E-06	4.25E-06	2.01E-05	k__Bacteria;p__Firmicutes;c__Clostridia;o__Thermoanaerobacterales;f__Thermoanaerobacterales Family III. Incertae Sedis;g__Caldicellulosiruptor
f__Rhodobacteraceae;g__Roseibaca	1.34E-05	8.89E-06	1.21E-05	8.19E-06	9.18E-06	3.51E-05	2.30E-05	2.74E-05	1.39E-05	2.28E-05	2.12E-05	9.43E-06	k__Bacteria;p__Proteobacteria;c__Alphaproteobacteria;o__Rhodobacterales;f__Rhodobacteraceae;g__Roseibaca
f__Rhodanobacteraceae;g__Metallibacterium	7.89E-06	3.50E-05	1.30E-05	4.18E-06	1.13E-05	1.13E-05	9.12E-06	8.07E-06	2.80E-05	3.50E-05	1.64E-05	5.08E-06	k__Bacteria;p__Proteobacteria;c__Gammaproteobacteria;o__Xanthomonadales;f__Rhodanobacteraceae;g__Metallibacterium
f__Eubacteriaceae;g__Garciella	0	0	0	2.51E-05	0	5.92E-07	3.50E-05	0	0	0	2.13E-06	1.01E-05	k__Bacteria;p__Firmicutes;c__Clostridia;o__Clostridiales;f__Eubacteriaceae;g__Garciella
f__Cytophagaceae;g__Rhodonellum	3.36E-06	1.74E-05	6.99E-06	3.04E-05	6.72E-06	1.37E-05	1.93E-05	1.91E-05	2.25E-06	3.49E-05	7.07E-06	2.77E-06	k__Bacteria;p__Bacteroidetes;c__Cytophagia;o__Cytophagales;f__Cytophagaceae;g__Rhodonellum
f__Magnetococcaceae;g__Magnetococcus	3.49E-05	2.74E-05	3.34E-05	2.49E-06	2.86E-05	2.50E-05	8.13E-06	2.59E-05	2.40E-05	8.17E-06	2.76E-05	8.99E-06	k__Bacteria;p__Proteobacteria;c__Alphaproteobacteria;o__Magnetococcales;f__Magnetococcaceae;g__Magnetococcus
f__Micromonosporaceae;g__Hamadaea	1.84E-05	4.10E-06	1.52E-05	6.98E-08	3.48E-05	9.43E-06	2.68E-06	1.33E-05	2.49E-06	1.25E-05	2.74E-05	8.56E-06	k__Bacteria;p__Actinobacteria;c__Actinobacteria;o__Micromonosporales;f__Micromonosporaceae;g__Hamadaea
f__Halomonadaceae;g__Chromohalobacter	2.60E-05	3.09E-05	1.30E-05	2.93E-05	1.24E-05	1.01E-05	1.70E-05	1.07E-05	5.78E-06	1.27E-05	4.96E-06	3.47E-05	k__Bacteria;p__Proteobacteria;c__Gammaproteobacteria;o__Oceanospirillales;f__Halomonadaceae;g__Chromohalobacter
f__Lachnospiraceae;g__Lachnotalea	0	0	0	4.17E-06	0	0	3.47E-05	0	0	0	0	5.75E-06	k__Bacteria;p__Firmicutes;c__Clostridia;o__Clostridiales;f__Lachnospiraceae;g__Lachnotalea
f__Phyllobacteriaceae;g__Pseudaminobacter	3.58E-06	3.46E-05	6.71E-06	1.09E-06	7.47E-06	3.52E-06	6.62E-06	8.86E-06	2.00E-05	1.64E-05	1.73E-05	1.44E-05	k__Bacteria;p__Proteobacteria;c__Alphaproteobacteria;o__Rhizobiales;f__Phyllobacteriaceae;g__Pseudaminobacter
f__Cordycipitaceae;g__Beauveria	5.16E-06	0	0	2.01E-06	2.75E-06	2.80E-06	0	0	3.46E-05	0	0	6.77E-06	k__Eukaryota;p__Ascomycota;c__Sordariomycetes;o__Hypocreales;f__Cordycipitaceae;g__Beauveria
f__Bacillaceae;g__Thalassobacillus	0	0	4.74E-06	3.46E-05	0	0	1.77E-06	0	1.04E-06	4.79E-06	3.20E-06	4.26E-06	k__Bacteria;p__Firmicutes;c__Bacilli;o__Bacillales;f__Bacillaceae;g__Thalassobacillus
f__Fusobacteriaceae;g__Cetobacterium	5.53E-06	9.74E-06	7.07E-07	3.46E-05	1.50E-06	2.73E-06	7.92E-07	6.24E-07	6.15E-06	0	7.45E-07	1.52E-07	k__Bacteria;p__Fusobacteria;c__Fusobacteriia;o__Fusobacteriales;f__Fusobacteriaceae;g__Cetobacterium
f__Brucellaceae;g__Ochrobactrum	1.76E-05	2.51E-05	1.07E-05	2.45E-05	2.22E-05	2.49E-05	5.54E-06	1.41E-05	3.45E-05	5.53E-06	2.22E-05	2.64E-05	k__Bacteria;p__Proteobacteria;c__Alphaproteobacteria;o__Rhizobiales;f__Brucellaceae;g__Ochrobactrum
f__Unclassified;g__Paramicrosporidium	2.37E-05	0	0	1.12E-06	0	2.00E-05	0	0	3.18E-06	0	0	3.45E-05	k__Eukaryota;p__Cryptomycota;c__Unclassified;o__Unclassified;f__Unclassified;g__Paramicrosporidium
f__Bacillaceae;g__Fictibacillus	6.19E-06	1.74E-06	8.32E-06	1.24E-05	5.59E-06	7.06E-06	2.23E-05	1.90E-06	1.11E-05	2.76E-06	5.95E-06	3.43E-05	k__Bacteria;p__Firmicutes;c__Bacilli;o__Bacillales;f__Bacillaceae;g__Fictibacillus
f__Peptostreptococcaceae;g__Paeniclostridium	0	0	0	3.41E-05	3.63E-06	2.09E-06	2.34E-05	1.36E-06	0	0	2.89E-06	1.02E-05	k__Bacteria;p__Firmicutes;c__Clostridia;o__Clostridiales;f__Peptostreptococcaceae;g__Paeniclostridium
f__Erysipelotrichaceae;g__Erysipelatoclostridium	0	2.08E-07	0	3.39E-05	0	0	4.15E-07	0	0	1.84E-07	0	0	k__Bacteria;p__Firmicutes;c__Erysipelotrichia;o__Erysipelotrichales;f__Erysipelotrichaceae;g__Erysipelatoclostridium
f__Halobacteroidaceae;g__Halobacteroides	6.86E-06	0	1.33E-06	1.01E-05	8.06E-06	5.53E-06	2.43E-05	8.41E-06	3.96E-06	3.39E-05	1.99E-06	5.31E-06	k__Bacteria;p__Firmicutes;c__Clostridia;o__Halanaerobiales;f__Halobacteroidaceae;g__Halobacteroides
f__Streptococcaceae;g__Lactococcus	0	4.29E-06	3.34E-07	3.38E-05	8.30E-07	2.82E-06	3.02E-06	2.03E-06	8.10E-07	7.11E-07	2.08E-06	1.20E-07	k__Bacteria;p__Firmicutes;c__Bacilli;o__Lactobacillales;f__Streptococcaceae;g__Lactococcus
f__Carnobacteriaceae;g__Trichococcus	3.71E-06	3.63E-06	0	3.38E-05	1.22E-05	5.23E-06	1.04E-05	1.98E-06	0	9.61E-07	1.52E-06	4.36E-06	k__Bacteria;p__Firmicutes;c__Bacilli;o__Lactobacillales;f__Carnobacteriaceae;g__Trichococcus
f__Unclassified;g__Defluviitoga	0	5.14E-07	0	3.38E-05	1.99E-07	0	0	4.34E-06	0	0	0	0	k__Bacteria;p__Thermotogae;c__Thermotogae;o__Petrotogales;f__Unclassified;g__Defluviitoga
f__Rhizobiaceae;g__Pararhizobium	4.04E-06	3.07E-05	2.74E-05	4.21E-06	1.65E-05	1.75E-05	1.32E-05	1.19E-05	2.88E-05	1.98E-05	2.56E-05	3.37E-05	k__Bacteria;p__Proteobacteria;c__Alphaproteobacteria;o__Rhizobiales;f__Rhizobiaceae;g__Pararhizobium
f__Cytophagaceae;g__Anditalea	6.98E-06	1.98E-05	2.17E-05	3.09E-05	1.30E-05	1.81E-05	1.50E-05	1.53E-05	3.36E-05	2.67E-05	5.54E-06	4.96E-06	k__Bacteria;p__Bacteroidetes;c__Cytophagia;o__Cytophagales;f__Cytophagaceae;g__Anditalea
f__Unclassified;g__Lokiarchaeum	3.35E-05	0	0	1.63E-05	1.17E-05	6.63E-06	9.51E-06	3.36E-06	1.62E-05	2.91E-05	5.51E-06	3.41E-06	k__Archaea;p__Candidatus Lokiarchaeota;c__Unclassified;o__Unclassified;f__Unclassified;g__Lokiarchaeum
f__Pseudonocardiaceae;g__Actinoalloteichus	1.32E-05	3.18E-06	1.05E-05	1.76E-06	2.47E-05	1.98E-05	1.83E-05	1.93E-05	3.35E-05	2.63E-05	2.25E-05	2.01E-05	k__Bacteria;p__Actinobacteria;c__Actinobacteria;o__Pseudonocardiales;f__Pseudonocardiaceae;g__Actinoalloteichus
f__Mycobacteriaceae;g__Hoyosella	8.88E-06	2.04E-05	3.35E-05	1.26E-07	1.95E-05	1.44E-05	1.54E-05	1.76E-05	2.26E-05	1.47E-05	2.16E-05	2.08E-05	k__Bacteria;p__Actinobacteria;c__Actinobacteria;o__Corynebacteriales;f__Mycobacteriaceae;g__Hoyosella
f__Unclassified;g__Exiguobacterium	6.43E-06	7.75E-06	6.88E-06	2.22E-05	4.25E-06	3.45E-06	3.34E-05	4.92E-06	6.15E-06	6.57E-06	2.39E-06	2.01E-05	k__Bacteria;p__Firmicutes;c__Bacilli;o__Bacillales;f__Unclassified;g__Exiguobacterium
f__Porphyromonadaceae;g__Massilibacteroides	0	2.18E-07	0	3.34E-05	2.71E-07	3.24E-07	0	1.74E-06	0	3.20E-06	4.79E-07	7.34E-07	k__Bacteria;p__Bacteroidetes;c__Bacteroidia;o__Bacteroidales;f__Porphyromonadaceae;g__Massilibacteroides
f__Pisolithaceae;g__Pisolithus	5.82E-06	5.24E-07	1.52E-07	0	1.99E-05	2.19E-05	5.66E-06	1.08E-05	3.34E-05	9.29E-06	2.24E-06	7.43E-06	k__Eukaryota;p__Basidiomycota;c__Agaricomycetes;o__Boletales;f__Pisolithaceae;g__Pisolithus
f__Flavobacteriaceae;g__Riemerella	7.15E-06	1.98E-06	0	3.32E-05	1.04E-05	1.00E-05	1.23E-06	1.08E-05	6.34E-06	4.89E-06	1.19E-05	9.10E-06	k__Bacteria;p__Bacteroidetes;c__Flavobacteriia;o__Flavobacteriales;f__Flavobacteriaceae;g__Riemerella
f__Microscillaceae;g__Eisenibacter	1.06E-05	2.08E-05	2.28E-05	2.11E-05	1.25E-05	2.03E-05	1.89E-05	2.01E-05	3.32E-05	3.15E-05	1.81E-05	1.13E-05	k__Bacteria;p__Bacteroidetes;c__Cytophagia;o__Cytophagales;f__Microscillaceae;g__Eisenibacter
f__Unclassified;g__Coccidioides	3.25E-06	0	3.00E-07	0	3.30E-05	1.61E-05	0	5.33E-06	0	3.37E-07	0	5.39E-06	k__Eukaryota;p__Ascomycota;c__Eurotiomycetes;o__Onygenales;f__Unclassified;g__Coccidioides
f__Unclassified;g__Solirubrum	5.76E-06	4.84E-06	3.30E-05	6.31E-06	4.57E-06	5.02E-06	5.74E-06	1.02E-05	6.53E-06	6.40E-06	8.09E-06	6.39E-06	k__Bacteria;p__Bacteroidetes;c__Cytophagia;o__Cytophagales;f__Unclassified;g__Solirubrum
f__Erwiniaceae;g__Pantoea	1.15E-05	3.29E-05	2.42E-05	3.25E-05	1.18E-05	7.43E-06	1.54E-05	9.64E-06	1.96E-05	2.01E-06	1.22E-05	3.26E-05	k__Bacteria;p__Proteobacteria;c__Gammaproteobacteria;o__Enterobacterales;f__Erwiniaceae;g__Pantoea
f__Sporomusaceae;g__Sporomusa	1.95E-05	3.27E-05	2.70E-05	2.63E-05	2.52E-05	6.98E-06	3.29E-05	7.41E-06	1.63E-05	1.95E-05	6.99E-06	9.14E-06	k__Bacteria;p__Firmicutes;c__Negativicutes;o__Selenomonadales;f__Sporomusaceae;g__Sporomusa
f__Acidothermaceae;g__Acidothermus	2.11E-05	2.98E-06	1.06E-05	4.18E-07	3.28E-05	1.29E-05	2.24E-05	2.12E-05	2.41E-05	2.05E-05	2.99E-05	1.69E-05	k__Bacteria;p__Actinobacteria;c__Actinobacteria;o__Acidothermales;f__Acidothermaceae;g__Acidothermus
f__Vibrionaceae;g__Thaumasiovibrio	1.31E-05	3.27E-05	1.09E-05	7.57E-06	2.14E-05	1.67E-05	2.76E-06	1.20E-05	2.24E-05	9.31E-06	2.10E-05	9.33E-06	k__Bacteria;p__Proteobacteria;c__Gammaproteobacteria;o__Vibrionales;f__Vibrionaceae;g__Thaumasiovibrio
f__Enterobacteriaceae;g__Leclercia	0	4.69E-07	2.55E-07	7.25E-07	0	0	9.51E-07	2.10E-07	0	7.04E-06	0	3.27E-05	k__Bacteria;p__Proteobacteria;c__Gammaproteobacteria;o__Enterobacterales;f__Enterobacteriaceae;g__Leclercia
f__Ruminococcaceae;g__Pseudobacteroides	6.43E-06	1.31E-05	1.19E-05	1.58E-05	2.05E-06	2.27E-06	3.27E-05	1.55E-06	1.13E-06	4.75E-06	2.06E-06	7.11E-06	k__Bacteria;p__Firmicutes;c__Clostridia;o__Clostridiales;f__Ruminococcaceae;g__Pseudobacteroides
f__Methylophilaceae;g__Methylovorus	2.89E-05	3.27E-05	1.14E-05	1.10E-05	1.73E-05	1.01E-05	5.01E-06	1.26E-05	1.92E-05	1.27E-05	2.06E-05	2.17E-05	k__Bacteria;p__Proteobacteria;c__Betaproteobacteria;o__Nitrosomonadales;f__Methylophilaceae;g__Methylovorus
f__Deferribacteraceae;g__Deferribacter	6.90E-06	6.54E-06	1.00E-05	3.26E-05	3.39E-06	4.12E-06	1.49E-06	2.02E-06	1.15E-05	5.21E-06	7.36E-07	1.86E-06	k__Bacteria;p__Deferribacteres;c__Deferribacteres;o__Deferribacterales;f__Deferribacteraceae;g__Deferribacter
f__Saccharomycetaceae;g__Nakaseomyces	2.57E-06	5.79E-07	0	0	1.89E-06	5.01E-06	4.84E-07	3.24E-05	0	0	1.07E-06	4.48E-06	k__Eukaryota;p__Ascomycota;c__Saccharomycetes;o__Saccharomycetales;f__Saccharomycetaceae;g__Nakaseomyces
f__Hymenobacteraceae;g__Adhaeribacter	1.07E-05	1.02E-05	3.23E-05	1.94E-05	5.26E-06	9.31E-06	2.43E-05	1.49E-05	9.41E-06	2.25E-05	1.24E-05	9.05E-06	k__Bacteria;p__Bacteroidetes;c__Cytophagia;o__Cytophagales;f__Hymenobacteraceae;g__Adhaeribacter
f__Oxalobacteraceae;g__Herminiimonas	1.35E-05	9.33E-06	1.98E-05	1.48E-06	3.23E-05	1.79E-05	1.02E-05	1.24E-05	5.51E-06	5.48E-06	1.23E-05	6.17E-06	k__Bacteria;p__Proteobacteria;c__Betaproteobacteria;o__Burkholderiales;f__Oxalobacteraceae;g__Herminiimonas
f__Rhodobacteraceae;g__Palleronia	5.46E-06	2.82E-06	3.22E-05	5.48E-06	3.22E-06	1.25E-05	2.32E-05	3.17E-05	1.74E-05	2.07E-05	1.22E-05	2.80E-05	k__Bacteria;p__Proteobacteria;c__Alphaproteobacteria;o__Rhodobacterales;f__Rhodobacteraceae;g__Palleronia
f__Trichomonascaceae;g__Sugiyamaella	4.75E-06	7.48E-06	0	0	3.22E-05	4.36E-06	1.19E-06	5.59E-06	5.80E-06	0	0	4.93E-06	k__Eukaryota;p__Ascomycota;c__Saccharomycetes;o__Saccharomycetales;f__Trichomonascaceae;g__Sugiyamaella
f__Halomonadaceae;g__Salinicola	1.25E-05	1.24E-05	1.93E-05	7.51E-06	2.40E-05	1.50E-05	3.21E-05	2.70E-05	2.77E-05	1.83E-05	1.47E-05	1.30E-05	k__Bacteria;p__Proteobacteria;c__Gammaproteobacteria;o__Oceanospirillales;f__Halomonadaceae;g__Salinicola
f__Leptotrichiaceae;g__Sebaldella	0	0	0	3.20E-05	0	0	9.18E-06	0	0	0	1.37E-06	2.39E-06	k__Bacteria;p__Fusobacteria;c__Fusobacteriia;o__Fusobacteriales;f__Leptotrichiaceae;g__Sebaldella
f__Aerococcaceae;g__Aerococcus	2.93E-06	0	0	3.20E-05	0	1.14E-06	9.44E-06	2.76E-07	0	5.02E-06	0	6.96E-07	k__Bacteria;p__Firmicutes;c__Bacilli;o__Lactobacillales;f__Aerococcaceae;g__Aerococcus
f__Spiroplasmataceae;g__Spiroplasma	0	0	0	3.20E-05	0	0	1.87E-07	0	0	0	0	0	k__Bacteria;p__Tenericutes;c__Mollicutes;o__Entomoplasmatales;f__Spiroplasmataceae;g__Spiroplasma
f__Rhodobacteraceae;g__Nereida	2.04E-05	1.05E-06	2.09E-05	6.07E-06	7.77E-06	1.64E-05	2.61E-05	3.19E-05	2.96E-06	9.61E-06	7.84E-06	2.70E-05	k__Bacteria;p__Proteobacteria;c__Alphaproteobacteria;o__Rhodobacterales;f__Rhodobacteraceae;g__Nereida
f__Serendipitaceae;g__Serendipita	3.19E-05	0	2.46E-06	0	7.82E-06	2.38E-05	1.69E-06	8.83E-06	0	8.71E-08	1.98E-06	2.02E-05	k__Eukaryota;p__Basidiomycota;c__Agaricomycetes;o__Sebacinales;f__Serendipitaceae;g__Serendipita
f__Streptosporangiaceae;g__Planobispora	4.83E-06	2.12E-05	3.19E-05	5.29E-07	1.53E-05	6.18E-06	9.06E-06	7.14E-06	8.79E-06	8.85E-06	1.48E-05	5.88E-06	k__Bacteria;p__Actinobacteria;c__Actinobacteria;o__Streptosporangiales;f__Streptosporangiaceae;g__Planobispora
f__Intrasporangiaceae;g__Terrabacter	1.09E-05	7.90E-06	2.22E-05	2.29E-06	2.50E-05	1.04E-05	1.30E-05	1.13E-05	4.22E-06	2.70E-06	3.18E-05	1.98E-05	k__Bacteria;p__Actinobacteria;c__Actinobacteria;o__Micrococcales;f__Intrasporangiaceae;g__Terrabacter
f__Burkholderiaceae;g__Polynucleobacter	2.81E-05	1.82E-05	1.27E-05	1.28E-05	3.17E-05	2.03E-05	1.58E-05	2.96E-05	1.73E-05	9.25E-06	2.90E-05	1.67E-05	k__Bacteria;p__Proteobacteria;c__Betaproteobacteria;o__Burkholderiales;f__Burkholderiaceae;g__Polynucleobacter
f__Anaerolineaceae;g__Flexilinea	4.89E-06	6.09E-07	2.95E-06	3.17E-05	1.13E-05	8.48E-06	1.67E-05	5.21E-06	1.38E-06	6.10E-06	2.96E-06	2.73E-06	k__Bacteria;p__Chloroflexi;c__Anaerolineae;o__Anaerolineales;f__Anaerolineaceae;g__Flexilinea
f__Rhodobacteraceae;g__Planktomarina	8.91E-06	3.16E-05	1.52E-05	1.19E-06	1.02E-05	1.78E-05	1.40E-05	1.54E-05	2.66E-06	8.84E-06	2.57E-05	8.82E-06	k__Bacteria;p__Proteobacteria;c__Alphaproteobacteria;o__Rhodobacterales;f__Rhodobacteraceae;g__Planktomarina
f__Halorubraceae;g__Halorubrum	9.70E-06	1.99E-05	3.15E-05	1.41E-06	1.43E-05	2.02E-05	1.43E-05	1.80E-05	9.60E-06	1.14E-05	2.19E-05	1.23E-05	k__Archaea;p__Euryarchaeota;c__Halobacteria;o__Haloferacales;f__Halorubraceae;g__Halorubrum
f__Xanthobacteraceae;g__Azorhizobium	1.79E-05	2.76E-05	2.50E-05	2.24E-06	1.94E-05	2.85E-05	9.89E-06	1.92E-05	7.61E-06	3.69E-06	3.15E-05	1.18E-05	k__Bacteria;p__Proteobacteria;c__Alphaproteobacteria;o__Rhizobiales;f__Xanthobacteraceae;g__Azorhizobium
f__Leptolyngbyaceae;g__Neosynechococcus	3.82E-06	4.14E-06	3.66E-06	0	6.21E-06	8.89E-06	1.65E-05	3.14E-05	3.70E-07	1.47E-05	4.61E-07	2.52E-06	k__Bacteria;p__Cyanobacteria;c__Unclassified;o__Synechococcales;f__Leptolyngbyaceae;g__Neosynechococcus
f__Bifidobacteriaceae;g__Bifidobacterium	9.99E-06	5.81E-06	9.33E-06	3.14E-05	4.89E-06	5.77E-06	4.86E-06	7.63E-06	3.32E-07	9.33E-06	6.12E-06	1.35E-05	k__Bacteria;p__Actinobacteria;c__Actinobacteria;o__Bifidobacteriales;f__Bifidobacteriaceae;g__Bifidobacterium
f__Pseudonocardiaceae;g__Streptoalloteichus	1.35E-05	1.71E-05	3.13E-05	1.40E-06	1.74E-05	7.96E-06	1.69E-05	2.22E-05	1.93E-05	2.11E-05	1.61E-05	1.13E-05	k__Bacteria;p__Actinobacteria;c__Actinobacteria;o__Pseudonocardiales;f__Pseudonocardiaceae;g__Streptoalloteichus
f__Pseudonocardiaceae;g__Kutzneria	2.88E-05	3.13E-05	2.60E-05	1.04E-07	2.20E-05	1.42E-05	1.11E-05	1.74E-05	1.06E-05	8.89E-07	2.22E-05	2.26E-05	k__Bacteria;p__Actinobacteria;c__Actinobacteria;o__Pseudonocardiales;f__Pseudonocardiaceae;g__Kutzneria
f__Syncephalastraceae;g__Syncephalastrum	2.18E-05	0	0	0	6.13E-07	1.12E-05	8.23E-07	1.35E-06	0	7.72E-07	0	3.12E-05	k__Eukaryota;p__Mucoromycota;c__Unclassified;o__Mucorales;f__Syncephalastraceae;g__Syncephalastrum
f__Chitinophagaceae;g__Sediminibacterium	1.72E-05	1.04E-05	1.32E-05	3.12E-05	1.81E-05	2.14E-05	1.26E-05	2.64E-05	1.09E-05	1.24E-05	1.46E-05	8.37E-06	k__Bacteria;p__Bacteroidetes;c__Chitinophagia;o__Chitinophagales;f__Chitinophagaceae;g__Sediminibacterium
f__Hapalosiphonaceae;g__Hapalosiphon	8.27E-06	8.98E-07	1.46E-05	0	1.45E-05	1.14E-05	3.12E-05	2.21E-05	9.77E-06	1.36E-05	6.87E-06	3.82E-06	k__Bacteria;p__Cyanobacteria;c__Unclassified;o__Nostocales;f__Hapalosiphonaceae;g__Hapalosiphon
f__Sterolibacteriaceae;g__Sterolibacterium	1.57E-05	1.31E-06	1.75E-05	3.11E-05	1.04E-05	6.80E-06	4.59E-06	6.76E-06	9.81E-06	1.01E-06	1.14E-05	4.38E-06	k__Bacteria;p__Proteobacteria;c__Betaproteobacteria;o__Nitrosomonadales;f__Sterolibacteriaceae;g__Sterolibacterium
f__Clostridiaceae;g__Fervidicella	0	0	0	3.11E-05	1.58E-06	0	2.55E-05	0	0	0	3.39E-06	7.51E-06	k__Bacteria;p__Firmicutes;c__Clostridia;o__Clostridiales;f__Clostridiaceae;g__Fervidicella
f__Pseudonocardiaceae;g__Actinosynnema	1.38E-05	2.43E-05	1.49E-05	3.59E-07	8.62E-06	1.73E-05	8.31E-06	1.44E-05	1.28E-05	8.79E-06	3.10E-05	1.93E-05	k__Bacteria;p__Actinobacteria;c__Actinobacteria;o__Pseudonocardiales;f__Pseudonocardiaceae;g__Actinosynnema
f__Synergistaceae;g__Aminobacterium	2.45E-05	3.09E-06	5.51E-06	7.04E-06	3.10E-05	1.25E-05	1.17E-05	3.84E-06	0	8.66E-06	1.22E-05	5.75E-06	k__Bacteria;p__Synergistetes;c__Synergistia;o__Synergistales;f__Synergistaceae;g__Aminobacterium
f__Synergistaceae;g__Aminomonas	3.02E-06	3.09E-05	8.48E-06	7.97E-06	1.37E-05	3.38E-06	4.37E-06	3.88E-06	5.20E-06	1.30E-05	8.86E-06	2.17E-06	k__Bacteria;p__Synergistetes;c__Synergistia;o__Synergistales;f__Synergistaceae;g__Aminomonas
f__Unclassified;g__Candidatus Acetothermum	2.05E-05	2.55E-05	3.07E-05	2.41E-06	2.38E-05	2.17E-05	5.71E-06	1.59E-05	2.39E-05	1.43E-05	2.51E-05	1.62E-05	k__Bacteria;p__Candidatus Acetothermia;c__Unclassified;o__Unclassified;f__Unclassified;g__Candidatus Acetothermum
f__Unclassified;g__Mitosporidium	2.18E-05	8.83E-07	6.26E-06	1.90E-06	4.97E-06	3.00E-05	2.05E-06	5.32E-06	3.07E-05	8.65E-06	1.53E-05	6.90E-06	k__Eukaryota;p__Microsporidia;c__Unclassified;o__Unclassified;f__Unclassified;g__Mitosporidium
f__Bernardetiaceae;g__Hugenholtzia	8.88E-07	0	7.47E-06	2.62E-05	1.07E-06	1.27E-05	1.64E-05	1.55E-05	1.27E-06	3.06E-05	1.96E-06	6.70E-06	k__Bacteria;p__Bacteroidetes;c__Cytophagia;o__Cytophagales;f__Bernardetiaceae;g__Hugenholtzia
f__Cunninghamellaceae;g__Hesseltinella	2.80E-05	0	0	0	0	1.76E-05	0	7.84E-07	0	0	0	3.06E-05	k__Eukaryota;p__Mucoromycota;c__Unclassified;o__Mucorales;f__Cunninghamellaceae;g__Hesseltinella
f__Haloferacaceae;g__Haloferax	1.03E-05	2.78E-05	2.83E-05	2.99E-06	3.06E-05	2.04E-05	2.03E-05	1.65E-05	9.27E-06	1.30E-05	2.27E-05	2.24E-05	k__Archaea;p__Euryarchaeota;c__Halobacteria;o__Haloferacales;f__Haloferacaceae;g__Haloferax
f__Anaerolineaceae;g__Leptolinea	3.04E-05	1.39E-05	2.43E-05	1.61E-05	2.48E-05	1.20E-05	3.50E-06	1.22E-05	1.82E-05	1.21E-05	1.32E-05	6.48E-06	k__Bacteria;p__Chloroflexi;c__Anaerolineae;o__Anaerolineales;f__Anaerolineaceae;g__Leptolinea
f__Comamonadaceae;g__Hylemonella	2.03E-05	2.07E-05	1.23E-05	6.23E-06	3.03E-05	1.16E-05	1.07E-05	1.16E-05	2.39E-05	1.62E-05	1.92E-05	4.55E-06	k__Bacteria;p__Proteobacteria;c__Betaproteobacteria;o__Burkholderiales;f__Comamonadaceae;g__Hylemonella
f__Micrococcaceae;g__Kocuria	1.32E-05	3.03E-05	2.27E-05	3.07E-06	2.41E-05	8.70E-06	1.12E-05	1.27E-05	1.17E-05	2.23E-05	2.43E-05	6.79E-06	k__Bacteria;p__Actinobacteria;c__Actinobacteria;o__Micrococcales;f__Micrococcaceae;g__Kocuria
f__Lachnospiraceae;g__Tyzzerella	0	0	0	3.01E-05	0	0	7.59E-06	0	0	0	0	3.19E-06	k__Bacteria;p__Firmicutes;c__Clostridia;o__Clostridiales;f__Lachnospiraceae;g__Tyzzerella
f__Halomonadaceae;g__Halotalea	3.01E-05	2.49E-05	1.31E-05	1.12E-06	1.27E-05	9.74E-06	1.08E-05	1.92E-05	1.98E-05	7.06E-06	1.60E-05	6.24E-06	k__Bacteria;p__Proteobacteria;c__Gammaproteobacteria;o__Oceanospirillales;f__Halomonadaceae;g__Halotalea
f__Gallionellaceae;g__Ferriphaselus	1.48E-05	2.99E-05	1.10E-05	1.01E-05	2.20E-05	2.15E-05	6.90E-06	1.55E-05	5.73E-06	1.43E-05	2.35E-05	5.26E-06	k__Bacteria;p__Proteobacteria;c__Betaproteobacteria;o__Nitrosomonadales;f__Gallionellaceae;g__Ferriphaselus
f__Peptoniphilaceae;g__Helcococcus	0	0	0	2.98E-05	0	0	7.84E-08	0	0	0	0	0	k__Bacteria;p__Firmicutes;c__Tissierellia;o__Tissierellales;f__Peptoniphilaceae;g__Helcococcus
f__Comamonadaceae;g__Xenophilus	5.93E-06	1.86E-05	7.03E-06	2.07E-06	4.26E-06	5.69E-06	7.07E-06	5.04E-06	1.59E-05	2.98E-05	9.74E-06	1.05E-06	k__Bacteria;p__Proteobacteria;c__Betaproteobacteria;o__Burkholderiales;f__Comamonadaceae;g__Xenophilus
f__Chlorobiaceae;g__Chlorobaculum	1.73E-05	2.83E-05	1.14E-05	9.72E-06	2.97E-05	1.99E-05	1.39E-05	1.71E-05	2.67E-05	9.75E-06	2.37E-05	5.81E-06	k__Bacteria;p__Chlorobi;c__Chlorobia;o__Chlorobiales;f__Chlorobiaceae;g__Chlorobaculum
f__Unclassified;g__Tepidimicrobium	8.73E-07	0	0	2.97E-05	2.46E-06	1.07E-06	5.77E-06	0	6.43E-07	3.05E-06	6.40E-07	0	k__Bacteria;p__Firmicutes;c__Tissierellia;o__Unclassified;f__Unclassified;g__Tepidimicrobium
f__Erysipelotrichaceae;g__Kandleria	0	0	0	2.96E-05	0	0	5.42E-07	0	0	0	0	0	k__Bacteria;p__Firmicutes;c__Erysipelotrichia;o__Erysipelotrichales;f__Erysipelotrichaceae;g__Kandleria
f__Peptococcaceae;g__Desulfurispora	5.51E-06	2.96E-05	9.25E-06	4.06E-06	1.05E-05	3.86E-06	1.24E-06	3.99E-06	3.92E-06	1.07E-05	9.33E-06	4.42E-06	k__Bacteria;p__Firmicutes;c__Clostridia;o__Clostridiales;f__Peptococcaceae;g__Desulfurispora
f__Kineosporiaceae;g__Kineococcus	1.57E-05	8.37E-06	1.65E-05	1.00E-06	1.35E-05	7.68E-06	1.27E-05	1.86E-05	5.60E-06	1.03E-05	2.94E-05	1.21E-05	k__Bacteria;p__Actinobacteria;c__Actinobacteria;o__Kineosporiales;f__Kineosporiaceae;g__Kineococcus
f__Gaiellaceae;g__Gaiella	2.27E-05	2.38E-05	1.65E-05	0	2.94E-05	1.52E-05	1.37E-05	2.04E-05	5.96E-06	3.28E-06	2.07E-05	1.44E-05	k__Bacteria;p__Actinobacteria;c__Rubrobacteria;o__Gaiellales;f__Gaiellaceae;g__Gaiella
f__Ophiocordycipitaceae;g__Hirsutella	2.27E-05	7.69E-07	0	0	1.66E-06	2.94E-05	0	5.09E-07	1.96E-05	0	0	1.99E-05	k__Eukaryota;p__Ascomycota;c__Sordariomycetes;o__Hypocreales;f__Ophiocordycipitaceae;g__Hirsutella
f__Peptoniphilaceae;g__Parvimonas	0	0	0	1.74E-05	0	0	2.94E-05	0	0	0	0	5.40E-06	k__Bacteria;p__Firmicutes;c__Tissierellia;o__Tissierellales;f__Peptoniphilaceae;g__Parvimonas
f__Clostridiales Family XIII. Incertae Sedis;g__Anaerovorax	0	0	0	1.57E-05	0	0	2.90E-05	0	0	0	0	6.66E-06	k__Bacteria;p__Firmicutes;c__Clostridia;o__Clostridiales;f__Clostridiales Family XIII. Incertae Sedis;g__Anaerovorax
f__Rhodobacteraceae;g__Nautella	1.52E-05	1.38E-06	2.39E-06	4.86E-06	9.16E-06	1.15E-05	2.59E-05	2.89E-05	4.54E-06	1.26E-05	1.79E-05	2.16E-05	k__Bacteria;p__Proteobacteria;c__Alphaproteobacteria;o__Rhodobacterales;f__Rhodobacteraceae;g__Nautella
f__Bacillaceae;g__Geobacillus	7.28E-06	1.26E-05	8.39E-06	2.77E-05	7.82E-06	4.84E-06	2.89E-05	1.94E-05	3.97E-06	1.54E-05	4.81E-06	7.17E-06	k__Bacteria;p__Firmicutes;c__Bacilli;o__Bacillales;f__Bacillaceae;g__Geobacillus
f__Bacillaceae;g__Gracilibacillus	1.36E-05	0	1.14E-05	2.89E-05	3.07E-06	1.50E-05	1.33E-05	3.86E-06	0	4.74E-06	8.30E-06	9.25E-06	k__Bacteria;p__Firmicutes;c__Bacilli;o__Bacillales;f__Bacillaceae;g__Gracilibacillus
f__Coxiellaceae;g__Candidatus Berkiella	9.55E-06	5.36E-06	2.88E-05	1.07E-05	1.20E-05	8.52E-06	3.89E-06	1.39E-05	1.30E-05	6.96E-06	1.56E-05	3.32E-06	k__Bacteria;p__Proteobacteria;c__Gammaproteobacteria;o__Legionellales;f__Coxiellaceae;g__Candidatus Berkiella
f__Unclassified;g__Methylobrevis	5.73E-06	1.97E-05	1.49E-05	3.35E-06	5.81E-06	1.20E-05	3.48E-06	1.13E-05	2.87E-05	1.95E-05	7.17E-06	4.80E-06	k__Bacteria;p__Proteobacteria;c__Alphaproteobacteria;o__Rhizobiales;f__Unclassified;g__Methylobrevis
f__Unclassified;g__Leptothrix	6.40E-06	1.00E-05	1.43E-06	1.47E-06	2.30E-05	8.07E-06	4.09E-06	6.60E-06	2.10E-05	1.10E-05	2.86E-05	3.45E-06	k__Bacteria;p__Proteobacteria;c__Betaproteobacteria;o__Burkholderiales;f__Unclassified;g__Leptothrix
f__Methanocellaceae;g__Methanocella	2.68E-05	2.86E-05	1.28E-05	2.89E-06	1.62E-05	2.38E-05	5.30E-06	9.99E-06	6.97E-06	2.62E-05	1.70E-05	1.38E-05	k__Archaea;p__Euryarchaeota;c__Methanomicrobia;o__Methanocellales;f__Methanocellaceae;g__Methanocella
f__Nautiliaceae;g__Nautilia	3.61E-06	0	0	2.84E-05	1.23E-06	0	5.74E-06	0	0	0	0	0	k__Bacteria;p__Proteobacteria;c__Epsilonproteobacteria;o__Nautiliales;f__Nautiliaceae;g__Nautilia
f__Actinopolysporaceae;g__Actinopolyspora	5.77E-06	4.69E-06	2.83E-05	0	1.05E-05	9.84E-06	8.11E-06	1.01E-05	9.07E-06	3.96E-06	2.23E-05	1.00E-05	k__Bacteria;p__Actinobacteria;c__Actinobacteria;o__Actinopolysporales;f__Actinopolysporaceae;g__Actinopolyspora
f__Sclerotiniaceae;g__Botrytis	6.05E-06	1.20E-06	2.99E-06	0	0	0	1.23E-06	1.56E-05	2.82E-05	0	0	0	k__Eukaryota;p__Ascomycota;c__Leotiomycetes;o__Helotiales;f__Sclerotiniaceae;g__Botrytis
f__Rhodobacteraceae;g__Acuticoccus	9.17E-07	1.45E-05	5.41E-06	0	4.71E-07	1.14E-06	2.31E-07	3.25E-06	2.81E-05	0	6.22E-06	1.30E-06	k__Bacteria;p__Proteobacteria;c__Alphaproteobacteria;o__Rhodobacterales;f__Rhodobacteraceae;g__Acuticoccus
f__Opitutaceae;g__Cephaloticoccus	3.06E-06	7.70E-06	3.19E-06	2.81E-05	1.48E-06	2.48E-06	1.77E-06	1.30E-06	6.16E-06	8.47E-06	1.23E-05	6.03E-06	k__Bacteria;p__Verrucomicrobia;c__Opitutae;o__Opitutales;f__Opitutaceae;g__Cephaloticoccus
f__Micromonosporaceae;g__Actinocatenispora	1.01E-05	1.29E-05	1.46E-05	5.02E-07	3.93E-06	7.05E-06	7.85E-06	8.15E-06	2.62E-05	1.30E-05	2.80E-05	1.11E-05	k__Bacteria;p__Actinobacteria;c__Actinobacteria;o__Micromonosporales;f__Micromonosporaceae;g__Actinocatenispora
f__Nitrospiraceae;g__Candidatus Magnetoovum	1.05E-05	1.08E-05	1.99E-06	1.67E-05	1.50E-05	1.55E-05	5.03E-06	2.53E-05	2.75E-05	2.80E-05	1.46E-05	6.62E-06	k__Bacteria;p__Nitrospirae;c__Nitrospira;o__Nitrospirales;f__Nitrospiraceae;g__Candidatus Magnetoovum
f__Umbilicariaceae;g__Umbilicaria	1.87E-05	3.63E-07	3.41E-06	0	1.33E-06	1.60E-05	2.89E-06	2.79E-05	7.98E-06	3.88E-07	2.52E-05	1.66E-05	k__Eukaryota;p__Ascomycota;c__Lecanoromycetes;o__Umbilicariales;f__Umbilicariaceae;g__Umbilicaria
f__Bacillaceae;g__Ornithinibacillus	1.06E-06	0	1.03E-05	2.79E-05	2.32E-06	3.91E-07	1.87E-05	3.87E-07	0	7.23E-06	7.99E-07	4.91E-06	k__Bacteria;p__Firmicutes;c__Bacilli;o__Bacillales;f__Bacillaceae;g__Ornithinibacillus
f__Chitinophagaceae;g__Cnuella	1.06E-05	0	1.71E-05	1.24E-05	5.60E-06	1.27E-05	2.15E-05	1.49E-05	1.06E-05	2.78E-05	3.37E-06	3.13E-06	k__Bacteria;p__Bacteroidetes;c__Chitinophagia;o__Chitinophagales;f__Chitinophagaceae;g__Cnuella
f__Peptostreptococcaceae;g__Peptostreptococcus	8.25E-07	2.03E-06	0	2.77E-05	0	5.29E-06	6.91E-07	3.46E-06	2.43E-06	0	0	0	k__Bacteria;p__Firmicutes;c__Clostridia;o__Clostridiales;f__Peptostreptococcaceae;g__Peptostreptococcus
f__Mucoraceae;g__Mucor	2.21E-05	3.81E-07	0	0	4.28E-06	1.87E-05	1.67E-06	1.67E-05	2.52E-06	3.69E-07	1.12E-05	2.77E-05	k__Eukaryota;p__Mucoromycota;c__Unclassified;o__Mucorales;f__Mucoraceae;g__Mucor
f__Pseudonocardiaceae;g__Lechevalieria	2.76E-05	1.05E-05	2.64E-05	1.21E-06	2.11E-05	1.62E-05	1.47E-05	1.53E-05	5.29E-06	7.50E-06	1.76E-05	2.07E-05	k__Bacteria;p__Actinobacteria;c__Actinobacteria;o__Pseudonocardiales;f__Pseudonocardiaceae;g__Lechevalieria
f__Unclassified;g__Dissulfuribacter	2.02E-05	2.29E-05	1.11E-05	2.76E-05	2.46E-05	9.08E-06	4.95E-06	1.03E-05	2.09E-05	1.47E-05	8.35E-06	7.64E-06	k__Bacteria;p__Proteobacteria;c__Deltaproteobacteria;o__Unclassified;f__Unclassified;g__Dissulfuribacter
f__Intrasporangiaceae;g__Humibacillus	5.26E-06	1.29E-05	5.56E-06	0	1.33E-05	1.05E-05	1.16E-05	5.59E-06	2.76E-05	8.95E-06	1.75E-05	4.59E-06	k__Bacteria;p__Actinobacteria;c__Actinobacteria;o__Micrococcales;f__Intrasporangiaceae;g__Humibacillus
f__Neisseriaceae;g__Vitreoscilla	2.84E-06	1.02E-05	4.51E-06	3.72E-06	5.68E-06	9.26E-07	1.12E-05	8.44E-06	2.75E-05	5.79E-06	5.42E-06	5.28E-06	k__Bacteria;p__Proteobacteria;c__Betaproteobacteria;o__Neisseriales;f__Neisseriaceae;g__Vitreoscilla
f__Comamonadaceae;g__Pseudacidovorax	7.38E-06	2.74E-05	6.26E-06	1.45E-06	7.53E-06	8.70E-06	5.41E-07	4.96E-06	7.68E-06	2.09E-06	1.29E-05	5.79E-06	k__Bacteria;p__Proteobacteria;c__Betaproteobacteria;o__Burkholderiales;f__Comamonadaceae;g__Pseudacidovorax
f__Thermoleophilaceae;g__Thermoleophilum	2.56E-05	2.25E-05	1.59E-05	0	2.74E-05	1.40E-05	2.29E-05	2.07E-05	9.52E-06	1.55E-06	2.53E-05	1.92E-05	k__Bacteria;p__Actinobacteria;c__Thermoleophilia;o__Thermoleophilales;f__Thermoleophilaceae;g__Thermoleophilum
f__Microbacteriaceae;g__Agrococcus	2.77E-06	2.74E-05	1.89E-05	2.18E-06	9.90E-06	6.77E-06	1.02E-05	8.98E-06	6.15E-06	1.17E-05	1.40E-05	6.28E-06	k__Bacteria;p__Actinobacteria;c__Actinobacteria;o__Micrococcales;f__Microbacteriaceae;g__Agrococcus
f__Chrysiogenaceae;g__Chrysiogenes	1.08E-05	1.84E-05	4.99E-06	2.39E-05	2.73E-05	8.94E-06	5.42E-06	7.99E-06	1.13E-05	1.50E-05	1.08E-05	7.15E-06	k__Bacteria;p__Chrysiogenetes;c__Chrysiogenetes;o__Chrysiogenales;f__Chrysiogenaceae;g__Chrysiogenes
f__Morganellaceae;g__Photorhabdus	1.24E-05	6.07E-07	1.63E-05	1.23E-05	6.61E-06	2.12E-05	2.73E-05	5.43E-06	1.37E-06	6.06E-06	1.49E-05	8.13E-06	k__Bacteria;p__Proteobacteria;c__Gammaproteobacteria;o__Enterobacterales;f__Morganellaceae;g__Photorhabdus
f__Bacillaceae;g__Vulcanibacillus	0	0	0	6.16E-06	7.28E-07	3.37E-07	2.72E-05	2.89E-06	7.28E-06	1.47E-06	6.34E-07	2.87E-06	k__Bacteria;p__Firmicutes;c__Bacilli;o__Bacillales;f__Bacillaceae;g__Vulcanibacillus
f__Halobacteroidaceae;g__Halonatronum	1.46E-06	1.07E-06	0	2.46E-05	1.73E-06	4.68E-06	2.72E-05	2.51E-06	2.30E-06	5.18E-06	1.72E-06	2.75E-06	k__Bacteria;p__Firmicutes;c__Clostridia;o__Halanaerobiales;f__Halobacteroidaceae;g__Halonatronum
f__Phycomycetaceae;g__Phycomyces	2.11E-05	0	0	0	0	1.95E-05	0	3.68E-07	0	0	0	2.71E-05	k__Eukaryota;p__Mucoromycota;c__Unclassified;o__Mucorales;f__Phycomycetaceae;g__Phycomyces
f__Comamonadaceae;g__Verminephrobacter	1.55E-06	8.44E-06	1.70E-05	0	9.19E-07	0	1.24E-06	2.44E-06	2.71E-05	1.79E-06	5.00E-06	4.88E-07	k__Bacteria;p__Proteobacteria;c__Betaproteobacteria;o__Burkholderiales;f__Comamonadaceae;g__Verminephrobacter
f__Alcaligenaceae;g__Azohydromonas	1.84E-05	1.72E-05	2.68E-05	7.05E-06	2.10E-05	2.17E-05	1.28E-05	1.41E-05	1.11E-05	1.29E-05	2.71E-05	7.14E-06	k__Bacteria;p__Proteobacteria;c__Betaproteobacteria;o__Burkholderiales;f__Alcaligenaceae;g__Azohydromonas
f__Saccharomycetaceae;g__Naumovozyma	2.61E-05	0	5.40E-06	0	1.34E-06	2.81E-06	9.18E-07	2.70E-05	1.29E-05	0	0	6.77E-06	k__Eukaryota;p__Ascomycota;c__Saccharomycetes;o__Saccharomycetales;f__Saccharomycetaceae;g__Naumovozyma
f__Deferribacteraceae;g__Geovibrio	1.22E-05	5.51E-06	7.38E-07	2.69E-05	1.42E-05	9.13E-06	3.84E-06	1.03E-05	0	6.44E-06	4.72E-06	2.75E-06	k__Bacteria;p__Deferribacteres;c__Deferribacteres;o__Deferribacterales;f__Deferribacteraceae;g__Geovibrio
f__Nocardiopsaceae;g__Thermobifida	2.43E-05	5.71E-06	1.93E-05	9.46E-07	1.87E-05	1.82E-05	1.64E-05	1.42E-05	2.69E-05	2.67E-05	6.18E-06	9.10E-06	k__Bacteria;p__Actinobacteria;c__Actinobacteria;o__Streptosporangiales;f__Nocardiopsaceae;g__Thermobifida
f__Unclassified;g__Candidatus Kryptonium	9.41E-06	1.55E-05	2.69E-05	6.06E-06	1.45E-05	1.06E-05	3.39E-06	8.85E-06	4.55E-06	1.49E-05	1.62E-05	5.90E-06	k__Bacteria;p__Candidatus Kryptonia;c__Unclassified;o__Unclassified;f__Unclassified;g__Candidatus Kryptonium
f__Acidobacteriaceae;g__Terracidiphilus	6.69E-07	2.68E-05	1.11E-05	9.62E-07	1.08E-05	4.97E-06	0	1.56E-06	6.89E-06	3.49E-07	1.20E-05	3.02E-06	k__Bacteria;p__Acidobacteria;c__Acidobacteriia;o__Acidobacteriales;f__Acidobacteriaceae;g__Terracidiphilus
f__Siphoviridae;g__Gaiavirus	0	3.86E-07	0	2.68E-05	0	0	1.04E-06	0	0	0	0	0	k__Viruses;p__Unclassified;c__Unclassified;o__Caudovirales;f__Siphoviridae;g__Gaiavirus
f__Sporomusaceae;g__Pelosinus	8.99E-06	2.67E-05	2.66E-05	6.85E-06	8.43E-06	1.50E-06	1.48E-05	4.58E-06	8.16E-06	1.20E-05	4.03E-06	1.24E-05	k__Bacteria;p__Firmicutes;c__Negativicutes;o__Selenomonadales;f__Sporomusaceae;g__Pelosinus
f__Acidiferrobacteraceae;g__Acidiferrobacter	1.52E-05	1.39E-05	4.65E-06	6.73E-06	2.66E-05	2.42E-05	7.45E-06	1.51E-05	2.09E-05	7.86E-06	2.58E-05	7.04E-06	k__Bacteria;p__Proteobacteria;c__Gammaproteobacteria;o__Acidiferrobacterales;f__Acidiferrobacteraceae;g__Acidiferrobacter
f__Thermoanaerobacteraceae;g__Thermanaeromonas	9.88E-06	2.66E-05	6.44E-06	2.62E-07	1.16E-05	9.74E-07	2.27E-06	3.94E-06	9.69E-06	1.08E-05	2.68E-06	1.46E-06	k__Bacteria;p__Firmicutes;c__Clostridia;o__Thermoanaerobacterales;f__Thermoanaerobacteraceae;g__Thermanaeromonas
f__Juglanconidaceae;g__Juglanconis	1.15E-07	0	0	0	5.22E-07	9.18E-06	3.11E-06	2.66E-05	3.38E-07	7.87E-07	0	0	k__Eukaryota;p__Ascomycota;c__Sordariomycetes;o__Diaporthales;f__Juglanconidaceae;g__Juglanconis
f__Chromobacteriaceae;g__Formivibrio	4.55E-06	9.65E-06	1.28E-05	2.73E-06	1.44E-05	7.10E-06	8.03E-06	8.01E-06	2.31E-05	2.65E-05	1.31E-05	3.12E-06	k__Bacteria;p__Proteobacteria;c__Betaproteobacteria;o__Neisseriales;f__Chromobacteriaceae;g__Formivibrio
f__Unclassified;g__Candidatus Kryptobacter	5.36E-06	1.82E-05	2.65E-05	1.87E-06	3.66E-06	2.16E-06	6.67E-07	5.82E-06	2.62E-06	1.30E-05	3.51E-07	1.63E-06	k__Bacteria;p__Candidatus Kryptonia;c__Unclassified;o__Unclassified;f__Unclassified;g__Candidatus Kryptobacter
f__Staphylococcaceae;g__Salinicoccus	9.62E-07	0	0	1.68E-05	0	6.63E-07	2.63E-05	4.22E-07	5.84E-06	3.33E-06	2.91E-07	1.22E-05	k__Bacteria;p__Firmicutes;c__Bacilli;o__Bacillales;f__Staphylococcaceae;g__Salinicoccus
f__Leptotrichiaceae;g__Leptotrichia	5.11E-06	0	2.35E-07	2.63E-05	0	4.45E-07	1.96E-05	7.79E-07	0	7.63E-06	0	7.01E-07	k__Bacteria;p__Fusobacteria;c__Fusobacteriia;o__Fusobacteriales;f__Leptotrichiaceae;g__Leptotrichia
f__Phaffomycetaceae;g__Wickerhamomyces	6.76E-06	0	1.03E-07	2.05E-06	1.54E-06	1.19E-05	1.78E-06	1.99E-05	2.63E-05	0	1.17E-07	1.25E-05	k__Eukaryota;p__Ascomycota;c__Saccharomycetes;o__Saccharomycetales;f__Phaffomycetaceae;g__Wickerhamomyces
f__Fortieaceae;g__Fortiea	0	2.85E-06	9.64E-06	0	1.52E-06	0	1.07E-05	1.10E-05	1.66E-06	2.63E-05	0	0	k__Bacteria;p__Cyanobacteria;c__Unclassified;o__Nostocales;f__Fortieaceae;g__Fortiea
f__Acetobacteraceae;g__Gluconobacter	0	7.47E-06	5.09E-06	1.86E-06	1.98E-06	7.32E-07	4.77E-06	9.64E-07	5.28E-06	1.62E-06	0	2.63E-05	k__Bacteria;p__Proteobacteria;c__Alphaproteobacteria;o__Rhodospirillales;f__Acetobacteraceae;g__Gluconobacter
f__Xanthobacteraceae;g__Xanthobacter	1.07E-06	2.63E-05	2.09E-05	1.41E-06	2.71E-06	0	1.54E-06	4.37E-06	3.38E-06	6.09E-06	1.03E-05	6.74E-06	k__Bacteria;p__Proteobacteria;c__Alphaproteobacteria;o__Rhizobiales;f__Xanthobacteraceae;g__Xanthobacter
f__Erysipelotrichaceae;g__Holdemania	0	0	0	2.62E-05	0	0	1.56E-06	0	0	0	0	0	k__Bacteria;p__Firmicutes;c__Erysipelotrichia;o__Erysipelotrichales;f__Erysipelotrichaceae;g__Holdemania
f__Comamonadaceae;g__Ottowia	4.61E-07	2.04E-05	8.35E-06	2.62E-05	7.14E-06	9.65E-07	4.77E-06	5.00E-06	1.22E-06	1.05E-05	0	9.84E-07	k__Bacteria;p__Proteobacteria;c__Betaproteobacteria;o__Burkholderiales;f__Comamonadaceae;g__Ottowia
f__Chromobacteriaceae;g__Deefgea	2.49E-06	6.64E-06	2.95E-06	3.75E-06	1.39E-06	5.73E-06	8.69E-07	3.81E-06	5.83E-06	4.82E-06	1.18E-06	2.62E-05	k__Bacteria;p__Proteobacteria;c__Betaproteobacteria;o__Neisseriales;f__Chromobacteriaceae;g__Deefgea
f__Morganellaceae;g__Xenorhabdus	3.77E-06	2.23E-05	1.35E-05	2.61E-05	6.19E-06	8.49E-06	1.44E-05	7.60E-06	3.89E-06	5.46E-06	1.01E-05	2.32E-05	k__Bacteria;p__Proteobacteria;c__Gammaproteobacteria;o__Enterobacterales;f__Morganellaceae;g__Xenorhabdus
f__Pseudonocardiaceae;g__Allokutzneria	4.69E-06	2.61E-05	9.49E-06	1.01E-06	1.35E-05	1.60E-05	1.43E-05	1.56E-05	1.75E-05	2.38E-05	2.21E-05	1.00E-05	k__Bacteria;p__Actinobacteria;c__Actinobacteria;o__Pseudonocardiales;f__Pseudonocardiaceae;g__Allokutzneria
f__Clostridiaceae;g__Hathewaya	1.25E-06	0	0	2.61E-05	5.15E-07	3.07E-07	1.86E-05	2.48E-06	0	0	0	3.89E-06	k__Bacteria;p__Firmicutes;c__Clostridia;o__Clostridiales;f__Clostridiaceae;g__Hathewaya
f__Yersiniaceae;g__Yersinia	1.03E-05	6.28E-06	1.66E-05	2.60E-05	1.19E-05	1.01E-05	2.17E-05	9.65E-06	1.36E-05	1.42E-05	5.70E-06	9.75E-06	k__Bacteria;p__Proteobacteria;c__Gammaproteobacteria;o__Enterobacterales;f__Yersiniaceae;g__Yersinia
f__Thermoanaerobacterales Family III. Incertae Sedis;g__Thermovenabulum	0	0	0	2.10E-05	0	0	2.60E-05	0	2.42E-07	3.24E-07	0	4.15E-06	k__Bacteria;p__Firmicutes;c__Clostridia;o__Thermoanaerobacterales;f__Thermoanaerobacterales Family III. Incertae Sedis;g__Thermovenabulum
f__Cellulomonadaceae;g__Oerskovia	1.31E-05	4.98E-06	2.59E-05	2.44E-07	1.01E-05	1.10E-05	6.89E-06	8.76E-06	1.68E-05	8.56E-06	9.12E-06	9.47E-06	k__Bacteria;p__Actinobacteria;c__Actinobacteria;o__Micrococcales;f__Cellulomonadaceae;g__Oerskovia
f__Methanobacteriaceae;g__Methanobrevibacter	1.81E-06	5.40E-06	0	2.58E-05	5.40E-06	3.43E-06	1.19E-07	2.88E-06	0	9.48E-06	0	1.87E-05	k__Archaea;p__Euryarchaeota;c__Methanobacteria;o__Methanobacteriales;f__Methanobacteriaceae;g__Methanobrevibacter
f__Actinospicaceae;g__Actinospica	1.43E-05	8.21E-06	1.27E-05	0	1.15E-05	1.22E-05	1.53E-05	1.10E-05	2.26E-05	2.58E-05	1.23E-05	6.51E-06	k__Bacteria;p__Actinobacteria;c__Actinobacteria;o__Catenulisporales;f__Actinospicaceae;g__Actinospica
f__Microbacteriaceae;g__Diaminobutyricimonas	1.19E-05	1.10E-05	2.58E-05	0	9.64E-06	1.26E-05	3.45E-06	5.94E-06	4.75E-06	6.87E-07	1.34E-05	1.85E-05	k__Bacteria;p__Actinobacteria;c__Actinobacteria;o__Micrococcales;f__Microbacteriaceae;g__Diaminobutyricimonas
f__Syntrophomonadaceae;g__Syntrophomonas	5.39E-06	5.19E-06	1.45E-05	2.58E-05	1.29E-05	3.44E-06	4.28E-06	5.84E-06	1.04E-06	5.13E-07	2.49E-06	3.35E-06	k__Bacteria;p__Firmicutes;c__Clostridia;o__Clostridiales;f__Syntrophomonadaceae;g__Syntrophomonas
f__Propionibacteriaceae;g__Nigerium	3.43E-06	6.95E-06	0	1.49E-06	1.66E-06	3.79E-06	5.84E-06	5.22E-06	2.57E-05	1.48E-05	2.80E-06	2.35E-06	k__Bacteria;p__Actinobacteria;c__Actinobacteria;o__Propionibacteriales;f__Propionibacteriaceae;g__Nigerium
f__Paenibacillaceae;g__Thermobacillus	3.03E-06	1.99E-06	1.11E-05	5.28E-06	1.54E-05	3.74E-06	8.42E-06	3.68E-06	6.34E-06	5.37E-06	2.55E-05	4.20E-06	k__Bacteria;p__Firmicutes;c__Bacilli;o__Bacillales;f__Paenibacillaceae;g__Thermobacillus
f__Cellulomonadaceae;g__Paraoerskovia	6.52E-06	9.60E-07	1.26E-05	2.48E-07	5.27E-06	1.30E-05	1.33E-05	1.09E-05	2.54E-05	1.33E-05	6.09E-06	6.28E-06	k__Bacteria;p__Actinobacteria;c__Actinobacteria;o__Micrococcales;f__Cellulomonadaceae;g__Paraoerskovia
f__Kickxellaceae;g__Linderina	2.04E-05	3.84E-07	0	0	3.75E-06	2.09E-05	0	4.21E-07	6.91E-06	6.05E-07	4.74E-07	2.54E-05	k__Eukaryota;p__Zoopagomycota;c__Unclassified;o__Kickxellales;f__Kickxellaceae;g__Linderina
f__Lactobacillaceae;g__Pediococcus	2.25E-07	0	0	2.54E-05	0	1.38E-07	1.70E-07	0	0	0	0	1.44E-06	k__Bacteria;p__Firmicutes;c__Bacilli;o__Lactobacillales;f__Lactobacillaceae;g__Pediococcus
f__Tulasnellaceae;g__Tulasnella	1.94E-05	0	2.75E-06	0	0	1.07E-05	1.04E-06	2.54E-05	0	2.85E-06	1.20E-06	2.21E-05	k__Eukaryota;p__Basidiomycota;c__Agaricomycetes;o__Cantharellales;f__Tulasnellaceae;g__Tulasnella
f__Brucellaceae;g__Brucella	1.42E-05	0	7.95E-06	1.02E-06	3.43E-06	6.98E-06	1.19E-05	1.70E-06	2.53E-05	5.93E-06	5.53E-06	1.28E-05	k__Bacteria;p__Proteobacteria;c__Alphaproteobacteria;o__Rhizobiales;f__Brucellaceae;g__Brucella
f__Acetobacteraceae;g__Acidocella	1.45E-05	1.42E-05	4.25E-06	5.93E-07	1.78E-05	1.30E-05	7.92E-06	1.21E-05	2.52E-05	1.00E-05	2.04E-05	1.25E-05	k__Bacteria;p__Proteobacteria;c__Alphaproteobacteria;o__Rhodospirillales;f__Acetobacteraceae;g__Acidocella
f__Kickxellaceae;g__Coemansia	2.24E-05	0	0	0	2.58E-06	1.50E-05	7.27E-07	1.69E-06	5.76E-07	0	0	2.52E-05	k__Eukaryota;p__Zoopagomycota;c__Unclassified;o__Kickxellales;f__Kickxellaceae;g__Coemansia
f__Enterobacteriaceae;g__Citrobacter	4.56E-07	0	3.02E-06	6.33E-06	6.49E-06	1.14E-06	8.29E-07	4.14E-06	2.78E-06	4.41E-07	6.69E-07	2.51E-05	k__Bacteria;p__Proteobacteria;c__Gammaproteobacteria;o__Enterobacterales;f__Enterobacteriaceae;g__Citrobacter
f__Chitinophagaceae;g__Arachidicoccus	6.65E-06	1.39E-06	2.51E-06	1.10E-06	1.67E-05	2.51E-05	1.17E-05	1.28E-05	9.27E-07	1.35E-05	1.77E-05	4.49E-06	k__Bacteria;p__Bacteroidetes;c__Chitinophagia;o__Chitinophagales;f__Chitinophagaceae;g__Arachidicoccus
f__Paenibacillaceae;g__Aneurinibacillus	1.24E-05	2.11E-05	2.16E-05	1.19E-05	1.03E-05	9.25E-06	2.50E-05	8.92E-06	1.57E-05	9.40E-06	2.08E-05	2.41E-05	k__Bacteria;p__Firmicutes;c__Bacilli;o__Bacillales;f__Paenibacillaceae;g__Aneurinibacillus
f__Halomonadaceae;g__Kushneria	2.49E-05	7.30E-06	1.35E-05	2.30E-05	1.14E-05	2.29E-05	1.61E-05	1.36E-05	9.74E-06	2.15E-05	1.20E-05	9.95E-06	k__Bacteria;p__Proteobacteria;c__Gammaproteobacteria;o__Oceanospirillales;f__Halomonadaceae;g__Kushneria
f__Syntrophomonadaceae;g__Syntrophothermus	2.16E-05	1.15E-05	1.79E-06	1.85E-06	9.61E-06	2.95E-06	2.40E-06	5.08E-06	2.49E-05	7.25E-06	3.66E-06	2.55E-06	k__Bacteria;p__Firmicutes;c__Clostridia;o__Clostridiales;f__Syntrophomonadaceae;g__Syntrophothermus
f__Beijerinckiaceae;g__Methylocella	1.03E-06	8.16E-06	5.08E-07	0	5.97E-06	2.78E-06	1.64E-06	2.00E-06	2.49E-05	5.36E-06	4.46E-06	1.06E-07	k__Bacteria;p__Proteobacteria;c__Alphaproteobacteria;o__Rhizobiales;f__Beijerinckiaceae;g__Methylocella
f__Halomonadaceae;g__Aidingimonas	4.53E-06	1.85E-05	2.49E-05	1.66E-05	1.16E-05	8.28E-06	9.11E-06	1.16E-05	9.73E-06	6.40E-06	1.29E-05	2.35E-05	k__Bacteria;p__Proteobacteria;c__Gammaproteobacteria;o__Oceanospirillales;f__Halomonadaceae;g__Aidingimonas
f__Acetobacteraceae;g__Komagataeibacter	3.45E-06	1.63E-05	2.49E-05	1.79E-07	8.65E-07	4.33E-06	3.35E-06	2.39E-06	2.03E-06	3.22E-06	3.61E-06	1.58E-06	k__Bacteria;p__Proteobacteria;c__Alphaproteobacteria;o__Rhodospirillales;f__Acetobacteraceae;g__Komagataeibacter
f__Natrialbaceae;g__Haloterrigena	4.80E-06	2.48E-05	6.42E-06	8.99E-07	3.91E-06	2.24E-06	1.27E-06	3.18E-06	1.02E-05	9.59E-06	4.62E-06	6.19E-07	k__Archaea;p__Euryarchaeota;c__Halobacteria;o__Natrialbales;f__Natrialbaceae;g__Haloterrigena
f__Bacillaceae;g__Anoxybacillus	9.32E-06	6.45E-07	7.15E-06	2.47E-05	9.05E-06	2.57E-06	1.37E-05	1.68E-05	6.43E-07	1.73E-05	4.50E-06	1.90E-05	k__Bacteria;p__Firmicutes;c__Bacilli;o__Bacillales;f__Bacillaceae;g__Anoxybacillus
f__Bacillaceae;g__Salisediminibacterium	0	0	2.63E-06	2.47E-05	0	3.00E-06	1.59E-06	1.11E-06	1.06E-06	1.40E-06	3.29E-06	1.24E-06	k__Bacteria;p__Firmicutes;c__Bacilli;o__Bacillales;f__Bacillaceae;g__Salisediminibacterium
f__Alcaligenaceae;g__Castellaniella	1.30E-05	2.46E-05	1.14E-05	2.59E-07	1.18E-05	1.06E-05	8.15E-06	1.05E-05	9.22E-06	7.77E-06	1.38E-05	3.37E-06	k__Bacteria;p__Proteobacteria;c__Betaproteobacteria;o__Burkholderiales;f__Alcaligenaceae;g__Castellaniella
f__Micromonosporaceae;g__Plantactinospora	8.61E-06	1.84E-05	4.16E-06	3.67E-07	7.52E-06	1.51E-06	1.47E-05	5.67E-06	2.46E-05	1.68E-05	3.86E-06	2.20E-06	k__Bacteria;p__Actinobacteria;c__Actinobacteria;o__Micromonosporales;f__Micromonosporaceae;g__Plantactinospora
f__Lachnospiraceae;g__Parasporobacterium	0	2.35E-06	7.43E-07	2.46E-05	2.36E-06	0	9.00E-06	0	0	0	0	1.80E-06	k__Bacteria;p__Firmicutes;c__Clostridia;o__Clostridiales;f__Lachnospiraceae;g__Parasporobacterium
f__Carnobacteriaceae;g__Granulicatella	0	0	0	1.09E-05	0	0	2.46E-05	0	0	0	1.16E-06	2.93E-07	k__Bacteria;p__Firmicutes;c__Bacilli;o__Lactobacillales;f__Carnobacteriaceae;g__Granulicatella
f__Bacillaceae;g__Tenuibacillus	0	0	0	1.72E-06	1.96E-06	7.78E-07	4.44E-06	0	0	0	0	2.46E-05	k__Bacteria;p__Firmicutes;c__Bacilli;o__Bacillales;f__Bacillaceae;g__Tenuibacillus
f__Amanitaceae;g__Amanita	1.16E-05	1.11E-06	4.23E-06	0	1.02E-05	1.52E-05	4.43E-06	1.69E-05	2.45E-05	1.93E-06	6.51E-06	1.13E-05	k__Eukaryota;p__Basidiomycota;c__Agaricomycetes;o__Agaricales;f__Amanitaceae;g__Amanita
f__Bogoriellaceae;g__Georgenia	1.28E-05	2.45E-05	2.04E-05	1.92E-05	1.27E-05	1.13E-05	1.07E-05	1.36E-05	1.69E-05	2.26E-05	9.69E-06	1.51E-05	k__Bacteria;p__Actinobacteria;c__Actinobacteria;o__Micrococcales;f__Bogoriellaceae;g__Georgenia
f__Unclassified;g__Paucibacter	2.31E-07	1.63E-05	3.98E-06	1.58E-06	3.42E-06	5.61E-06	1.29E-06	1.79E-06	7.29E-06	2.44E-05	4.04E-07	2.83E-06	k__Bacteria;p__Proteobacteria;c__Betaproteobacteria;o__Burkholderiales;f__Unclassified;g__Paucibacter
f__Chaetomiaceae;g__Chaetomium	2.12E-05	5.73E-07	1.79E-06	0	0	1.87E-05	2.23E-06	2.44E-05	7.40E-06	0	6.03E-06	1.16E-05	k__Eukaryota;p__Ascomycota;c__Sordariomycetes;o__Sordariales;f__Chaetomiaceae;g__Chaetomium
f__Piscirickettsiaceae;g__Sulfurivirga	1.94E-05	6.02E-06	8.07E-06	1.86E-05	2.44E-05	6.95E-06	4.80E-06	7.19E-06	1.80E-05	5.24E-06	1.50E-05	7.07E-06	k__Bacteria;p__Proteobacteria;c__Gammaproteobacteria;o__Thiotrichales;f__Piscirickettsiaceae;g__Sulfurivirga
f__Chitinivibrionaceae;g__Chitinivibrio	8.55E-06	2.44E-05	1.07E-05	1.22E-05	1.27E-05	5.35E-06	2.82E-06	6.80E-06	1.36E-06	1.55E-05	4.99E-06	3.12E-06	k__Bacteria;p__Fibrobacteres;c__Chitinivibrionia;o__Chitinivibrionales;f__Chitinivibrionaceae;g__Chitinivibrio
f__Micrococcaceae;g__Paenarthrobacter	0	0	0	0	0	0	5.52E-07	2.44E-05	0	0	1.37E-07	0	k__Bacteria;p__Actinobacteria;c__Actinobacteria;o__Micrococcales;f__Micrococcaceae;g__Paenarthrobacter
f__Unclassified;g__Mongoliimonas	8.47E-06	1.58E-05	8.09E-06	1.13E-06	1.51E-05	1.90E-05	1.40E-05	1.52E-05	1.61E-05	2.43E-05	2.40E-05	7.12E-06	k__Bacteria;p__Proteobacteria;c__Alphaproteobacteria;o__Rhizobiales;f__Unclassified;g__Mongoliimonas
f__Beutenbergiaceae;g__Beutenbergia	1.24E-05	1.18E-05	2.01E-05	2.60E-06	7.61E-06	9.22E-06	7.46E-06	1.58E-05	2.43E-05	3.10E-06	1.07E-05	1.33E-05	k__Bacteria;p__Actinobacteria;c__Actinobacteria;o__Micrococcales;f__Beutenbergiaceae;g__Beutenbergia
f__Pseudonocardiaceae;g__Crossiella	8.05E-06	5.77E-06	4.63E-06	4.71E-07	1.40E-05	1.95E-05	7.20E-06	1.58E-05	5.81E-06	3.72E-06	2.42E-05	1.22E-05	k__Bacteria;p__Actinobacteria;c__Actinobacteria;o__Pseudonocardiales;f__Pseudonocardiaceae;g__Crossiella
f__Unclassified;g__Roseateles	7.02E-06	1.94E-05	1.32E-05	3.75E-06	1.77E-05	8.16E-06	6.55E-06	1.30E-05	1.31E-05	6.24E-07	2.41E-05	4.01E-06	k__Bacteria;p__Proteobacteria;c__Betaproteobacteria;o__Burkholderiales;f__Unclassified;g__Roseateles
f__Methylocystaceae;g__Pleomorphomonas	1.44E-05	1.55E-05	1.26E-05	2.05E-06	2.05E-05	2.02E-05	6.83E-06	2.22E-05	2.20E-05	1.41E-06	2.41E-05	1.47E-05	k__Bacteria;p__Proteobacteria;c__Alphaproteobacteria;o__Rhizobiales;f__Methylocystaceae;g__Pleomorphomonas
f__Peniophoraceae;g__Peniophora	1.96E-06	0	2.82E-06	0	5.83E-07	1.39E-06	1.96E-06	2.52E-06	2.40E-05	1.70E-07	0	4.83E-06	k__Eukaryota;p__Basidiomycota;c__Agaricomycetes;o__Russulales;f__Peniophoraceae;g__Peniophora
f__Hyphomicrobiaceae;g__Maritalea	8.94E-06	2.01E-05	2.40E-05	2.18E-06	4.92E-06	1.30E-05	1.20E-05	1.54E-05	1.01E-05	8.35E-06	2.28E-05	1.69E-05	k__Bacteria;p__Proteobacteria;c__Alphaproteobacteria;o__Rhizobiales;f__Hyphomicrobiaceae;g__Maritalea
f__Lachnospiraceae;g__Anaerosporobacter	0	0	0	2.40E-05	0	0	1.51E-05	1.46E-06	0	0	0	1.96E-06	k__Bacteria;p__Firmicutes;c__Clostridia;o__Clostridiales;f__Lachnospiraceae;g__Anaerosporobacter
f__Tricholomataceae;g__Laccaria	5.21E-06	0	3.65E-06	0	0	4.25E-06	4.49E-06	6.67E-06	2.40E-05	1.62E-06	0	4.58E-06	k__Eukaryota;p__Basidiomycota;c__Agaricomycetes;o__Agaricales;f__Tricholomataceae;g__Laccaria
f__Morganellaceae;g__Providencia	2.05E-07	1.83E-05	2.67E-06	2.39E-05	1.38E-06	9.94E-07	7.32E-06	1.78E-06	7.73E-06	3.45E-06	3.15E-06	9.43E-06	k__Bacteria;p__Proteobacteria;c__Gammaproteobacteria;o__Enterobacterales;f__Morganellaceae;g__Providencia
f__Erysipelotrichaceae;g__Faecalicoccus	8.85E-07	0	0	2.37E-05	6.82E-07	0	2.27E-07	0	0	0	0	6.88E-07	k__Bacteria;p__Firmicutes;c__Erysipelotrichia;o__Erysipelotrichales;f__Erysipelotrichaceae;g__Faecalicoccus
f__Pectobacteriaceae;g__Pectobacterium	7.28E-06	0	2.95E-06	2.16E-06	1.36E-05	7.56E-06	2.37E-05	8.34E-06	2.77E-06	7.18E-06	1.23E-05	8.67E-06	k__Bacteria;p__Proteobacteria;c__Gammaproteobacteria;o__Enterobacterales;f__Pectobacteriaceae;g__Pectobacterium
f__Saccharomycetaceae;g__Kazachstania	2.66E-06	0	9.47E-07	1.74E-06	6.79E-06	1.29E-06	4.28E-06	9.69E-06	4.11E-06	2.37E-05	3.76E-07	3.44E-06	k__Eukaryota;p__Ascomycota;c__Saccharomycetes;o__Saccharomycetales;f__Saccharomycetaceae;g__Kazachstania
f__Unclassified;g__Candidatus Chrysopegis	8.80E-06	1.07E-05	2.36E-05	6.65E-06	5.60E-06	5.21E-06	1.35E-06	5.17E-06	4.21E-06	3.09E-06	1.20E-05	4.96E-06	k__Bacteria;p__Candidatus Kryptonia;c__Unclassified;o__Unclassified;f__Unclassified;g__Candidatus Chrysopegis
f__Rhodocyclaceae;g__Azospira	2.14E-05	1.99E-05	6.91E-06	1.29E-05	8.77E-06	2.36E-05	5.74E-06	2.17E-05	2.15E-05	5.19E-06	1.28E-05	9.38E-06	k__Bacteria;p__Proteobacteria;c__Betaproteobacteria;o__Rhodocyclales;f__Rhodocyclaceae;g__Azospira
f__Unclassified;g__Plesiomonas	9.03E-06	1.68E-06	8.72E-06	7.07E-06	2.14E-06	6.39E-06	1.59E-05	7.54E-07	4.18E-06	1.83E-06	5.40E-06	2.35E-05	k__Bacteria;p__Proteobacteria;c__Gammaproteobacteria;o__Enterobacterales;f__Unclassified;g__Plesiomonas
f__Fibrobacteraceae;g__Fibrobacter	5.61E-06	3.66E-06	4.66E-06	2.35E-05	1.06E-05	3.45E-06	5.13E-06	2.98E-06	1.76E-05	7.72E-06	6.87E-06	2.60E-06	k__Bacteria;p__Fibrobacteres;c__Fibrobacteria;o__Fibrobacterales;f__Fibrobacteraceae;g__Fibrobacter
f__Peptococcaceae;g__Candidatus Desulforudis	1.67E-07	1.22E-06	1.28E-05	3.60E-06	1.89E-06	5.77E-06	0	0	2.34E-05	4.43E-06	3.95E-06	1.27E-06	k__Bacteria;p__Firmicutes;c__Clostridia;o__Clostridiales;f__Peptococcaceae;g__Candidatus Desulforudis
f__Propionibacteriaceae;g__Auraticoccus	2.56E-06	2.34E-05	1.27E-05	0	8.69E-06	8.31E-06	4.56E-06	4.43E-06	4.10E-06	3.81E-06	1.63E-05	7.59E-06	k__Bacteria;p__Actinobacteria;c__Actinobacteria;o__Propionibacteriales;f__Propionibacteriaceae;g__Auraticoccus
f__Methylophilaceae;g__Methylophilus	6.62E-06	1.79E-05	2.34E-05	6.04E-06	1.33E-05	3.78E-06	7.58E-06	1.25E-05	4.25E-06	7.56E-06	1.18E-05	1.00E-06	k__Bacteria;p__Proteobacteria;c__Betaproteobacteria;o__Nitrosomonadales;f__Methylophilaceae;g__Methylophilus
f__Clostridiales Family XIII. Incertae Sedis;g__Mogibacterium	0	4.81E-07	0	2.33E-05	0	0	0	0	0	0	0	0	k__Bacteria;p__Firmicutes;c__Clostridia;o__Clostridiales;f__Clostridiales Family XIII. Incertae Sedis;g__Mogibacterium
f__Micromonosporaceae;g__Couchioplanes	2.29E-06	7.69E-06	1.58E-05	3.11E-07	1.25E-05	8.74E-06	1.59E-05	9.23E-06	9.66E-06	2.33E-05	1.21E-05	1.26E-05	k__Bacteria;p__Actinobacteria;c__Actinobacteria;o__Micromonosporales;f__Micromonosporaceae;g__Couchioplanes
f__Acidobacteriaceae;g__Bryocella	1.60E-07	2.33E-05	1.04E-05	1.83E-06	3.11E-07	8.80E-07	5.00E-07	6.29E-06	1.14E-05	1.08E-05	2.85E-06	6.61E-07	k__Bacteria;p__Acidobacteria;c__Acidobacteriia;o__Acidobacteriales;f__Acidobacteriaceae;g__Bryocella
f__Ruminococcaceae;g__Neglecta	0	0	1.08E-05	2.32E-05	8.41E-07	1.24E-06	3.06E-07	1.71E-07	0	0	4.93E-07	0	k__Bacteria;p__Firmicutes;c__Clostridia;o__Clostridiales;f__Ruminococcaceae;g__Neglecta
f__Hydrogenothermaceae;g__Sulfurihydrogenibium	0	1.32E-05	9.30E-06	2.32E-05	4.68E-06	0	1.29E-06	0	0	2.56E-06	0	1.05E-07	k__Bacteria;p__Aquificae;c__Aquificae;o__Aquificales;f__Hydrogenothermaceae;g__Sulfurihydrogenibium
f__Brachyspiraceae;g__Brachyspira	5.68E-07	1.10E-05	1.22E-06	1.27E-05	4.11E-06	2.52E-07	1.44E-05	3.95E-06	1.67E-06	7.19E-06	1.44E-06	2.32E-05	k__Bacteria;p__Spirochaetes;c__Spirochaetia;o__Brachyspirales;f__Brachyspiraceae;g__Brachyspira
f__Microbacteriaceae;g__Leucobacter	5.98E-06	7.61E-06	2.06E-05	3.15E-07	8.43E-06	6.70E-06	7.95E-06	5.88E-06	2.31E-05	9.73E-06	1.82E-05	5.23E-06	k__Bacteria;p__Actinobacteria;c__Actinobacteria;o__Micrococcales;f__Microbacteriaceae;g__Leucobacter
f__Unclassified;g__Reyranella	1.98E-06	1.63E-05	1.75E-05	1.19E-06	3.86E-06	4.98E-06	3.61E-06	9.93E-06	2.31E-05	1.22E-05	3.95E-07	2.02E-06	k__Bacteria;p__Proteobacteria;c__Alphaproteobacteria;o__Rhodospirillales;f__Unclassified;g__Reyranella
f__Micrococcaceae;g__Nesterenkonia	2.13E-05	1.28E-05	1.66E-05	7.63E-07	2.31E-05	5.40E-06	5.80E-06	5.29E-06	3.78E-06	9.91E-06	1.38E-05	1.33E-05	k__Bacteria;p__Actinobacteria;c__Actinobacteria;o__Micrococcales;f__Micrococcaceae;g__Nesterenkonia
f__Desulfurellaceae;g__Hippea	7.33E-06	3.55E-06	4.35E-06	2.30E-05	2.31E-06	9.99E-06	9.13E-06	9.77E-06	0	1.90E-06	3.01E-06	8.72E-06	k__Bacteria;p__Proteobacteria;c__Deltaproteobacteria;o__Desulfurellales;f__Desulfurellaceae;g__Hippea
f__Sporomusaceae;g__Thermosinus	6.17E-06	6.95E-07	6.08E-07	5.10E-06	1.73E-05	3.35E-06	4.87E-06	5.77E-06	2.30E-05	7.29E-06	4.50E-06	1.38E-06	k__Bacteria;p__Firmicutes;c__Negativicutes;o__Selenomonadales;f__Sporomusaceae;g__Thermosinus
f__Polydnaviridae;g__Ichnovirus	2.29E-05	0	0	0	3.75E-06	0	0	2.35E-07	0	0	0	0	k__Viruses;p__Unclassified;c__Unclassified;o__Unclassified;f__Polydnaviridae;g__Ichnovirus
f__Thermoanaerobacteraceae;g__Caldanaerobacter	2.15E-06	1.21E-06	2.45E-06	2.28E-05	4.92E-07	2.75E-06	1.63E-06	8.84E-07	4.22E-06	0	3.66E-06	1.79E-06	k__Bacteria;p__Firmicutes;c__Clostridia;o__Thermoanaerobacterales;f__Thermoanaerobacteraceae;g__Caldanaerobacter
f__Thermomonosporaceae;g__Spirillospora	1.09E-05	1.17E-05	1.59E-05	0	4.63E-06	1.02E-05	5.99E-06	1.99E-05	2.62E-06	4.71E-07	2.28E-05	1.06E-05	k__Bacteria;p__Actinobacteria;c__Actinobacteria;o__Streptosporangiales;f__Thermomonosporaceae;g__Spirillospora
f__Dermabacteraceae;g__Brachybacterium	6.90E-06	1.09E-05	2.06E-05	1.36E-06	1.40E-05	1.37E-05	9.51E-06	1.40E-05	1.19E-05	2.22E-06	2.28E-05	1.73E-05	k__Bacteria;p__Actinobacteria;c__Actinobacteria;o__Micrococcales;f__Dermabacteraceae;g__Brachybacterium
f__Ruminococcaceae;g__Acetanaerobacterium	0	4.49E-06	0	2.28E-05	0	0	0	0	0	0	0	0	k__Bacteria;p__Firmicutes;c__Clostridia;o__Clostridiales;f__Ruminococcaceae;g__Acetanaerobacterium
f__Comamonadaceae;g__Alicycliphilus	1.66E-05	2.27E-05	2.09E-05	1.15E-05	2.25E-05	1.41E-05	4.76E-06	7.34E-06	1.14E-05	4.45E-06	2.00E-05	5.79E-06	k__Bacteria;p__Proteobacteria;c__Betaproteobacteria;o__Burkholderiales;f__Comamonadaceae;g__Alicycliphilus
f__Leptospiraceae;g__Turneriella	1.18E-05	1.55E-05	2.27E-05	6.49E-06	7.70E-06	4.21E-06	4.33E-06	9.32E-06	0	1.11E-05	1.30E-06	1.09E-05	k__Bacteria;p__Spirochaetes;c__Spirochaetia;o__Unclassified;f__Leptospiraceae;g__Turneriella
f__Paenibacillaceae;g__Cohnella	1.23E-05	1.88E-05	1.57E-05	1.36E-05	1.57E-05	1.90E-05	2.26E-05	7.74E-06	6.47E-06	9.85E-06	1.79E-05	2.18E-05	k__Bacteria;p__Firmicutes;c__Bacilli;o__Bacillales;f__Paenibacillaceae;g__Cohnella
f__Dictyoglomaceae;g__Dictyoglomus	7.46E-06	8.69E-07	4.31E-06	8.94E-06	1.20E-05	2.31E-06	6.90E-06	6.43E-06	0	2.25E-05	3.65E-06	0	k__Bacteria;p__Dictyoglomi;c__Dictyoglomia;o__Dictyoglomales;f__Dictyoglomaceae;g__Dictyoglomus
f__Bartonellaceae;g__Bartonella	1.21E-05	2.24E-05	5.28E-06	2.85E-06	1.02E-05	7.12E-06	5.27E-06	4.44E-06	7.96E-07	7.31E-06	0	4.84E-06	k__Bacteria;p__Proteobacteria;c__Alphaproteobacteria;o__Rhizobiales;f__Bartonellaceae;g__Bartonella
f__Bacillaceae;g__Paraliobacillus	0	0	0	4.82E-06	0	0	2.24E-05	0	0	0	0	7.08E-07	k__Bacteria;p__Firmicutes;c__Bacilli;o__Bacillales;f__Bacillaceae;g__Paraliobacillus
f__Rhizobiaceae;g__Neorhizobium	0	2.31E-06	7.38E-06	1.06E-05	3.40E-06	2.34E-07	8.99E-06	6.82E-06	1.56E-05	1.42E-05	3.79E-06	2.24E-05	k__Bacteria;p__Proteobacteria;c__Alphaproteobacteria;o__Rhizobiales;f__Rhizobiaceae;g__Neorhizobium
f__Bacillaceae;g__Salimicrobium	0	9.73E-06	2.12E-07	3.08E-06	0	1.35E-07	2.23E-05	4.78E-07	0	8.16E-06	0	7.21E-06	k__Bacteria;p__Firmicutes;c__Bacilli;o__Bacillales;f__Bacillaceae;g__Salimicrobium
f__Lactobacillaceae;g__Sharpea	0	0	0	2.23E-05	0	0	2.13E-07	0	0	0	0	0	k__Bacteria;p__Firmicutes;c__Bacilli;o__Lactobacillales;f__Lactobacillaceae;g__Sharpea
f__Gloeophyllaceae;g__Neolentinus	1.93E-06	0	1.24E-06	0	4.93E-07	2.22E-05	0	3.54E-06	6.86E-07	0	1.06E-06	3.06E-06	k__Eukaryota;p__Basidiomycota;c__Agaricomycetes;o__Gloeophyllales;f__Gloeophyllaceae;g__Neolentinus
f__Unclassified;g__Terrimicrobium	1.80E-05	2.22E-05	8.55E-06	8.10E-06	7.79E-06	6.09E-06	3.38E-06	3.08E-06	1.89E-05	3.06E-06	1.31E-05	6.71E-06	k__Bacteria;p__Verrucomicrobia;c__Spartobacteria;o__Unclassified;f__Unclassified;g__Terrimicrobium
f__Strophariaceae;g__Galerina	8.47E-06	0	0	0	9.35E-06	2.21E-05	1.02E-05	8.80E-06	2.13E-05	7.30E-06	9.11E-07	6.69E-06	k__Eukaryota;p__Basidiomycota;c__Agaricomycetes;o__Agaricales;f__Strophariaceae;g__Galerina
f__Chromobacteriaceae;g__Chitiniphilus	3.96E-06	1.26E-05	8.12E-06	4.83E-06	3.61E-06	1.16E-06	4.12E-06	3.08E-06	1.43E-05	2.20E-05	8.60E-06	3.64E-07	k__Bacteria;p__Proteobacteria;c__Betaproteobacteria;o__Neisseriales;f__Chromobacteriaceae;g__Chitiniphilus
f__Sphingomonadaceae;g__Blastomonas	9.70E-07	1.32E-05	2.18E-05	1.06E-05	4.71E-06	2.69E-07	1.32E-05	1.18E-05	1.07E-05	4.40E-06	9.85E-06	5.04E-07	k__Bacteria;p__Proteobacteria;c__Alphaproteobacteria;o__Sphingomonadales;f__Sphingomonadaceae;g__Blastomonas
f__Deferribacteraceae;g__Calditerrivibrio	3.24E-06	9.14E-06	8.04E-07	2.17E-05	5.26E-06	1.03E-07	1.32E-06	3.89E-06	6.00E-06	2.73E-06	2.22E-06	2.58E-07	k__Bacteria;p__Deferribacteres;c__Deferribacteres;o__Deferribacterales;f__Deferribacteraceae;g__Calditerrivibrio
f__Ustilaginaceae;g__Ustilago	7.31E-07	0	5.02E-06	0	9.11E-06	1.80E-05	2.29E-06	2.17E-05	9.51E-06	2.02E-06	7.51E-06	1.87E-06	k__Eukaryota;p__Basidiomycota;c__Ustilaginomycetes;o__Ustilaginales;f__Ustilaginaceae;g__Ustilago
f__Micrococcaceae;g__Sinomonas	6.40E-06	1.47E-05	1.94E-05	1.61E-06	8.80E-06	8.38E-06	1.14E-05	2.17E-05	1.55E-05	6.05E-06	1.58E-05	6.05E-06	k__Bacteria;p__Actinobacteria;c__Actinobacteria;o__Micrococcales;f__Micrococcaceae;g__Sinomonas
f__Chromobacteriaceae;g__Chitinibacter	2.33E-06	2.04E-05	1.01E-05	0	6.01E-06	9.41E-06	2.52E-06	2.15E-05	1.10E-05	6.76E-06	9.70E-06	6.58E-07	k__Bacteria;p__Proteobacteria;c__Betaproteobacteria;o__Neisseriales;f__Chromobacteriaceae;g__Chitinibacter
f__Cytophagaceae;g__Pseudarcicella	7.52E-06	1.15E-05	2.01E-05	4.31E-06	8.76E-06	1.86E-05	1.27E-05	1.62E-05	9.50E-06	2.15E-05	1.30E-05	6.69E-06	k__Bacteria;p__Bacteroidetes;c__Cytophagia;o__Cytophagales;f__Cytophagaceae;g__Pseudarcicella
f__Clostridiales Family XVII. Incertae Sedis;g__Sulfobacillus	6.93E-06	6.34E-07	5.13E-06	2.07E-06	7.65E-06	3.66E-06	9.21E-06	6.02E-06	1.66E-05	2.14E-05	7.93E-06	5.01E-06	k__Bacteria;p__Firmicutes;c__Clostridia;o__Clostridiales;f__Clostridiales Family XVII. Incertae Sedis;g__Sulfobacillus
f__Phyllobacteriaceae;g__Aliihoeflea	0	2.14E-05	1.43E-05	1.01E-06	5.57E-06	5.44E-07	4.61E-06	5.92E-06	1.08E-05	6.31E-07	1.22E-05	1.58E-06	k__Bacteria;p__Proteobacteria;c__Alphaproteobacteria;o__Rhizobiales;f__Phyllobacteriaceae;g__Aliihoeflea
f__Peptococcaceae;g__Thermincola	2.08E-05	2.14E-05	5.31E-06	6.35E-06	1.54E-05	5.92E-06	8.96E-06	9.85E-06	6.57E-06	4.12E-06	6.04E-06	6.60E-06	k__Bacteria;p__Firmicutes;c__Clostridia;o__Clostridiales;f__Peptococcaceae;g__Thermincola
f__Siphoviridae;g__Ab18virus	0	2.14E-05	0	1.25E-05	0	0	2.17E-06	2.66E-07	0	0	0	3.65E-06	k__Viruses;p__Unclassified;c__Unclassified;o__Caudovirales;f__Siphoviridae;g__Ab18virus
f__Enterobacteriaceae;g__Cronobacter	1.58E-06	2.13E-05	1.16E-06	1.25E-06	3.87E-06	4.94E-06	6.14E-06	6.18E-06	1.39E-06	1.05E-05	4.16E-06	1.30E-06	k__Bacteria;p__Proteobacteria;c__Gammaproteobacteria;o__Enterobacterales;f__Enterobacteriaceae;g__Cronobacter
f__Comamonadaceae;g__Caldimonas	3.87E-06	2.13E-05	2.13E-05	0	1.32E-05	1.98E-05	9.88E-06	1.21E-05	3.57E-06	3.06E-06	1.84E-05	5.06E-06	k__Bacteria;p__Proteobacteria;c__Betaproteobacteria;o__Burkholderiales;f__Comamonadaceae;g__Caldimonas
[truncated: 995 more rows]
