# Supplementary material for: Metagenomes from Coastal Sediments of Kuwait: Insights into the Microbiome, Metabolic Functions and Resistome
Source: Microorganisms. 2023 Feb 20;11(2):531. doi: 10.3390/microorganisms11020531 (PMC9960530; doi:10.3390/microorganisms11020531)
Supplement: Supplementary file 1 [file microorganisms-11-00531-s001.zip › Table S4.csv]

Table S4: Bacterial taxa associated with ARGs found in marine sediments of Kuwait
AcrS	S10_12503	k__Bacteria;p__Proteobacteria
TLA-1	S10_135518	k__Bacteria;p__Proteobacteria;c__Alphaproteobacteria;o__Rhodobacterales;f__Rhodobacteraceae;g__Actibacterium;s__Actibacterium pelagium
APH2-IIIa	S10_36704	k__Bacteria;p__Proteobacteria;c__Deltaproteobacteria;o__Myxococcales;f__Unclassified;g__Unclassified;s__Myxococcales bacterium SG8_38_1
mphD	S10_5768	k__Bacteria;p__Proteobacteria;c__Gammaproteobacteria;o__Thiotrichales;f__Unclassified;g__Unclassified;s__Thiotrichales bacterium SG8_50
adeF	S10_7209	k__Bacteria
Erm30	S11_9513	k__Bacteria;p__Proteobacteria
catV	S12_110874	k__Bacteria;p__Proteobacteria;c__Gammaproteobacteria;o__Chromatiales;f__Woeseiaceae;g__Woeseia;s__Woeseia oceani
mtrD	S12_35621	k__Bacteria;p__Acidobacteria;c__Unclassified;o__Unclassified;f__Unclassified;g__Thermoanaerobaculum;s__Thermoanaerobaculum aquaticum
HERA-1	S12_44772	k__Bacteria;p__Proteobacteria
Erm47	S1_103999	k__Bacteria;p__Firmicutes;c__Tissierellia;o__Tissierellales;f__Peptoniphilaceae
cmlA5	S1_116162	k__Bacteria
MexL	S1_116669	k__Bacteria;p__Proteobacteria;c__Gammaproteobacteria;o__Oceanospirillales;f__Alcanivoracaceae;g__Alcanivorax
lsaE	S1_124019	k__Bacteria;p__Firmicutes
aadA	S1_143695	k__Bacteria;p__Proteobacteria;c__Gammaproteobacteria;o__Pseudomonadales;f__Moraxellaceae;g__Acinetobacter;s__Acinetobacter sp. WCHA62
APH6-Id	S1_144698	k__Bacteria
lnuF	S1_148707	k__Bacteria;p__Proteobacteria;c__Gammaproteobacteria;o__Enterobacterales
arnA	S1_184324	Unclassified
ErmF	S1_199786	k__Bacteria
efrA	S1_201441	k__Bacteria;p__Cyanobacteria;c__Unclassified;o__Oscillatoriales;f__Oscillatoriaceae;g__Oscillatoria;s__Oscillatoria acuminata
msrE	S1_213711	k__Bacteria
msrE	S1_213712	k__Bacteria;p__Proteobacteria;c__Gammaproteobacteria
Erm35	S1_237624	k__Bacteria;p__Bacteroidetes
CARB-4	S1_238658	k__Bacteria;p__Proteobacteria;c__Gammaproteobacteria
ErmB	S1_242540	Unclassified
Bacillus Cluster A intrinsic mph	S1_272301	k__Bacteria;p__Firmicutes;c__Clostridia;o__Clostridiales
OXA-21	S1_276584	k__Bacteria;p__Proteobacteria
aadA4	S1_283241	k__Bacteria;p__Proteobacteria
efmA	S1_288722	k__Bacteria;p__Firmicutes;c__Clostridia;o__Clostridiales;f__Clostridiaceae;g__Clostridium;s__Clostridium amazonitimonense
tetA48	S1_289863	k__Bacteria;p__Proteobacteria;c__Gammaproteobacteria;o__Chromatiales;f__Unclassified;g__Unclassified;s__Chromatiales bacterium 21-64-14
tetW	S1_313453	k__Bacteria
adeF	S1_334459	k__Bacteria;p__Proteobacteria;c__Epsilonproteobacteria
mefA	S1_3345	k__Bacteria;p__Firmicutes;c__Bacilli;o__Lactobacillales;f__Streptococcaceae;g__Streptococcus
AIM-1	S1_336486	k__Bacteria;p__Tenericutes;c__Unclassified;o__Unclassified;f__Unclassified;g__Unclassified;s__Tenericutes bacterium 4572_104
IND-6	S1_340547	k__Bacteria;p__Proteobacteria;c__Gammaproteobacteria;o__Oceanospirillales;f__Oceanospirillaceae;g__Marinospirillum;s__Marinospirillum minutulum
sul1	S1_35990	k__Bacteria
OXA-10	S1_365721	k__Bacteria
sul2	S1_369535	k__Bacteria;p__Proteobacteria;c__Gammaproteobacteria
mphD	S1_373987	k__Bacteria
aadA6	S1_388043	k__Bacteria
NPS-1	S1_405508	k__Bacteria
QnrVC4	S1_412313	k__Bacteria;p__Proteobacteria;c__Gammaproteobacteria
tmrB	S1_412401	k__Bacteria;p__Cyanobacteria;c__Unclassified
EreA	S1_428030	k__Bacteria;p__Proteobacteria
APH3-Ib	S1_438147	k__Bacteria
vanJ	S1_445065	k__Bacteria;p__Bacteroidetes
Erm35	S1_59995	k__Bacteria;p__Bacteroidetes;c__Bacteroidia;o__Bacteroidales;f__Bacteroidaceae;g__Bacteroides;s__Bacteroides coprosuis
QnrVC1	S1_7681	k__Bacteria;p__Proteobacteria;c__Gammaproteobacteria;o__Pseudomonadales;f__Pseudomonadaceae;g__Pseudomonas
aadA3	S1_97673	k__Bacteria
tet34	S2_100946	k__Bacteria;p__Proteobacteria;c__Gammaproteobacteria;o__Vibrionales
adeF	S2_165261	k__Bacteria;p__Proteobacteria;c__Gammaproteobacteria;o__Alteromonadales;f__Pseudoalteromonadaceae;g__Pseudoalteromonas
adeF	S2_165721	k__Bacteria;p__Proteobacteria;c__Gammaproteobacteria
adeF	S2_168742	k__Bacteria;p__Proteobacteria;c__Gammaproteobacteria;o__Alteromonadales
QnrS2	S2_220041	k__Bacteria;p__Proteobacteria;c__Gammaproteobacteria;o__Vibrionales;f__Vibrionaceae;g__Vibrio
MexD	S2_22663	k__Bacteria;p__Cyanobacteria;c__Unclassified;o__Pleurocapsales;f__Xenococcaceae;g__Xenococcus;s__Xenococcus sp. PCC 7305
IND-6	S2_228922	k__Bacteria;p__Proteobacteria;c__Gammaproteobacteria;o__Unclassified;f__Unclassified;g__Unclassified;s__Gammaproteobacteria bacterium SG8_31
adeF	S2_335754	k__Bacteria;p__Proteobacteria
adeF	S2_372634	k__Bacteria;p__Proteobacteria;c__Gammaproteobacteria
YojI	S2_376453	k__Bacteria;p__Proteobacteria;c__Gammaproteobacteria;o__Chromatiales;f__Chromatiaceae;g__Unclassified;s__Chromatiaceae bacterium 2141T.STBD.0c.01a
MexF	S2_40532	k__Bacteria;p__Proteobacteria;c__Gammaproteobacteria;o__Chromatiales;f__Woeseiaceae;g__Woeseia;s__Woeseia oceani
LpeA	S2_414848	k__Bacteria;p__Proteobacteria;c__Gammaproteobacteria;o__Chromatiales;f__Chromatiaceae;g__Unclassified;s__Chromatiaceae bacterium 2141T.STBD.0c.01a
adeF	S2_435262	k__Bacteria;p__Proteobacteria;c__Gammaproteobacteria;o__Unclassified;f__Unclassified;g__Unclassified;s__Gammaproteobacteria bacterium SG8_30
adeF	S2_449860	k__Bacteria;p__Proteobacteria;c__Gammaproteobacteria
AAC3-IIa	S2_49595	k__Bacteria;p__Cyanobacteria;c__Unclassified;o__Pleurocapsales;f__Xenococcaceae;g__Xenococcus;s__Xenococcus sp. PCC 7305
adeF	S2_72406	k__Bacteria;p__Proteobacteria;c__Gammaproteobacteria
ACI-1	S2_75251	k__Bacteria;p__Proteobacteria;c__Alphaproteobacteria;o__Rhodobacterales;f__Rhodobacteraceae
IND-6	S2_90236	k__Bacteria;p__Proteobacteria;c__Gammaproteobacteria;o__Oceanospirillales;f__Halomonadaceae;g__Cobetia
adeF	S2_99181	k__Bacteria;p__Proteobacteria;c__Gammaproteobacteria
tetE	S3_114040	k__Bacteria;p__Proteobacteria
AxyY	S3_116056	k__Bacteria;p__Bacteroidetes;c__Flavobacteriia;o__Flavobacteriales;f__Flavobacteriaceae
ADC-8	S3_140509	k__Bacteria
Listeria monocytogenes mprF	S3_237028	k__Bacteria;p__Proteobacteria;c__Deltaproteobacteria;o__Desulfobacterales;f__Unclassified;g__Unclassified;s__Desulfobacterales bacterium S5133MH16
OXA-164	S3_239069	k__Bacteria;p__Bacteroidetes
cpxA	S3_70038	k__Bacteria;p__Proteobacteria;c__Alphaproteobacteria;o__Rhodobacterales;f__Rhodobacteraceae;g__Sulfitobacter;s__Sulfitobacter sp. AM1-D1
EreB	S3_97239	k__Bacteria;p__Bacteroidetes;c__Flavobacteriia;o__Flavobacteriales;f__Flavobacteriaceae
Mycobacterium tuberculosis rpsL mutations conferring resistance to Streptomycin	S4_149510	k__Bacteria;p__Actinobacteria;c__Acidimicrobiia;o__Acidimicrobiales;f__Acidimicrobiaceae;g__Ilumatobacter
LRA-17	S4_184220	k__Bacteria;p__Cyanobacteria;c__Unclassified;o__Oscillatoriales;f__Oscillatoriaceae;g__Oscillatoria;s__Oscillatoria sp. PCC 10802
tlrC	S4_71926	k__Bacteria;p__Actinobacteria
BahA	S4_95503	k__Bacteria;p__Rhodothermaeota;c__Rhodothermia;o__Rhodothermales;f__Rubricoccaceae;g__Rubrivirga;s__Rubrivirga sp. SAORIC476
optrA	S5_148962	k__Bacteria;p__Chloroflexi
dfrA10	S5_28203	k__Bacteria;p__Bacteroidetes;c__Unclassified;o__Unclassified;f__Unclassified;g__Unclassified
AAC6-IIc	S6_122401	k__Bacteria
adeF	S6_198565	k__Bacteria;p__Proteobacteria;c__Gammaproteobacteria
adeF	S6_54141	k__Bacteria;p__Proteobacteria;c__Gammaproteobacteria;o__Alteromonadales
MCR-1.2	S6_80052	k__Bacteria;p__Proteobacteria;c__Gammaproteobacteria;o__Pseudomonadales
cpxA	S7_121603	k__Bacteria;p__Proteobacteria;c__Gammaproteobacteria
vanXYN	S7_133116	k__Bacteria;p__Proteobacteria;c__Alphaproteobacteria;o__Rhodobacterales;f__Rhodobacteraceae;g__Albidovulum;s__Albidovulum xiamenense
OXA-231	S7_136487	k__Bacteria;p__Bacteroidetes;c__Flavobacteriia;o__Flavobacteriales
AAC2-IIb	S7_203100	k__Bacteria;p__Proteobacteria;c__Gammaproteobacteria;o__Thiotrichales;f__Thiotrichaceae;g__Unclassified;s__Thiotrichaceae bacterium
ErmS	S7_64391	k__Bacteria;p__Proteobacteria;c__Alphaproteobacteria
Mycobacterium tuberculosis rpsL mutations conferring resistance to Streptomycin	S7_68021	k__Bacteria;p__Actinobacteria;c__Acidimicrobiia;o__Acidimicrobiales;f__Acidimicrobiaceae;g__Ilumatobacter
VatI	S7_7185	k__Bacteria;p__Proteobacteria;c__Gammaproteobacteria
abeM	S7_90115	k__Bacteria;p__Proteobacteria;c__Betaproteobacteria;o__Unclassified;f__Unclassified;g__Unclassified;s__Betaproteobacteria bacterium RBG_16_58_11
Streptococcus agalactiae mprF	S8_138443	k__Bacteria;p__Planctomycetes;c__Planctomycetia;o__Planctomycetales
ceoB	S8_14608	k__Bacteria;p__Nitrospirae;c__Unclassified;o__Unclassified;f__Unclassified;g__Unclassified
Burkholderia pseudomallei Omp38	S8_149135	k__Bacteria;p__Acidobacteria;c__Unclassified;o__Unclassified;f__Unclassified;g__Unclassified
Streptomyces rishiriensis parY mutant conferring resistance to aminocoumarin	S8_174483	k__Bacteria
APH9-Ia	S8_177157	k__Bacteria;p__Proteobacteria;c__Deltaproteobacteria;o__Desulfobacterales;f__Desulfobacteraceae;g__Desulfatibacillum;s__Desulfatibacillum alkenivorans
GIM-2	S8_180692	k__Bacteria;p__Proteobacteria;c__Deltaproteobacteria;o__Unclassified;f__Unclassified;g__Unclassified;s__delta proteobacterium PSCGC 5451
abcA	S8_209807	k__Bacteria;p__Proteobacteria;c__Deltaproteobacteria;o__Syntrophobacterales;f__Syntrophaceae;g__Desulfobacca;s__Desulfobacca acetoxidans
RSA-2	S8_248781	k__Bacteria;p__Proteobacteria;c__Gammaproteobacteria;o__Chromatiales;f__Woeseiaceae;g__Woeseia;s__Woeseia oceani
Mycobacterium tuberculosis rpsL mutations conferring resistance to Streptomycin	S8_36861	k__Bacteria;p__Actinobacteria;c__Acidimicrobiia;o__Acidimicrobiales;f__Acidimicrobiaceae;g__Ilumatobacter
TaeA	S8_45	k__Bacteria;p__Bacteroidetes;c__Cytophagia;o__Cytophagales;f__Cytophagaceae;g__Unclassified;s__marine bacterium AO1-C
Mycobacterium tuberculosis rpsL mutations conferring resistance to Streptomycin	S8_49263	k__Bacteria;p__Actinobacteria;c__Unclassified;o__Unclassified;f__Unclassified;g__Unclassified
OXA-28	S8_68862	k__Bacteria;p__Proteobacteria;c__Gammaproteobacteria;o__Cellvibrionales
MexD	S9_117385	k__Bacteria;p__Proteobacteria;c__Gammaproteobacteria;o__Cellvibrionales;f__Halieaceae;g__Haliea;s__Haliea salexigens
IND-6	S9_121713	k__Bacteria;p__Proteobacteria;c__Gammaproteobacteria;o__Chromatiales;f__Chromatiaceae;g__Unclassified;s__Chromatiaceae bacterium 2141T.STBD.0c.01a
cpxA	S9_128075	k__Bacteria;p__Proteobacteria;c__Alphaproteobacteria;o__Rhodobacterales;f__Rhodobacteraceae;g__Roseobacter
Erm31	S9_150995	k__Bacteria;p__Proteobacteria;c__Deltaproteobacteria;o__Desulfobacterales;f__Desulfobacteraceae;g__Desulfococcus;s__Desulfococcus sp. 4484_242
PER-5	S9_182880	k__Bacteria;p__Proteobacteria;c__Gammaproteobacteria
